# Supplementary material for: RNA-Sequencing for profiling goat milk transcriptome in colostrum and mature milk
Source: BMC Vet Res. 2016 Nov 25;12:264. doi: 10.1186/s12917-016-0881-7 (PMC5123407; doi:10.1186/s12917-016-0881-7)
Supplement: Additional file 1: — Cufflink/Cuffmerge transcriptome in D1 and D2 lactation samples. Information on gene annotation, Gene Ontology terms and Kegg pathways are included. (XLSX 5997 kb) [file 12917_2016_881_MOESM1_ESM.xlsx]

## Sheet: Cufflink without annotations
Cufflinks ID	Number of transcripts	Gene symbol	NR best match	NR best match E-value	NT best match	NT best match E-value	Colostrum Expression (FPKM)	120d Expression (FPKM)	Goat assembly coordinates	Gene description	GO terms	KEGG pathways
CUFF.1	1	NAP1L3	gi|384492803|gb|EIE83294.1|	2e-155	gi|168745864|emb|CU689995.1|	0	0.549739	0.456138	gi|441468466|gb|CM001739.1|:882821-885371	nucleosome assembly protein 1-like 3
CUFF.10	1	PCDH19	gi|114650001|ref|XP_001139410.1|	9e-131	gi|301618012|ref|XM_002938375.1|	0	0.254623	0.387798	gi|441468466|gb|CM001739.1|:7060954-7062061	protocadherin 19
CUFF.100	1	ALG13	gi|156365989|ref|XP_001626924.1|	1e-13	gi|395822377|ref|XM_003784447.1|	0	6.70618	5.08433	gi|441468466|gb|CM001739.1|:16863954-16866832	asparagine-linked glycosylation 13 homolog (S. cerevisiae)
CUFF.1000	1				gi|22476758|gb|AY136820.1|	2e-17	0.126173	0.738743	gi|441468467|gb|CM001738.1|:8117047-8118028
CUFF.10000	2	HGS	gi|397609052|gb|EJK60198.1|	3e-99	gi|56034723|dbj|AK210546.1|	0	12.8932	8.83783	gi|441468477|gb|CM001728.1|:50047258-50057728	hepatocyte growth factor-regulated tyrosine kinase substrate	GO:0005622|GO:0005737|GO:0005768|GO:0005769|GO:0005829|GO:0006810|GO:0006886|GO:0008333|GO:0015031|GO:0016020|GO:0016301|GO:0016310|GO:0019904|GO:0030141|GO:0031901|GO:0032585|GO:0043231|GO:0046426|GO:0046872
CUFF.10001	1	LOC100861210	gi|426244726|ref|XP_004023668.1|	1e-07	gi|186659531|gb|AC217332.4|	3e-35	0.230876	0.265476	gi|441468477|gb|CM001728.1|:50102045-50103101	PFOXic
CUFF.10002	1	NPLOC4	gi|412988215|emb|CCO17551.1|	0	gi|354782344|gb|JN946845.1|	0	8.74873	7.05278	gi|441468477|gb|CM001728.1|:50103643-50153101	nuclear protein localization 4 homolog (S. cerevisiae)	GO:0005515|GO:0005622|GO:0005634|GO:0005737|GO:0005783|GO:0005829|GO:0006944|GO:0007030|GO:0008270|GO:0030433|GO:0031625|GO:0032403|GO:0034098|GO:0042175|GO:0043130|GO:0046872
CUFF.10003	3	ARL16	gi|512869034|ref|XP_004891854.1|	4e-96	gi|4468136|emb|AJ236854.1|	0	2.42271	1.84299	gi|441468477|gb|CM001728.1|:50066595-50071154	ADP-ribosylation factor-like 16	GO:0000166|GO:0005525|GO:0005622|GO:0007264
CUFF.10004	1				gi|26092056|dbj|AK047272.1|	0	0.260359	0.287125	gi|441468477|gb|CM001728.1|:50232158-50233961
CUFF.10005	3	OXLD1|PDE6G	gi|406603393|emb|CCH45071.1|	3e-72	gi|20385119|gb|AF317684.1|	0	3.97954	3.09621	gi|441468477|gb|CM001728.1|:50083181-50089518		GO:0000187|GO:0004114|GO:0004857|GO:0005739|GO:0005829|GO:0007596|GO:0007601|GO:0016787|GO:0030553|GO:0043086|GO:0045742|GO:0045745|GO:0047555|GO:0050896	Purine metabolism
CUFF.10006	2	ACTG1	gi|241988732|dbj|BAH79732.1|	0	gi|74207360|dbj|AK151999.1|	0	667.092	428.245	gi|441468477|gb|CM001728.1|:50183834-50192814	actin, gamma 1	GO:0000166|GO:0003674|GO:0005200|GO:0005515|GO:0005524|GO:0005625|GO:0005737|GO:0005829|GO:0005856|GO:0006928|GO:0007411|GO:0007596|GO:0015629|GO:0019894|GO:0019901|GO:0030016|GO:0030424|GO:0030529|GO:0030863|GO:0030957|GO:0031941|GO:0034329|GO:0034332|GO:0035267|GO:0042802|GO:0043034|GO:0045214|GO:0045216|GO:0050998|GO:0051592|GO:0070688
CUFF.10007	1	SLC38A10	gi|521034668|gb|EPQ16452.1|	1e-91	gi|345804709|ref|XM_843435.2|	0	8.40445	9.57911	gi|441468477|gb|CM001728.1|:50409629-50411995	solute carrier family 38, member 10	GO:0016020|GO:0016021
CUFF.10008	4		gi|496248811|ref|WP_008962196.1|	0	gi|158966937|gb|AC213758.1|	0	2.21616	1.43048	gi|441468477|gb|CM001728.1|:50156042-50164665		GO:0003677|GO:0005634|GO:0005654|GO:0005730|GO:0005737|GO:0006281|GO:0045111
CUFF.10009	1				gi|117306681|gb|BC126776.1|	3e-99	8.26096	5.55226	gi|441468477|gb|CM001728.1|:50415682-50415967
CUFF.1001	1	L1MD-TF23	gi|512018673|ref|XP_004826596.1|	2e-29	gi|193290217|gb|AC226434.3|	2e-96	2.23369	3.45688	gi|441468467|gb|CM001738.1|:8740991-8744195		GO:0003723|GO:0003964|GO:0006278
CUFF.10010	1	AZI1	gi|405974139|gb|EKC38807.1|	4e-86	gi|27923661|gb|AC027601.25|	0	0.548932	0.143658	gi|441468477|gb|CM001728.1|:50437178-50439626	5-azacytidine induced 1	GO:0000086|GO:0000278|GO:0003674|GO:0005813|GO:0005829|GO:0007275|GO:0007283|GO:0008150|GO:0015630|GO:0030154|GO:0043231
CUFF.10011	1	AZI1	gi|361130668|gb|EHL02418.1|	0	gi|24743344|emb|AL807824.10|	0	0.382423	0.454268	gi|441468477|gb|CM001728.1|:50440297-50446296	5-azacytidine induced 1
CUFF.10012	2	SLC38A10	gi|195332674|ref|XP_002033022.1|	0	gi|10441915|gb|AF217993.1|AF217993	0	8.01835	10.0514	gi|441468477|gb|CM001728.1|:50367595-50409120	solute carrier family 38, member 10	GO:0006810|GO:0006811|GO:0006814|GO:0006865|GO:0016020|GO:0016021
CUFF.10013	1	AZI1	gi|383851433|ref|XP_003701237.1|	3e-80	gi|27923661|gb|AC027601.25|	0	0.661548	0.486819	gi|441468477|gb|CM001728.1|:50447169-50448856	5-azacytidine induced 1	GO:0000086|GO:0000278|GO:0003674|GO:0005813|GO:0005829|GO:0007275|GO:0007283|GO:0008150|GO:0015630|GO:0030154|GO:0043231
CUFF.10014	2				gi|117306681|gb|BC126776.1|	1e-99	27.3249	19.1268	gi|441468477|gb|CM001728.1|:50414014-50415445
CUFF.10015	1				gi|28804792|dbj|AB104726.1|	3e-32	0.0438946	0.52261	gi|441468477|gb|CM001728.1|:50572537-50574257
CUFF.10016	2		gi|470264111|ref|XP_004361108.1|	0	gi|24743344|emb|AL807824.10|	0	1.56989	1.54204	gi|441468477|gb|CM001728.1|:50417873-50427042		GO:0003674|GO:0005575|GO:0005829|GO:0006810|GO:0008150|GO:0015031|GO:0016020|GO:0016023
CUFF.10017	1	CHMP6	gi|407918781|gb|EKG12045.1|	7e-89	gi|150378630|gb|AC197452.3|	0	7.94914	6.58817	gi|441468477|gb|CM001728.1|:50602005-50606807	charged multivesicular body protein 6	GO:0005768|GO:0005829|GO:0006810|GO:0010008|GO:0012505|GO:0015031|GO:0016020|GO:0016044|GO:0016197|GO:0031902|GO:0047485
CUFF.10018	1				gi|284006054|emb|CU914346.15|	7e-26	0.10986	0.379316	gi|441468477|gb|CM001728.1|:50996003-50996795
CUFF.10019	4	BAIAP2	gi|478513766|ref|XP_004431136.1|	0	gi|30348815|emb|AL929234.9|	0	7.44965	8.53225	gi|441468477|gb|CM001728.1|:50511188-50560618	BAI1-associated protein 2	GO:0001726|GO:0005515|GO:0005634|GO:0005730|GO:0005737|GO:0005829|GO:0005856|GO:0005886|GO:0007165|GO:0007266|GO:0007409|GO:0008022|GO:0008093|GO:0008286|GO:0009617|GO:0015629|GO:0016020|GO:0016358|GO:0017124|GO:0019717|GO:0030054|GO:0030175|GO:0032956|GO:0042995|GO:0046847|GO:0048167|GO:0051017|GO:0070064
CUFF.1002	1	ZNF266	gi|359076073|ref|XP_002695394.2|	4e-14	gi|226424011|gb|AC150664.4|	3e-51	0.323311	0.387708	gi|441468467|gb|CM001738.1|:8744362-8745743	zinc finger protein 266	GO:0003676|GO:0005622|GO:0006355
CUFF.10020	2						8.32868	2.36949	gi|441468477|gb|CM001728.1|:50579430-50580142
CUFF.10021	1						8.32868	2.36949	gi|441468477|gb|CM001728.1|:50579430-50580142
CUFF.10022	1				gi|402901314|ref|XM_003913547.1|	2e-81	3.37597	3.17736	gi|441468477|gb|CM001728.1|:50517966-50518884
CUFF.10023	1				gi|260166602|ref|NM_001134499.2|	0	2.01195	1.90389	gi|441468477|gb|CM001728.1|:50619364-50621023
CUFF.10024	3	RPTOR	gi|340058208|emb|CCC52562.1|	0	gi|397139666|ref|XR_158922.1|	0	1.19646	1.49695	gi|441468477|gb|CM001728.1|:50620462-50940694	regulatory associated protein of MTOR, complex 1	GO:0001030|GO:0001031|GO:0001032|GO:0001156|GO:0001938|GO:0005515|GO:0005737|GO:0005764|GO:0005829|GO:0007050|GO:0008286|GO:0008361|GO:0016049|GO:0019901|GO:0030425|GO:0031669|GO:0031929|GO:0031931|GO:0032008|GO:0032403|GO:0042325|GO:0043025|GO:0045945|GO:0071230|GO:0071889|GO:0071902
CUFF.10025	3	ENDOV	gi|490850356|ref|WP_004712418.1|	0	gi|29150343|gb|AC113430.2|	0	2.64052	3.19675	gi|441468477|gb|CM001728.1|:51029334-51046350	endonuclease V	GO:0000287|GO:0004518|GO:0004519|GO:0005575|GO:0006281|GO:0006974|GO:0016787|GO:0016888|GO:0046872
CUFF.10026	1						0.321257	0.638588	gi|441468477|gb|CM001728.1|:51030873-51031681
CUFF.10027	1	RNF213	gi|440896953|gb|ELR48744.1|	3e-37	gi|56606557|gb|AY838799.1|	0	0.21498	0.36985	gi|441468477|gb|CM001728.1|:51051108-51055005	ring finger protein 213	GO:0000166|GO:0004842|GO:0005524|GO:0005737|GO:0006200|GO:0008270|GO:0016567|GO:0016887|GO:0017111|GO:0046872|GO:0051865
CUFF.10028	3	RNF213	gi|340381292|ref|XP_003389155.1|	0	gi|204308951|gb|EU638262.1|	0	1.44314	5.58353	gi|441468477|gb|CM001728.1|:51096006-51172195	ring finger protein 213	GO:0000166|GO:0004842|GO:0005524|GO:0005737|GO:0006200|GO:0008270|GO:0016567|GO:0016887|GO:0017111|GO:0051865
CUFF.10029	3	RNF213	gi|482804916|gb|EOA82015.1|	0	gi|90084600|dbj|AB174080.1|	0	7.80513	17.4138	gi|441468477|gb|CM001728.1|:51051112-51095134	ring finger protein 213	GO:0000166|GO:0004842|GO:0005524|GO:0005737|GO:0006200|GO:0008270|GO:0016567|GO:0016887|GO:0017111|GO:0046872|GO:0051865
CUFF.1003	4	GPC5	gi|440903444|gb|ELR54099.1|	3e-16	gi|402767250|ref|NM_001102041.2|	8e-116	2.41405	2.45372	gi|441468467|gb|CM001738.1|:8515912-8530894	glypican 5	GO:0005578|GO:0005777|GO:0005886|GO:0008215|GO:0031225|GO:0043395|GO:0052899|GO:0052901|GO:0052902|GO:0052903|GO:0052904
CUFF.10030	1	EIF4A3	gi|425778379|gb|EKV16508.1|	0	gi|7635776|emb|AL353819.1|	0	18.837	13.3512	gi|441468477|gb|CM001728.1|:51250907-51262902	eukaryotic translation initiation factor 4A3	GO:0000166|GO:0000184|GO:0000288|GO:0000289|GO:0000398|GO:0003676|GO:0003723|GO:0003743|GO:0004004|GO:0004386|GO:0005515|GO:0005524|GO:0005634|GO:0005681|GO:0005737|GO:0005829|GO:0006364|GO:0006397|GO:0006413|GO:0006417|GO:0006810|GO:0008026|GO:0008143|GO:0008380|GO:0010467|GO:0016070|GO:0016071|GO:0016607|GO:0016787|GO:0017148|GO:0019221|GO:0035145|GO:0045727|GO:0045944|GO:0048026|GO:0051028|GO:…
CUFF.10031	1	TBC1D16	gi|499009185|ref|XP_004536503.1|	0	gi|21212035|emb|AL662835.11|	0	0.951961	1.53463	gi|441468477|gb|CM001728.1|:51346895-51401037	TBC1 domain family, member 16	GO:0003674|GO:0005097|GO:0005575|GO:0005622|GO:0008150|GO:0032313|GO:0032851
CUFF.10032	3	SLC26A11	gi|494770052|ref|WP_007505460.1|	0	gi|291416012|ref|XM_002724197.1|	0	1.87333	1.69849	gi|441468477|gb|CM001728.1|:51186848-51203589	solute carrier family 26 (anion exchanger), member 11	GO:0005765|GO:0005783|GO:0005794|GO:0005886|GO:0008271|GO:0008272|GO:0008509|GO:0015116|GO:0015301|GO:0016020|GO:0016021
CUFF.10033	1		gi|119588503|gb|EAW68097.1|	4e-77	gi|119851001|gb|BC126939.1|	0	37.3952	25.7147	gi|441468477|gb|CM001728.1|:51477426-51477929		GO:0005739
CUFF.10034	5	SGSH	gi|32471054|ref|NP_864047.1|	0	gi|324966854|gb|CP002546.1|	0	10.915	9.11777	gi|441468477|gb|CM001728.1|:51204706-51213103	N-sulfoglucosamine sulfohydrolase	GO:0003824|GO:0005764|GO:0006029|GO:0008152|GO:0008484|GO:0016250|GO:0016787|GO:0046872	Glycosaminoglycan degradation
CUFF.10035	1	CBX4	gi|410668382|ref|YP_006920753.1|	3e-16	gi|224074396|ref|XM_002192584.1|	0	11.3174	15.0912	gi|441468477|gb|CM001728.1|:51490606-51491293	chromobox homolog 4
CUFF.10036	1	CBX8	gi|507531801|ref|XP_004649978.1|	2e-173	gi|15879748|emb|AJ335330.1|	0	0.560573	0.701658	gi|441468477|gb|CM001728.1|:51527659-51531996	chromobox homolog 8	GO:0000122|GO:0000151|GO:0000790|GO:0000792|GO:0003727|GO:0004842|GO:0005634|GO:0016574|GO:0031519|GO:0035064|GO:0035102
CUFF.10037	3	GAA	gi|357132786|ref|XP_003568009.1|	0	gi|297474110|ref|XM_002687081.1|	0	4.89986	4.8664	gi|441468477|gb|CM001728.1|:51265292-51281282	glucosidase, alpha; acid	GO:0000023|GO:0002026|GO:0002086|GO:0003007|GO:0003824|GO:0004553|GO:0004558|GO:0005764|GO:0005765|GO:0005975|GO:0005977|GO:0005980|GO:0005985|GO:0006006|GO:0006941|GO:0007040|GO:0007517|GO:0007626|GO:0008152|GO:0009888|GO:0016020|GO:0016787|GO:0016798|GO:0030246|GO:0032450|GO:0043181|GO:0043587|GO:0046716|GO:0050884|GO:0050885|GO:0055010|GO:0060048	Galactose metabolism|Starch and sucrose metabolism
CUFF.10038	1	CBX2	gi|470605556|ref|XP_004313907.1|	2e-159	gi|7018474|emb|AL157459.1|	0	0.241551	0.568392	gi|441468477|gb|CM001728.1|:51535585-51541373	chromobox homolog 2	GO:0000122|GO:0000792|GO:0003677|GO:0003682|GO:0005515|GO:0005634|GO:0006351|GO:0016568|GO:0030154|GO:0031519|GO:0035064|GO:0035102|GO:0045137|GO:0045892
CUFF.10039	3	TBC1D16	gi|296235400|ref|XP_002762882.1|	0	gi|79759608|gb|AC161271.2|	0	4.52329	1.70092	gi|441468477|gb|CM001728.1|:51402551-51415856	TBC1 domain family, member 16	GO:0005097|GO:0005622|GO:0032313|GO:0032851
CUFF.1004	1				gi|136256069|ref|NM_177499.3|	2e-25	0.130761	0.853584	gi|441468467|gb|CM001738.1|:8530061-8530884
CUFF.10040	2	CBX4	gi|524906090|ref|XP_005108393.1|	2e-127	gi|410902277|ref|XM_003964572.1|	0	6.70571	10.12	gi|441468477|gb|CM001728.1|:51486162-51489972	chromobox homolog 4	GO:0000122|GO:0003682|GO:0003727|GO:0005515|GO:0005634|GO:0005737|GO:0005794|GO:0006351|GO:0006355|GO:0016568|GO:0016874|GO:0019899|GO:0031519|GO:0035064|GO:0035102|GO:0045892|GO:0051219
CUFF.10041	1	C1QTNF1	gi|327269076|ref|XP_003219321.1|	2e-173	gi|302328214|gb|CP001742.1|	0	4.57875	0.812747	gi|441468477|gb|CM001728.1|:52135363-52141994	C1q and tumor necrosis factor related protein 1	GO:0005581|GO:0005615|GO:0010906|GO:0043410|GO:0051260|GO:0051897|GO:0070208
CUFF.10042	1	LGALS3BP	gi|345321731|ref|XP_003430482.1|	0	gi|134289556|gb|EF118725.1|	0	10.2184	11.7264	gi|441468477|gb|CM001728.1|:52200006-52209786	lectin, galactoside-binding, soluble, 3 binding protein	GO:0005044|GO:0005578|GO:0005615|GO:0006968|GO:0007155|GO:0007165|GO:0016020|GO:0031012
CUFF.10043	1						0.065418	0.410909	gi|441468477|gb|CM001728.1|:52216116-52216809
CUFF.10044	1				gi|158262590|gb|BC154395.1|	2e-43	0.192999	0.0605034	gi|441468477|gb|CM001728.1|:52261771-52263000
CUFF.10045	4	ENGASE	gi|157150004|ref|YP_001449528.1|	0	gi|354788458|gb|JN952959.1|	0	1.59193	1.30458	gi|441468477|gb|CM001728.1|:52114376-52122896	endo-beta-N-acetylglucosaminidase	GO:0003674|GO:0005575|GO:0005737|GO:0005829|GO:0008150|GO:0008152|GO:0016787|GO:0016798|GO:0033925	Other glycan degradation
CUFF.10046	1	T2R65A	gi|516005140|ref|WP_017435723.1|	1e-23	gi|121309332|dbj|AP009076.1|	8e-116	0.590245	0.310573	gi|441468477|gb|CM001728.1|:52218446-52251396	bitter taste receptor Bota-T2R65A	GO:0001525|GO:0004930|GO:0005615|GO:0005777|GO:0008215|GO:0010812|GO:0016021|GO:0016525|GO:0030154|GO:0030971|GO:0043537|GO:0046872|GO:0048014|GO:0050909|GO:0050928|GO:0052899|GO:0052901|GO:0052902|GO:0052903|GO:0052904
CUFF.10047	1	T2R65A	gi|440910621|gb|ELR60397.1|	1e-23	gi|121309332|dbj|AP009076.1|	1e-115	0.183261	0.387981	gi|441468477|gb|CM001728.1|:52246370-52251396	bitter taste receptor Bota-T2R65A	GO:0001525|GO:0004930|GO:0005615|GO:0005777|GO:0008215|GO:0010812|GO:0016021|GO:0016525|GO:0030154|GO:0030971|GO:0043537|GO:0046872|GO:0048014|GO:0050909|GO:0050928|GO:0052899|GO:0052901|GO:0052902|GO:0052903|GO:0052904
CUFF.10048	2	CANT1	gi|485630879|gb|EOD26060.1|	0	gi|13477264|gb|BC005104.1|	0	4.28245	5.45507	gi|441468477|gb|CM001728.1|:52174077-52190382	calcium activated nucleotidase 1	GO:0004382|GO:0004871|GO:0005509|GO:0005783|GO:0005789|GO:0005794|GO:0007165|GO:0009191|GO:0016020|GO:0016021|GO:0016462|GO:0016787|GO:0017110|GO:0043123|GO:0045134|GO:0046872
CUFF.10049	1	LOC100294978	gi|359076076|ref|XP_002695397.2|	2e-06	gi|319062251|gb|AC238848.2|	5e-54	0.370265	0.20187	gi|441468477|gb|CM001728.1|:52358074-52359302	uncharacterized LOC100294978	GO:0004930|GO:0016021|GO:0050909
CUFF.1005	1	PAOX	gi|115496488|ref|NP_001069811.1|	5e-19	gi|58760322|gb|AY899285.1|	3e-65	0.261086	0.136499	gi|441468467|gb|CM001738.1|:8750162-8751116	polyamine oxidase (exo-N4-amino)	GO:0005777|GO:0008215|GO:0052899|GO:0052901|GO:0052902|GO:0052903|GO:0052904
CUFF.10050	1				gi|224994594|emb|CU942393.10|	4e-48	0.249909	0.114038	gi|441468477|gb|CM001728.1|:52359421-52360342
CUFF.10051	2	TIMP2	gi|405968380|gb|EKC33455.1|	2e-120	gi|332258793|ref|XR_122950.1|	0	122.469	82.8001	gi|441468477|gb|CM001728.1|:52263762-52298305	TIMP metallopeptidase inhibitor 2	GO:0004857|GO:0005178|GO:0005576|GO:0005604|GO:0006508|GO:0008047|GO:0008191|GO:0008237|GO:0008285|GO:0009986|GO:0030814|GO:0043085|GO:0043086|GO:0043408|GO:0045664|GO:0046872|GO:0071310
CUFF.10052	1	GPC5	gi|512935433|ref|XP_004933274.1|	6e-34	gi|296923405|emb|FN868562.1|	2e-99	0.56473	0.0887059	gi|441468477|gb|CM001728.1|:52363528-52364183	glypican 5	GO:0003723|GO:0003964|GO:0004197|GO:0004519|GO:0004672|GO:0005578|GO:0005739|GO:0005886|GO:0006278|GO:0006508|GO:0031225|GO:0043395|GO:0045333
CUFF.10053	1				gi|224994594|emb|CU942393.10|	1e-22	0.272143	0.17994	gi|441468477|gb|CM001728.1|:52368976-52371394
CUFF.10054	1						1.44382	0.305562	gi|441468477|gb|CM001728.1|:52375918-52376232
CUFF.10055	2	USP36	gi|302696891|ref|XP_003038124.1|	2e-114	gi|27802037|gb|AC022966.13|	0	5.89311	4.7177	gi|441468477|gb|CM001728.1|:52311166-52319072	ubiquitin specific peptidase 36	GO:0004221|GO:0005730|GO:0006511|GO:0008234
CUFF.10056	1	DNAH17	gi|166788538|dbj|BAG06717.1|	2e-31	gi|295851586|ref|XM_001081748.3|	3e-79	0.391261	0.831571	gi|441468477|gb|CM001728.1|:52574231-52574969	dynein, axonemal, heavy chain 17	GO:0001539|GO:0003777|GO:0005524|GO:0005737|GO:0005858|GO:0005874|GO:0006200|GO:0007018|GO:0016887|GO:0030286|GO:0035085
CUFF.10057	3	USP36	gi|147776521|emb|CAN74012.1|	0	gi|38304341|gb|AC124356.4|	0	6.76476	4.68573	gi|441468477|gb|CM001728.1|:52319914-52353519	ubiquitin specific peptidase 36	GO:0004221|GO:0005730|GO:0006508|GO:0006511|GO:0008233|GO:0008234|GO:0016787
CUFF.10058	1						0.852372	0.94403	gi|441468477|gb|CM001728.1|:52323773-52324624
CUFF.10059	1		gi|64420988|gb|AAY41429.1|	7e-07	gi|319738261|emb|FQ482094.3|	2e-83	0.527006	0.65019	gi|441468477|gb|CM001728.1|:52345723-52350242		GO:0005777|GO:0008215|GO:0052899|GO:0052901|GO:0052902|GO:0052903|GO:0052904
CUFF.1006	1	FASTKD3	gi|490108383|ref|WP_004009133.1|	1e-61	gi|13570031|gb|U15731.2|BTU15731	0	0.475586	0.319515	gi|441468467|gb|CM001738.1|:8746315-8747488	FAST kinase domains 3	GO:0003723|GO:0003964|GO:0004197|GO:0004519|GO:0004672|GO:0005578|GO:0005739|GO:0005886|GO:0006278|GO:0006508|GO:0031225|GO:0043395|GO:0045333
CUFF.10060	1	DNAH17	gi|145505994|ref|XP_001438963.1|	2e-33	gi|603516|emb|X83391.1|	7e-96	0.02542	0.0706883	gi|441468477|gb|CM001728.1|:52569332-52572741	dynein, axonemal, heavy chain 17	GO:0003777|GO:0005524|GO:0006200|GO:0007018|GO:0016887|GO:0030286
CUFF.10061	3	CYTH1	gi|474160147|gb|EMS57270.1|	0	gi|50872218|gb|AC150548.2|	0	45.4116	22.1632	gi|441468477|gb|CM001728.1|:52391047-52434084	cytohesin 1	GO:0005085|GO:0005086|GO:0005515|GO:0005543|GO:0005622|GO:0005737|GO:0005802|GO:0005886|GO:0005923|GO:0016020|GO:0016192|GO:0030155|GO:0032012|GO:0090162
CUFF.10062	2	DNAH17	gi|344268300|ref|XP_003405999.1|	3e-33	gi|603516|emb|X83391.1|	8e-96	0.409509	0.677689	gi|441468477|gb|CM001728.1|:52569332-52573860	dynein, axonemal, heavy chain 17	GO:0003777|GO:0005524|GO:0006200|GO:0007018|GO:0016887|GO:0030286
CUFF.10063	1	ZNF91	gi|440893028|gb|ELR45960.1|	3e-10	gi|14349312|gb|AC091728.2|	2e-70	0.122649	0.373415	gi|441468477|gb|CM001728.1|:52623373-52626262	zinc finger protein 91	GO:0003676|GO:0005622|GO:0006355
CUFF.10064	1				gi|402901246|ref|XM_003913517.1|	1e-58	2.16613	4.61934	gi|441468477|gb|CM001728.1|:52628176-52628441
CUFF.10065	1	SOCS3	gi|345495165|ref|XP_001603336.2|	8e-98	gi|213495735|gb|EU835987.1|	0	34.7925	44.9177	gi|441468477|gb|CM001728.1|:52629007-52629569	suppressor of cytokine signaling 3	GO:0001666|GO:0001932|GO:0004860|GO:0005622|GO:0005829|GO:0006469|GO:0006916|GO:0007259|GO:0007568|GO:0009408|GO:0009968|GO:0010332|GO:0014070|GO:0016567|GO:0019221|GO:0031100|GO:0032094|GO:0032355|GO:0032496|GO:0032570|GO:0032868|GO:0035556|GO:0040008|GO:0042493|GO:0045595|GO:0045597|GO:0046627|GO:0051384|GO:0060333|GO:0060334|GO:0060337|GO:0060338|GO:0060397|GO:0060670|GO:0060674|GO:0060707|GO:…
CUFF.10066	1				gi|226061084|ref|NM_001146168.1|	4e-170	34.4957	38.2138	gi|441468477|gb|CM001728.1|:52629764-52631322
CUFF.10067	1				gi|28394387|gb|AC061992.11|	2e-96	0.106598	0.294243	gi|441468477|gb|CM001728.1|:52631373-52632343
CUFF.10068	2	PAOX|T2R65A	gi|79158759|gb|AAI08178.1|	5e-42	gi|195325556|gb|AC225845.5|	1e-137	0.764234	0.569846	gi|441468477|gb|CM001728.1|:52616560-52620653		GO:0000079|GO:0001525|GO:0001675|GO:0002860|GO:0002891|GO:0003677|GO:0003682|GO:0004872|GO:0004930|GO:0005615|GO:0005634|GO:0005777|GO:0005813|GO:0005915|GO:0006351|GO:0006355|GO:0006468|GO:0007010|GO:0007049|GO:0007156|GO:0007289|GO:0008215|GO:0009566|GO:0009986|GO:0010812|GO:0016021|GO:0016525|GO:0017069|GO:0019064|GO:0019901|GO:0030154|GO:0030382|GO:0030971|GO:0031965|GO:0032990|GO:0033005|GO:…
CUFF.10069	1	THA1	gi|77460497|ref|YP_350004.1|	0	gi|395749519|ref|XM_003778909.1|	0	2.46912	1.48798	gi|441468477|gb|CM001728.1|:52709048-52713263	threonine aldolase	GO:0003674|GO:0003824|GO:0005575|GO:0006520|GO:0008150|GO:0016829|GO:0030170
CUFF.1007	1						0.136576	0.572728	gi|441468467|gb|CM001738.1|:8528788-8529335
CUFF.10070	1	BIRC5	gi|113205678|ref|NP_001037919.1|	8e-34	gi|56693630|gb|AY830084.1|	0	0.374804	0.820095	gi|441468477|gb|CM001728.1|:52727902-52733156	baculoviral IAP repeat containing 5	GO:0000086|GO:0000226|GO:0000775|GO:0000776|GO:0000777|GO:0000910|GO:0004869|GO:0005622|GO:0005634|GO:0005694|GO:0005737|GO:0005814|GO:0005819|GO:0005829|GO:0005856|GO:0005874|GO:0005876|GO:0005881|GO:0006351|GO:0006355|GO:0006468|GO:0006915|GO:0006916|GO:0007049|GO:0007059|GO:0007067|GO:0008017|GO:0008270|GO:0009790|GO:0010466|GO:0015631|GO:0030414|GO:0030496|GO:0031021|GO:0031503|GO:0031536|GO:…
CUFF.10071	1	PAOX	gi|358412656|ref|XP_003582368.1|	9e-15	gi|426241482|ref|XM_004014571.1|	2e-55	0.116826	0.587459	gi|441468477|gb|CM001728.1|:52712034-52712644	polyamine oxidase (exo-N4-amino)	GO:0005777|GO:0008215|GO:0052899|GO:0052901|GO:0052902|GO:0052903|GO:0052904
CUFF.10072	5	PGS1	gi|518678376|ref|WP_019840069.1|	0	gi|226424008|gb|AC150651.5|	0	13.9785	13.8708	gi|441468477|gb|CM001728.1|:52575900-52609351	phosphatidylglycerolphosphate synthase	GO:0000166|GO:0003674|GO:0003824|GO:0005524|GO:0005739|GO:0005783|GO:0006655|GO:0008150|GO:0008152|GO:0008444|GO:0008654|GO:0016740|GO:0016780	Glycerophospholipid metabolism
CUFF.10073	1				gi|20196550|emb|AL451070.18|	3e-129	0.104754	0.446857	gi|441468477|gb|CM001728.1|:52739468-52740452
CUFF.10074	1	TK1	gi|449092394|ref|YP_007424835.1|	3e-127	gi|459715|gb|L29424.1|CRUTK01	0	2.733	1.83896	gi|441468477|gb|CM001728.1|:52761932-52773922	thymidine kinase 1, soluble	GO:0000166|GO:0004797|GO:0005524|GO:0005737|GO:0005829|GO:0006139|GO:0006206|GO:0006260|GO:0008270|GO:0009165|GO:0016301|GO:0016310|GO:0016740|GO:0019206|GO:0043097|GO:0044281|GO:0051289|GO:0055086	Drug metabolism - other enzymes|Pyrimidine metabolism
CUFF.10075	1	DNAH17	gi|440898637|gb|ELR50089.1|	7e-35	gi|283837761|ref|NM_001167746.1|	0	0.611212	1.21612	gi|441468477|gb|CM001728.1|:52575933-52584260	dynein, axonemal, heavy chain 17	GO:0001539|GO:0003777|GO:0005524|GO:0005737|GO:0005858|GO:0005874|GO:0007018|GO:0016887|GO:0035085
CUFF.10076	1				gi|28394387|gb|AC061992.11|	1e-25	0.272738	0.733335	gi|441468477|gb|CM001728.1|:52605716-52610119
CUFF.10077	1		gi|281353482|gb|EFB29066.1|	7e-09	gi|148229734|ref|NM_001097572.1|	0	3.84216	3.6409	gi|441468477|gb|CM001728.1|:52774464-52774996
CUFF.10078	1				gi|28394387|gb|AC061992.11|	5e-14	0.358466	1.23961	gi|441468477|gb|CM001728.1|:52589387-52593725
CUFF.10079	1	SYNGR2	gi|426394542|ref|XP_004063553.1|	3e-108	gi|426378429|ref|XR_176318.1|	0	30.847	33.976	gi|441468477|gb|CM001728.1|:52776127-52778294	synaptogyrin 2	GO:0005887|GO:0008021|GO:0016020|GO:0016021
CUFF.1008	1	CCDC89	gi|440903687|gb|ELR54317.1|	7e-160	gi|139947517|ref|NM_001083759.1|	0	0.306965	0.526276	gi|441468467|gb|CM001738.1|:8982334-8984608	coiled-coil domain containing 89	GO:0005634|GO:0005737
CUFF.10080	2	PAOX	gi|359063095|ref|XP_003585796.1|	1e-11	gi|509227|emb|X71550.1|	7e-125	0.816365	0.532313	gi|441468477|gb|CM001728.1|:52637081-52644147	polyamine oxidase (exo-N4-amino)	GO:0005777|GO:0008215|GO:0052899|GO:0052901|GO:0052902|GO:0052903|GO:0052904
CUFF.10081	1		gi|64421021|gb|AAY41430.1|	2e-11	gi|426239222|ref|XM_004013476.1|	1e-16	0.254483	0.456892	gi|441468477|gb|CM001728.1|:52784481-52785122		GO:0005576
CUFF.10082	1	T2R65A	gi|440901808|gb|ELR52688.1|	3e-26	gi|169118863|gb|AC216984.3|	3e-102	0.381012	0.465497	gi|441468477|gb|CM001728.1|:52801468-52803423	bitter taste receptor Bota-T2R65A	GO:0000079|GO:0003677|GO:0003682|GO:0004930|GO:0005634|GO:0005777|GO:0006351|GO:0006355|GO:0006468|GO:0007049|GO:0008215|GO:0016021|GO:0017069|GO:0019901|GO:0044419|GO:0050909|GO:0051301|GO:0052899|GO:0052901|GO:0052902|GO:0052903|GO:0052904
CUFF.10083	1				gi|15320462|dbj|AP000866.4|	2e-87	0.10963	0.302633	gi|441468477|gb|CM001728.1|:52642844-52643792
CUFF.10084	1	TMC8	gi|297273734|ref|XP_002800670.1|	1e-06	gi|410981869|ref|XM_003997240.1|	3e-71	1.63177	1.72943	gi|441468477|gb|CM001728.1|:52804050-52804896	transmembrane channel-like 8	GO:0005789|GO:0016021
CUFF.10085	1				gi|426239224|ref|XM_004013477.1|	1e-136	0.719396	1.44029	gi|441468477|gb|CM001728.1|:52811816-52812978
CUFF.10086	1	PAOX	gi|440907979|gb|ELR58052.1|	5e-09	gi|82571619|gb|BC110246.1|	1e-26	1.36707	0.863868	gi|441468477|gb|CM001728.1|:52792989-52795279	polyamine oxidase (exo-N4-amino)	GO:0005777|GO:0008215|GO:0052899|GO:0052901|GO:0052902|GO:0052903|GO:0052904
CUFF.10087	1	PAOX	gi|440907979|gb|ELR58052.1|	4e-09	gi|82571619|gb|BC110246.1|	1e-26	1.36707	0.863868	gi|441468477|gb|CM001728.1|:52793604-52795279	polyamine oxidase (exo-N4-amino)	GO:0005777|GO:0008215|GO:0052899|GO:0052901|GO:0052902|GO:0052903|GO:0052904
CUFF.10088	1	TMC6	gi|260800851|ref|XP_002595310.1|	5e-66	gi|168746614|emb|CU690150.1|	2e-156	2.13492	2.73614	gi|441468477|gb|CM001728.1|:52822265-52824248	transmembrane channel-like 6	GO:0005789|GO:0016021
CUFF.10089	1	TMC6	gi|327290294|ref|XP_003229858.1|	2e-13	gi|5441562|emb|AL096808.1|	2e-48	0.515256	2.3597	gi|441468477|gb|CM001728.1|:52824539-52825070	transmembrane channel-like 6	GO:0003674|GO:0005575|GO:0005783|GO:0005789|GO:0008150|GO:0016020|GO:0016021
CUFF.1009	1	TMEM126A	gi|66521295|ref|XP_623821.1|	2e-114	gi|21930255|gb|AC112673.7|	0	17.0696	11.9645	gi|441468467|gb|CM001738.1|:9010447-9019065	transmembrane protein 126A	GO:0005739|GO:0016021|GO:0021554
CUFF.10090	1	TMC6	gi|301612251|ref|XP_002935639.1|	4e-70	gi|22531400|emb|AL645856.5|	0	6.82939	8.56288	gi|441468477|gb|CM001728.1|:52825181-52828516	transmembrane channel-like 6	GO:0003674|GO:0005575|GO:0005783|GO:0005789|GO:0008150|GO:0016020|GO:0016021
CUFF.10091	1	TNRC6C	gi|470608359|ref|XP_004314886.1|	1e-48	gi|300797314|ref|NM_001192342.1|	0	0.911655	1.3018	gi|441468477|gb|CM001728.1|:52837789-52840754	trinucleotide repeat containing 6C	GO:0000166|GO:0003676|GO:0003723|GO:0005829|GO:0006417|GO:0007219|GO:0010467|GO:0031047
CUFF.10092	3	TMC8	gi|32425418|gb|AAH18346.2|	0	gi|22531400|emb|AL645856.5|	0	2.36825	3.10142	gi|441468477|gb|CM001728.1|:52805150-52811469	transmembrane channel-like 8	GO:0005789|GO:0016021
CUFF.10093	3	TMC6	gi|348525230|ref|XP_003450125.1|	2e-115	gi|22531400|emb|AL645856.5|	0	2.44068	4.29318	gi|441468477|gb|CM001728.1|:52814313-52819846	transmembrane channel-like 6	GO:0016021
CUFF.10094	3	TMC6	gi|317121612|ref|YP_004101615.1|	1e-78	gi|146147414|gb|BC105698.1|	1e-151	5.45305	6.70258	gi|441468477|gb|CM001728.1|:52828711-52833214	transmembrane channel-like 6	GO:0005789|GO:0016021
CUFF.10095	1		gi|358418450|ref|XP_001253349.3|	4e-12	gi|402692559|ref|NM_001103282.2|	1e-72	0.541022	1.77933	gi|441468477|gb|CM001728.1|:52830413-52830995
CUFF.10096	3	TNRC6C	gi|519882900|sp|F4HT49.2|PABP1_ARATH	0	gi|288779378|dbj|AK349203.1|	0	2.0998	2.21434	gi|441468477|gb|CM001728.1|:52841394-52853349	trinucleotide repeat containing 6C	GO:0000166|GO:0003676|GO:0003723|GO:0005829|GO:0006417|GO:0007219|GO:0010467|GO:0031047
CUFF.10097	1						0.869376	2.74798	gi|441468477|gb|CM001728.1|:52832100-52832469
CUFF.10098	1	TNRC6C	gi|494775164|ref|WP_007510572.1|	4e-09	gi|426239228|ref|XM_004013479.1|	2e-38	0.100484	1.07509	gi|441468477|gb|CM001728.1|:52955892-52956404	trinucleotide repeat containing 6C
CUFF.10099	1				gi|194294668|gb|AC203105.3|	7e-137	0.0318643	0.419539	gi|441468477|gb|CM001728.1|:52956467-52957706
CUFF.101	1		gi|359080303|ref|XP_003587971.1|	3e-06	gi|339892627|gb|HQ849759.1|	3e-55	0.173157	0.28961	gi|441468466|gb|CM001739.1|:20276987-20278043
CUFF.1010	5	PICALM	gi|390364368|ref|XP_003730594.1|	0	gi|22652557|gb|AF477007.1|	0	153.405	106.657	gi|441468467|gb|CM001738.1|:8661781-8739686	phosphatidylinositol binding clathrin assembly protein	GO:0005515|GO:0005543|GO:0005545|GO:0005622|GO:0005634|GO:0005768|GO:0005794|GO:0005886|GO:0005905|GO:0006461|GO:0006897|GO:0006898|GO:0007275|GO:0007409|GO:0008021|GO:0014069|GO:0016020|GO:0016192|GO:0016197|GO:0017124|GO:0030097|GO:0030100|GO:0030118|GO:0030122|GO:0030132|GO:0030136|GO:0030276|GO:0031410|GO:0031623|GO:0032050|GO:0032880|GO:0042734|GO:0042802|GO:0043231|GO:0045202|GO:0045211|GO:…
CUFF.10100	1				gi|426346611|ref|XR_174539.1|	0	11.9036	12.2112	gi|441468477|gb|CM001728.1|:53296647-53297863
CUFF.10101	2	TNRC6C	gi|157116106|ref|XP_001652771.1|	0	gi|371910910|dbj|AK398639.1|	0	1.41545	1.76602	gi|441468477|gb|CM001728.1|:52879007-52914869	trinucleotide repeat containing 6C	GO:0000166|GO:0003674|GO:0003676|GO:0003723|GO:0005575|GO:0006417|GO:0008150|GO:0031047
CUFF.10102	4	TNRC6C	gi|403301595|ref|XP_003941472.1|	0	gi|224171295|ref|XM_002193240.1|	0	1.27597	1.62196	gi|441468477|gb|CM001728.1|:52853826-52878952	trinucleotide repeat containing 6C	GO:0000166|GO:0003676|GO:0003723|GO:0005829|GO:0006417|GO:0007219|GO:0010467|GO:0031047
CUFF.10103	1	IL17RA	gi|440902230|gb|ELR53043.1|	6e-12	gi|209156285|gb|AC232757.2|	7e-44	0.507174	0.573573	gi|441468477|gb|CM001728.1|:52914343-52914853	interleukin 17 receptor A	GO:0001525|GO:0004930|GO:0005615|GO:0005777|GO:0005813|GO:0008215|GO:0010812|GO:0016021|GO:0016525|GO:0030154|GO:0030971|GO:0031965|GO:0043537|GO:0046872|GO:0048014|GO:0050909|GO:0050928|GO:0052899|GO:0052901|GO:0052902|GO:0052903|GO:0052904
CUFF.10104	1				gi|27531862|gb|AC103705.5|	1e-08	0.0316116	0.397075	gi|441468477|gb|CM001728.1|:53349811-53350522
CUFF.10105	1						7.38814	7.51336	gi|441468477|gb|CM001728.1|:53352697-53352887
CUFF.10106	1						0.795135	0.930058	gi|441468477|gb|CM001728.1|:53353401-53353874
CUFF.10107	1						0.283834	0.751197	gi|441468477|gb|CM001728.1|:53354631-53356501
CUFF.10108	1	RPL15	gi|426342683|ref|XP_004037965.1|	1e-29	gi|345313836|ref|XM_001511606.2|	4e-57	944.618	507.634	gi|441468477|gb|CM001728.1|:53505462-53505781	likely cytosolic ribosomal protein similar to S. cerevisiae RPL15B (YMR121C) large subunit protein L15	GO:0000184|GO:0003674|GO:0003723|GO:0003735|GO:0005575|GO:0005622|GO:0005829|GO:0005840|GO:0006412|GO:0006413|GO:0006414|GO:0006415|GO:0006614|GO:0008150|GO:0010467|GO:0016032|GO:0016070|GO:0016071|GO:0019058|GO:0019083|GO:0022625|GO:0030529|GO:0044267
CUFF.10109	1				gi|62954874|gb|AC147843.3|	1e-22	0.442042	0.18504	gi|441468477|gb|CM001728.1|:53521724-53522474
CUFF.1011	1	BTF3	gi|393213718|gb|EJC99213.1|	7e-106	gi|295390668|ref|NG_018398.1|	0	47.1829	32.5177	gi|441468467|gb|CM001738.1|:10363069-10363837	basic transcription factor 3	GO:0001701|GO:0003674|GO:0005515|GO:0005634|GO:0006351|GO:0006355|GO:0006366|GO:0008150|GO:0016021
CUFF.10110	1		gi|358419902|ref|XP_003584358.1|	2e-07	gi|50872222|gb|AC149669.2|	1e-160	0.206405	0.246356	gi|441468477|gb|CM001728.1|:53524840-53527197		GO:0004672|GO:0005739|GO:0045333
CUFF.10111	1	SEC14L1	gi|472361011|ref|XP_004400104.1|	0	gi|56032780|dbj|AK208603.1|	0	15.5587	15.7591	gi|441468477|gb|CM001728.1|:53533998-53581482	SEC14-like 1 (S. cerevisiae)	GO:0006810|GO:0016021
CUFF.10112	2	SEPT9	gi|60360112|dbj|BAD90275.1|	0	gi|255310753|gb|AC203456.8|	0	15.7263	15.4569	gi|441468477|gb|CM001728.1|:53298001-53333156	septin 9	GO:0001725|GO:0003924|GO:0005515|GO:0005525|GO:0005737|GO:0005874|GO:0006184|GO:0007049|GO:0048471|GO:0051291|GO:0051301
CUFF.10113	1						0.932521	2.65609	gi|441468477|gb|CM001728.1|:53540951-53541471
CUFF.10114	1	MGAT5B	gi|358334999|dbj|GAA53430.1|	2e-29	gi|403280468|ref|XM_003931691.1|	1e-170	0.708503	0.713655	gi|441468477|gb|CM001728.1|:53732395-53733910	mannosyl (alpha-1,6-)-glycoprotein beta-1,6-N-acetyl-glucosaminyltransferase, isozyme B	GO:0000139|GO:0006486|GO:0016021|GO:0030144|GO:0046872	N-Glycan biosynthesis
CUFF.10115	1	MGAT5B	gi|358059535|dbj|GAA94692.1|	1e-102	gi|395826837|ref|XM_003786573.1|	0	0.133086	0.464147	gi|441468477|gb|CM001728.1|:53740604-53749957	mannosyl (alpha-1,6-)-glycoprotein beta-1,6-N-acetyl-glucosaminyltransferase, isozyme B	GO:0005794|GO:0016020|GO:0016021|GO:0016740|GO:0016757|GO:0030144|GO:0046872
CUFF.10116	2	SEPT9	gi|326668563|ref|XP_003198824.1|	2e-126	gi|6090880|gb|AF170253.1|AF170253	0	3.64711	4.61034	gi|441468477|gb|CM001728.1|:53368176-53481693	septin 9	GO:0000166|GO:0001725|GO:0003924|GO:0005515|GO:0005525|GO:0005737|GO:0005874|GO:0006184|GO:0007049|GO:0048471|GO:0051291|GO:0051301
CUFF.10117	1	DLC1	gi|53529|emb|CAA36859.1|	2e-13	gi|50872227|gb|AC149756.4|	2e-55	0.486677	0.326669	gi|441468477|gb|CM001728.1|:53815574-53817700	deleted in liver cancer 1
CUFF.10118	1				gi|5106556|gb|AF123052.1|AF123052	3e-49	2.85075	0.737862	gi|441468477|gb|CM001728.1|:53471981-53472208
CUFF.10119	1	PAOX	gi|440905349|gb|ELR55737.1|	3e-11	gi|50872232|gb|AC149779.3|	5e-63	0.298056	0.209262	gi|441468477|gb|CM001728.1|:53817840-53821770	polyamine oxidase (exo-N4-amino)
CUFF.1012	1	TMEM126B	gi|348694|gb|AAC37307.1|	4e-120	gi|193290218|gb|AC226431.3|	0	1.12996	0.976881	gi|441468467|gb|CM001738.1|:9036493-9044759	transmembrane protein 126B
CUFF.10120	1	PAOX	gi|440903687|gb|ELR54317.1|	4e-10	gi|226437714|gb|AC150650.7|	6e-53	0.175114	0.329431	gi|441468477|gb|CM001728.1|:53821867-53823010	polyamine oxidase (exo-N4-amino)	GO:0005777|GO:0008215|GO:0052899|GO:0052901|GO:0052902|GO:0052903|GO:0052904
CUFF.10121	1	PAOX	gi|426231190|ref|XP_004009623.1|	3e-13	gi|226437719|gb|AC150917.4|	2e-62	0.143557	0.136657	gi|441468477|gb|CM001728.1|:53823473-53826601	polyamine oxidase (exo-N4-amino)	GO:0005096|GO:0005737|GO:0005777|GO:0007165|GO:0008215|GO:0052899|GO:0052901|GO:0052902|GO:0052903|GO:0052904
CUFF.10122	1				gi|9587127|gb|AF242855.1|AF242855	4e-24	0.229045	0.13062	gi|441468477|gb|CM001728.1|:53827497-53828486
CUFF.10123	1	BB_M009_JSMA4B8AR	gi|359063095|ref|XP_003585796.1|	1e-11	gi|12584420|emb|AL359180.17|	5e-23	1.10022	0.646304	gi|441468477|gb|CM001728.1|:53832464-53833363	LRRGT00196	GO:0003723|GO:0003964|GO:0006278
CUFF.10124	5		gi|335297291|ref|XP_003357997.1|	1e-36	gi|114154919|gb|AY563706.1|	0	17.7524	9.68334	gi|441468477|gb|CM001728.1|:53628007-53630659
CUFF.10125	2	MGAT5B	gi|260831964|ref|XP_002610928.1|	0	gi|13016582|emb|AL132778.6|	0	0.596324	0.354189	gi|441468477|gb|CM001728.1|:53772936-53796075	mannosyl (alpha-1,6-)-glycoprotein beta-1,6-N-acetyl-glucosaminyltransferase, isozyme B	GO:0000139|GO:0006486|GO:0016021|GO:0016740|GO:0016757|GO:0030144|GO:0046872
CUFF.10126	1	LOC101116071	gi|54310554|ref|YP_131574.1|	7e-07	gi|426239232|ref|XM_004013481.1|	4e-80	1.57333	0.743974	gi|441468477|gb|CM001728.1|:53872591-53873024	uncharacterized LOC101116071
CUFF.10127	1	JMJD6	gi|156398124|ref|XP_001638039.1|	0	gi|30185812|gb|BC051491.1|	0	11.9486	9.97406	gi|441468477|gb|CM001728.1|:53882500-53887857	jumonji domain containing 6	GO:0001822|GO:0002040|GO:0003723|GO:0003727|GO:0004872|GO:0005506|GO:0005515|GO:0005634|GO:0005654|GO:0005730|GO:0005886|GO:0006351|GO:0006355|GO:0006397|GO:0006915|GO:0007166|GO:0007275|GO:0007507|GO:0008168|GO:0008380|GO:0016491|GO:0016568|GO:0016702|GO:0018395|GO:0030154|GO:0030324|GO:0032259|GO:0033077|GO:0033746|GO:0033749|GO:0042116|GO:0042802|GO:0043654|GO:0046872|GO:0048024|GO:0048821|GO:…
CUFF.10128	1	PAOX	gi|440905349|gb|ELR55737.1|	2e-18	gi|358414910|ref|XM_003582901.1|	8e-50	0.328733	0.26272	gi|441468477|gb|CM001728.1|:53890269-53891011	polyamine oxidase (exo-N4-amino)	GO:0005777|GO:0008215|GO:0052899|GO:0052901|GO:0052902|GO:0052903|GO:0052904
CUFF.10129	1						0.393161	0.269496	gi|441468477|gb|CM001728.1|:53892183-53892832
CUFF.1013	1	TMEM126B	gi|358413339|ref|XP_003582543.1|	2e-30	gi|139093431|gb|AC147930.2|	9e-164	0.0182813	0.0881066	gi|441468467|gb|CM001738.1|:9036493-9039130	transmembrane protein 126B
CUFF.10130	1	MXRA7	gi|505844518|ref|XP_004615750.1|	2e-09	gi|1054651|emb|X85059.1|	0	0.664875	0.614985	gi|441468477|gb|CM001728.1|:53911549-53923047	matrix-remodelling associated 7	GO:0016021
CUFF.10131	1				gi|189163584|gb|AC217167.7|	0	0.31005	0.259325	gi|441468477|gb|CM001728.1|:53925114-53926109
CUFF.10132	1	MLVGP1	gi|395752864|ref|XP_003779496.1|	3e-105	gi|426246820|ref|XM_004017137.1|	0	1.57499	1.53216	gi|441468477|gb|CM001728.1|:53938685-53939435		GO:0003676|GO:0003723|GO:0003964|GO:0004190|GO:0004523|GO:0006278|GO:0006508|GO:0015074
CUFF.10133	1				gi|328887926|ref|NR_038106.1|	0	15.0212	7.84709	gi|441468477|gb|CM001728.1|:54030595-54035019
CUFF.10134	3	MFSD11	gi|441602468|ref|XP_003271788.2|	0	gi|301500725|gb|AC215832.6|	0	12.8414	10.5227	gi|441468477|gb|CM001728.1|:53843001-53872469	major facilitator superfamily domain containing 11	GO:0003674|GO:0005575|GO:0008150|GO:0016020|GO:0016021
CUFF.10135	2	SRSF2	gi|395749623|ref|XP_002828033.2|	8e-26	gi|56357543|emb|CR712094.2|	0	50.1464	45.3874	gi|441468477|gb|CM001728.1|:53873919-53875918	serine/arginine-rich splicing factor 2	GO:0000166|GO:0000398|GO:0003676|GO:0003714|GO:0003723|GO:0005515|GO:0005634|GO:0005654|GO:0005681|GO:0006366|GO:0006369|GO:0006397|GO:0006406|GO:0008380|GO:0010467|GO:0016605|GO:0016607|GO:0031124
CUFF.10136	1				gi|197313813|gb|AC226430.3|	7e-24	1.30214	2.32301	gi|441468477|gb|CM001728.1|:53851294-53851781
CUFF.10137	1		gi|325073749|gb|ADY76802.1|	8e-14	gi|226437723|gb|AC150881.6|	6e-54	0.388837	1.22568	gi|441468477|gb|CM001728.1|:53862912-53863348		GO:0000079|GO:0003677|GO:0003682|GO:0005634|GO:0006351|GO:0006355|GO:0006468|GO:0007049|GO:0017069|GO:0019901|GO:0044419|GO:0051301
CUFF.10138	2	METTL23	gi|410962218|ref|XP_003987671.1|	1e-158	gi|56357543|emb|CR712094.2|	0	13.6243	14.6264	gi|441468477|gb|CM001728.1|:53873919-53881802	methyltransferase like 23	GO:0003674|GO:0005575|GO:0008150|GO:0008168|GO:0016020|GO:0016021|GO:0016740|GO:0032259
CUFF.10139	2	ST6GALNAC2	gi|514445375|ref|XP_003461943.2|	0	gi|25004490|emb|AL607039.25|	0	9.76736	19.0504	gi|441468477|gb|CM001728.1|:54015914-54029779	ST6 (alpha-N-acetyl-neuraminyl-2,3-beta-galactosyl-1,3)-N-acetylgalactosaminide alpha-2,6-sialyltransferase 2	GO:0000139|GO:0005634|GO:0005794|GO:0006486|GO:0008373|GO:0016020|GO:0016021|GO:0016266|GO:0016740|GO:0016757|GO:0030173|GO:0043687|GO:0044267|GO:0047290	Glycosphingolipid biosynthesis - ganglio series
CUFF.1014	3	SYTL2	gi|326670734|ref|XP_686619.5|	0	gi|13488748|dbj|AP000642.5|	0	3.66283	5.76959	gi|441468467|gb|CM001738.1|:8908197-8974595	synaptotagmin-like 2	GO:0001786|GO:0005215|GO:0005515|GO:0005546|GO:0005622|GO:0005624|GO:0005634|GO:0005737|GO:0005794|GO:0005886|GO:0006886|GO:0006887|GO:0006904|GO:0008021|GO:0010923|GO:0016020|GO:0016192|GO:0017137|GO:0019897|GO:0019902|GO:0042043|GO:0042470|GO:0070382
CUFF.10140	1	ZNF33B	gi|294566525|gb|ADF18553.1|	4e-14	gi|322495818|emb|FQ482090.5|	7e-65	5.35015	0.498833	gi|441468477|gb|CM001728.1|:53863412-53863621	zinc finger protein 33B	GO:0003676|GO:0003723|GO:0003964|GO:0005622|GO:0006278|GO:0006355
CUFF.10141	1	RYR2	gi|343417845|emb|CCD19913.1|	1e-33	gi|285002459|gb|AC174525.4|	1e-98	0.165563	2.32595	gi|441468477|gb|CM001728.1|:53864077-53864351	ryanodine receptor 2 (cardiac)	GO:0003723|GO:0003964|GO:0004197|GO:0004519|GO:0006278|GO:0006508
CUFF.10142	1	AANAT	gi|242787964|ref|XP_002481125.1|	1e-44	gi|1122945|gb|U29664.1|RNU29664	3e-177	0.808955	1.09714	gi|441468477|gb|CM001728.1|:54130394-54132123	aralkylamine N-acetyltransferase	GO:0004059|GO:0004060|GO:0005515|GO:0005737|GO:0005829|GO:0006474|GO:0007623|GO:0008080|GO:0008152|GO:0009416|GO:0010043|GO:0014070|GO:0016740|GO:0016746|GO:0030187|GO:0032868|GO:0034097|GO:0034641|GO:0034695|GO:0044281|GO:0046219|GO:0046688|GO:0048471|GO:0048511|GO:0051412|GO:0051592|GO:0071320|GO:0071889	Caffeine metabolism|Drug metabolism - other enzymes|Nitrotoluene degradation|Tryptophan metabolism
CUFF.10143	1		gi|61555172|gb|AAX46672.1|	8e-14	gi|269847883|gb|AC235983.5|	1e-69	2.13903	1.75339	gi|441468477|gb|CM001728.1|:53867369-53867652
CUFF.10144	1				gi|31343555|ref|NM_177509.2|	3e-70	0.0327566	0.287539	gi|441468477|gb|CM001728.1|:54133111-54134321
CUFF.10145	1	CTNNA3	gi|524905839|ref|XP_005108280.1|	8e-57	gi|207524544|gb|AC226190.2|	0	0.682	1.2582	gi|441468477|gb|CM001728.1|:53868735-53869755	catenin (cadherin-associated protein), alpha 3	GO:0003676|GO:0003723|GO:0003964|GO:0004197|GO:0004519|GO:0004672|GO:0005622|GO:0005739|GO:0006278|GO:0006355|GO:0006508|GO:0045333
CUFF.10146	1	PAOX	gi|440913583|gb|ELR63021.1|	3e-10	gi|226437724|gb|AC150919.8|	3e-41	0.0996168	0.291487	gi|441468477|gb|CM001728.1|:54134555-54135751	polyamine oxidase (exo-N4-amino)	GO:0005096|GO:0005737|GO:0005777|GO:0007165|GO:0008215|GO:0052899|GO:0052901|GO:0052902|GO:0052903|GO:0052904
CUFF.10147	1				gi|211543429|gb|AC172950.4|	2e-28	31.5084	41.443	gi|441468477|gb|CM001728.1|:54092437-54093552
CUFF.10148	1		gi|440896421|gb|ELR48343.1|	5e-08	gi|154757523|gb|BC151619.1|	1e-47	0.719851	0.745526	gi|441468477|gb|CM001728.1|:54138820-54139395
CUFF.10149	1	UBE2O	gi|260801367|ref|XP_002595567.1|	3e-24	gi|392332201|ref|XM_001081723.4|	4e-102	26.622	15.5724	gi|441468477|gb|CM001728.1|:54191632-54191849	ubiquitin-conjugating enzyme E2O	GO:0004842|GO:0005524|GO:0016881
CUFF.1015	1				gi|156120374|ref|NM_001101863.1|	2e-167	0.928029	0.959698	gi|441468467|gb|CM001738.1|:11572086-11572461
CUFF.10150	4	RHBDF2	gi|256828059|ref|YP_003156787.1|	0	gi|226424007|gb|AC150635.6|	0	31.5084	41.443	gi|441468477|gb|CM001728.1|:54093112-54121491	rhomboid 5 homolog 2 (Drosophila)	GO:0004252|GO:0005789|GO:0005886|GO:0006508|GO:0015031|GO:0016021|GO:0019838|GO:0050709
CUFF.10151	1	SPHK1	gi|448104859|ref|XP_004200355.1|	0	gi|391333459|ref|XM_003741083.1|	0	5.43545	3.25784	gi|441468477|gb|CM001728.1|:54192000-54196830	sphingosine kinase 1	GO:0000287|GO:0001568|GO:0003677|GO:0004143|GO:0005515|GO:0005516|GO:0005524|GO:0005624|GO:0005625|GO:0005634|GO:0005737|GO:0005829|GO:0005886|GO:0006457|GO:0006665|GO:0006670|GO:0006916|GO:0006954|GO:0007165|GO:0007205|GO:0007420|GO:0008284|GO:0008481|GO:0010803|GO:0017050|GO:0019722|GO:0030148|GO:0030307|GO:0030335|GO:0031398|GO:0032651|GO:0035556|GO:0042346|GO:0043066|GO:0044267|GO:0044281|GO:…	Sphingolipid metabolism
CUFF.10152	1		gi|325073633|gb|ADY76686.1|	3e-08	gi|27227458|gb|AY154895.1|	3e-44	0.486856	1.02712	gi|441468477|gb|CM001728.1|:54094065-54096887
CUFF.10153	1						0.972926	1.47808	gi|441468477|gb|CM001728.1|:54096958-54097306
CUFF.10154	3	T2R65A	gi|4239700|emb|CAA10770.1|	1e-33	gi|79153069|gb|BC108091.1|	8e-119	1.28888	1.97481	gi|441468477|gb|CM001728.1|:54121991-54130234	bitter taste receptor Bota-T2R65A	GO:0001525|GO:0004930|GO:0005615|GO:0005777|GO:0008215|GO:0010812|GO:0016021|GO:0016525|GO:0030154|GO:0030971|GO:0043537|GO:0046872|GO:0048014|GO:0050909|GO:0050928|GO:0052899|GO:0052901|GO:0052902|GO:0052903|GO:0052904
CUFF.10155	1		gi|383790199|ref|YP_005474773.1|	0.0001	gi|426239240|ref|XM_004013485.1|	2e-47	1.53479	1.42873	gi|441468477|gb|CM001728.1|:54198559-54198943
CUFF.10156	1	PAOX	gi|440893028|gb|ELR45960.1|	3e-12	gi|363586071|gb|JN604985.1|	2e-49	1.28888	1.97481	gi|441468477|gb|CM001728.1|:54121991-54123991	polyamine oxidase (exo-N4-amino)	GO:0000079|GO:0001525|GO:0003677|GO:0003682|GO:0005615|GO:0005634|GO:0005777|GO:0006351|GO:0006355|GO:0006468|GO:0007049|GO:0008215|GO:0010812|GO:0016525|GO:0017069|GO:0019901|GO:0030154|GO:0030971|GO:0043537|GO:0044419|GO:0046872|GO:0048014|GO:0050928|GO:0051301|GO:0052899|GO:0052901|GO:0052902|GO:0052903|GO:0052904
CUFF.10157	1						0.397659	0.892112	gi|441468477|gb|CM001728.1|:54097375-54100407
CUFF.10158	1	PAOX	gi|115497936|ref|NP_001068678.1|	1e-07	gi|371502153|gb|AC165180.3|	8e-62	0.174247	0.0361712	gi|441468477|gb|CM001728.1|:54203817-54205155	polyamine oxidase (exo-N4-amino)	GO:0003924|GO:0005525|GO:0005777|GO:0008215|GO:0052899|GO:0052901|GO:0052902|GO:0052903|GO:0052904
CUFF.10159	1				gi|254002264|emb|CU466934.19|	6e-169	3.77806	1.81511	gi|441468477|gb|CM001728.1|:54230202-54230776
CUFF.1016	1	PY07602	gi|351715812|gb|EHB18731.1|	2e-24	gi|73663885|emb|CR956406.10|	1e-34	0.364911	0.621325	gi|441468467|gb|CM001738.1|:11573509-11576658	hypothetical protein
CUFF.10160	1	PRPSAP1	gi|328776087|ref|XP_623843.3|	0	gi|161789482|gb|AC183557.12|	0	13.7074	10.109	gi|441468477|gb|CM001728.1|:54234118-54256853	phosphoribosyl pyrophosphate synthetase-associated protein 1	GO:0000287|GO:0004749|GO:0004857|GO:0006139|GO:0009165|GO:0030234|GO:0043086|GO:0043234
CUFF.10161	1				gi|332260157|ref|XM_003279104.1|	0	46.3752	40.9321	gi|441468477|gb|CM001728.1|:54285787-54286468
CUFF.10162	1	T2R65A	gi|359061852|ref|XP_002683813.2|	7e-32	gi|197216092|gb|EU915028.1|	7e-114	6.38361	5.33283	gi|441468477|gb|CM001728.1|:54286666-54288586	bitter taste receptor Bota-T2R65A	GO:0004930|GO:0016021|GO:0050909
CUFF.10163	1				gi|21537465|emb|AL645861.12|	1e-100	0.396965	0.929489	gi|441468477|gb|CM001728.1|:54288821-54290619
CUFF.10164	4	UBE2O	gi|259485912|tpe|CBF83338.1|	0	gi|38196960|gb|BC004525.2|	0	4.56396	3.42051	gi|441468477|gb|CM001728.1|:54156261-54191099	ubiquitin-conjugating enzyme E2O	GO:0016881
CUFF.10165	1	ATP5L	gi|344234242|gb|EGV66112.1|	2e-36	gi|397515408|ref|XM_003827896.1|	5e-127	354.624	239.814	gi|441468477|gb|CM001728.1|:54321700-54321969	ATP synthase, H+ transporting, mitochondrial Fo complex, subunit G	GO:0000276|GO:0005739|GO:0005743|GO:0005753|GO:0006200|GO:0015078|GO:0015986|GO:0016887|GO:0022857|GO:0022904|GO:0042776|GO:0044281
CUFF.10166	1	RNF157	gi|407392843|gb|EKF26434.1|	0	gi|108078040|gb|DQ586786.1|	0	0.389572	1.08113	gi|441468477|gb|CM001728.1|:54328447-54388444	ring finger protein 157	GO:0008270|GO:0046872
CUFF.10167	1	ZACN	gi|466038122|ref|XP_004275760.1|	3e-22	gi|426239248|ref|XM_004013489.1|	3e-94	0.385783	0.185179	gi|441468477|gb|CM001728.1|:54433250-54434907	zinc activated ligand-gated ion channel	GO:0004872|GO:0005230|GO:0005624|GO:0005886|GO:0006810|GO:0006811|GO:0010043|GO:0016020|GO:0016021|GO:0045211
CUFF.10168	1	SRP68	gi|68472207|ref|XP_719899.1|	0	gi|345485610|ref|XM_001607052.2|	0	19.5483	14.7984	gi|441468477|gb|CM001728.1|:54442821-54467421	signal recognition particle component	GO:0003723|GO:0005047|GO:0005730|GO:0005737|GO:0005783|GO:0005786|GO:0005829|GO:0005840|GO:0006412|GO:0006614|GO:0010467|GO:0042493|GO:0044267
CUFF.10169	1	TEN1	gi|494100965|ref|WP_007041759.1|	5e-84	gi|402901131|ref|XM_003913461.1|	0	30.8346	17.0822	gi|441468477|gb|CM001728.1|:54500360-54512806	TEN1 telomerase capping complex subunit homolog (S. cerevisiae)	GO:0000784|GO:0003677|GO:0005515|GO:0005634|GO:0070188
CUFF.1017	5	CREBZF	gi|440898027|gb|ELR49609.1|	3e-38	gi|402766319|ref|NM_001045926.2|	0	3.25328	3.55257	gi|441468467|gb|CM001738.1|:9001989-9010320	CREB/ATF bZIP transcription factor	GO:0003677|GO:0003700|GO:0005515|GO:0005634|GO:0006351|GO:0006355|GO:0009615|GO:0043565|GO:0045814|GO:0045892|GO:0046983|GO:0051090
CUFF.10170	1	NSA2	gi|490262978|gb|AGL09512.1|	2e-122	gi|298889639|emb|FQ217534.1|	0	10.2222	5.96505	gi|441468477|gb|CM001728.1|:54514515-54515375	similar to S. cerevisiae NSA2 (YER126C) Nop7 Associated Protein 2 involved in ribosomal large subunit maturation; C terminus is identical to nonallelic CaP19.7398 (end of contig)	GO:0003674|GO:0005575|GO:0005634|GO:0005730|GO:0006364|GO:0008150|GO:0030529|GO:0042254
CUFF.10171	1	FBF1	gi|499019925|ref|XP_004560746.1|	2e-135	gi|410981831|ref|XM_003997221.1|	0	0.201976	0.610226	gi|441468477|gb|CM001728.1|:54552833-54556642	Fas (TNFRSF6) binding factor 1	GO:0000922|GO:0005515|GO:0005814|GO:0043296|GO:0043297|GO:0045095|GO:0090162
CUFF.10172	1	PAOX	gi|440897529|gb|ELR49192.1|	1e-09	gi|226423997|gb|AC149676.4|	1e-38	0.0260718	0.327289	gi|441468477|gb|CM001728.1|:54557793-54558618	polyamine oxidase (exo-N4-amino)	GO:0005777|GO:0008215|GO:0052899|GO:0052901|GO:0052902|GO:0052903|GO:0052904
CUFF.10173	4	EXOC7	gi|502176179|ref|XP_004515815.1|	0	gi|343183439|gb|AC165181.3|	0	4.28189	3.64927	gi|441468477|gb|CM001728.1|:54408263-54431767	exocyst complex component 7	GO:0000145|GO:0005515|GO:0005815|GO:0005829|GO:0005886|GO:0006887|GO:0015031|GO:0032584|GO:0034451
CUFF.10174	1	FBF1	gi|459184091|ref|XP_004227139.1|	4e-43	gi|332260211|ref|XM_003279130.1|	0	1.06273	1.23687	gi|441468477|gb|CM001728.1|:54566320-54569309	Fas (TNFRSF6) binding factor 1
CUFF.10175	5	CDK3	gi|323305977|gb|EGA59712.1|	0	gi|402901131|ref|XM_003913461.1|	0	0.942154	1.13923	gi|441468477|gb|CM001728.1|:54495651-54499655	cyclin-dependent kinase 3	GO:0000082|GO:0000166|GO:0000307|GO:0000781|GO:0000793|GO:0000805|GO:0000806|GO:0004672|GO:0004674|GO:0004693|GO:0005524|GO:0005634|GO:0005667|GO:0006468|GO:0006813|GO:0007049|GO:0007067|GO:0008283|GO:0016301|GO:0016772|GO:0030332|GO:0032298|GO:0045023|GO:0045893|GO:0051301
CUFF.10176	4	ACOX1	gi|219117708|ref|XP_002179644.1|	0	gi|76667907|dbj|AB236435.1|	0	22.7623	23.2692	gi|441468477|gb|CM001728.1|:54523316-54546627	acyl-CoA oxidase 1, palmitoyl	GO:0000038|GO:0003995|GO:0003997|GO:0005102|GO:0005737|GO:0005739|GO:0005777|GO:0005778|GO:0005782|GO:0006091|GO:0006629|GO:0006631|GO:0006635|GO:0006693|GO:0007283|GO:0008152|GO:0016627|GO:0019395|GO:0033540|GO:0044255|GO:0044281|GO:0047485|GO:0050660|GO:0055114	Biosynthesis of unsaturated fatty acids|Fatty acid degradation|alpha-Linolenic acid metabolism
CUFF.10177	2	FBF1	gi|328711122|ref|XP_003244452.1|	0	gi|23683057|gb|AC087289.9|	0	0.543544	0.630529	gi|441468477|gb|CM001728.1|:54560461-54565996	Fas (TNFRSF6) binding factor 1	GO:0000922|GO:0005515|GO:0005814|GO:0043296|GO:0043297|GO:0045095|GO:0090162
CUFF.10178	1	TRIM47	gi|522170718|ref|WP_020679342.1|	1e-18	gi|345804608|ref|XM_846780.2|	2e-50	0.791564	0.870256	gi|441468477|gb|CM001728.1|:54592926-54593942	tripartite motif containing 47	GO:0005622|GO:0008270|GO:0046872
CUFF.10179	1	TRIM47	gi|522170718|ref|WP_020679342.1|	1e-13	gi|345804608|ref|XM_846780.2|	2e-37	0.791564	0.870256	gi|441468477|gb|CM001728.1|:54592926-54593941	tripartite motif containing 47
CUFF.1018	1		gi|344249791|gb|EGW05895.1|	1e-14	gi|47825164|gb|AC122409.4|	0	3.25328	3.55257	gi|441468467|gb|CM001738.1|:9002262-9008477
CUFF.10180	1	MRPL38	gi|224098778|ref|XP_002311264.1|	0	gi|23683057|gb|AC087289.9|	0	20.0942	13.0762	gi|441468477|gb|CM001728.1|:54574709-54578936	mitochondrial ribosomal protein L38	GO:0005737|GO:0005739|GO:0005840|GO:0015629
CUFF.10181	1						3.18688	0.686058	gi|441468477|gb|CM001728.1|:54609156-54609388
CUFF.10182	2	MRPL38	gi|321477139|gb|EFX88098.1|	4e-38	gi|110288210|gb|DQ837646.1|	0	4.0167	3.61935	gi|441468477|gb|CM001728.1|:54574709-54580518	mitochondrial ribosomal protein L38	GO:0005739|GO:0005840|GO:0015629
CUFF.10183	1	MRPL38	gi|388253999|gb|AFK24575.1|	1e-21	gi|334323159|ref|XM_001369236.2|	4e-176	20.0942	13.0762	gi|441468477|gb|CM001728.1|:54577088-54579178	mitochondrial ribosomal protein L38	GO:0005737|GO:0005739|GO:0005840|GO:0015629
CUFF.10184	4	TRIM65	gi|521020349|gb|EPQ02137.1|	0	gi|14517581|dbj|AP000977.4|	0	6.94841	4.61948	gi|441468477|gb|CM001728.1|:54581290-54585595	tripartite motif containing 65	GO:0005622|GO:0008270|GO:0046872
CUFF.10185	1	PAOX	gi|426237909|ref|XP_004012900.1|	3e-16	gi|331284183|ref|NM_001206656.1|	5e-51	2.09052	0.804832	gi|441468477|gb|CM001728.1|:54610688-54611260	polyamine oxidase (exo-N4-amino)	GO:0005096|GO:0005737|GO:0005777|GO:0007165|GO:0008215|GO:0052899|GO:0052901|GO:0052902|GO:0052903|GO:0052904
CUFF.10186	1		gi|440911532|gb|ELR61190.1|	3e-05	gi|358417596|ref|XM_003583639.1|	1e-11	0.662016	0.783278	gi|441468477|gb|CM001728.1|:54612192-54612802
CUFF.10187	1	WBP2	gi|511986322|ref|XP_004810936.1|	1e-11	gi|20145308|emb|AL607108.17|	0	245.409	133.42	gi|441468477|gb|CM001728.1|:54619378-54621218	WW domain binding protein 2	GO:0005515|GO:0005575|GO:0008150
CUFF.10188	3	TRIM47	gi|470634614|ref|XP_004322853.1|	0	gi|4508139|gb|AC005378.2|	0	4.75692	5.30796	gi|441468477|gb|CM001728.1|:54594274-54596265	tripartite motif containing 47	GO:0005622|GO:0005634|GO:0005737|GO:0008270|GO:0046872
CUFF.10189	1						0.177009	0.277639	gi|441468477|gb|CM001728.1|:54621288-54622229
CUFF.1019	1	PCF11	gi|347832917|emb|CCD48614.1|	7e-45	gi|395521101|ref|XM_003764611.1|	0	6.58345	5.29429	gi|441468467|gb|CM001738.1|:11659114-11664804	PCF11 cleavage and polyadenylation factor subunit	GO:0000398|GO:0003674|GO:0005575|GO:0005654|GO:0005849|GO:0006366|GO:0006369|GO:0006379|GO:0006397|GO:0008150|GO:0008380|GO:0010467|GO:0031124
CUFF.10190	1	UNK	gi|356513195|ref|XP_003525299.1|	0	gi|117557604|gb|AC147929.3|	0	7.46435	4.83262	gi|441468477|gb|CM001728.1|:54635993-54650220	unkempt homolog (Drosophila)	GO:0003676|GO:0008270|GO:0046872
CUFF.10191	1	IPO5	gi|327262238|ref|XP_003215932.1|	5e-24	gi|116326009|gb|AC148116.3|	7e-90	0.195125	0.653659	gi|441468477|gb|CM001728.1|:54641289-54641985	importin 5	GO:0005622|GO:0006886|GO:0008565
CUFF.10192	1	UNC13D	gi|350584287|ref|XP_001927051.3|	7e-17	gi|395533024|ref|XM_003768516.1|	9e-60	57.7116	34.0022	gi|441468477|gb|CM001728.1|:54634690-54635533	unc-13 homolog D (C. elegans)	GO:0002432|GO:0002467|GO:0005764|GO:0006909|GO:0043304|GO:0043320|GO:0045921|GO:0051607|GO:0070382
CUFF.10193	1	UNC13D	gi|126306674|ref|XP_001364103.1|	6e-41	gi|395533024|ref|XM_003768516.1|	7e-107	57.7116	34.0022	gi|441468477|gb|CM001728.1|:54634690-54635533	unc-13 homolog D (C. elegans)	GO:0002432|GO:0002467|GO:0003674|GO:0005575|GO:0005764|GO:0005770|GO:0006909|GO:0016020|GO:0043304|GO:0043320|GO:0045921|GO:0046903|GO:0051607|GO:0055037|GO:0070382
CUFF.10194	1	UNK	gi|357477983|ref|XP_003609277.1|	2e-100	gi|18463963|gb|AY016023.1|	0	0.823838	0.81919	gi|441468477|gb|CM001728.1|:54650576-54652526	unkempt homolog (Drosophila)	GO:0003676|GO:0005575|GO:0005634|GO:0008150|GO:0008270|GO:0046872
CUFF.10195	1				gi|242380107|emb|CU928968.5|	3e-119	0.306584	0.0699897	gi|441468477|gb|CM001728.1|:54658748-54659531		GO:0003676
CUFF.10196	1	H3F3B	gi|109148993|ref|XP_001083065.1|	2e-51	gi|68012893|gb|AY949494.1|	0	64.8109	40.8915	gi|441468477|gb|CM001728.1|:54670427-54685583	H3 histone, family 3B (H3.3B)	GO:0000786|GO:0001740|GO:0002119|GO:0003674|GO:0003677|GO:0005575|GO:0005576|GO:0005634|GO:0005654|GO:0005694|GO:0005700|GO:0006333|GO:0006334|GO:0007140|GO:0007155|GO:0007420|GO:0007596|GO:0008150|GO:0008360|GO:0009725|GO:0009792|GO:0010171|GO:0040010
CUFF.10197	3	WBP2	gi|302849171|ref|XP_002956116.1|	2e-70	gi|156447375|emb|CU463233.5|	4e-145	125.963	85.8324	gi|441468477|gb|CM001728.1|:54612904-54618201	WW domain binding protein 2	GO:0005515|GO:0005575|GO:0008150
CUFF.10198	1						18.2764	13.6571	gi|441468477|gb|CM001728.1|:54615362-54615696
CUFF.10199	1	ITGB4	gi|483521993|gb|EOB06877.1|	8e-56	gi|296203202|ref|XM_002748742.1|	4e-151	0.179087	1.03526	gi|441468477|gb|CM001728.1|:54695137-54695785	integrin, beta 4	GO:0004872|GO:0005102|GO:0005515|GO:0005604|GO:0005615|GO:0005624|GO:0005625|GO:0005737|GO:0005886|GO:0005938|GO:0007154|GO:0007155|GO:0007160|GO:0007229|GO:0007275|GO:0008305|GO:0009611|GO:0009925|GO:0009986|GO:0016020|GO:0016021|GO:0030054|GO:0030056|GO:0031252|GO:0031581|GO:0034329|GO:0046847|GO:0048870|GO:0050839
CUFF.102	1	TSPY-M2	gi|297469554|ref|XP_001256665.3|	7e-17	gi|311826205|emb|FQ482110.1|	2e-153	0.363315	0.695758	gi|441468466|gb|CM001739.1|:20051896-20065743	testis-specific Y-encoded protein 1-like
CUFF.1020	2	CCDC90B	gi|489169767|ref|WP_003079347.1|	2e-157	gi|90086196|dbj|AB174589.1|	0	8.89192	8.50503	gi|441468467|gb|CM001738.1|:11548388-11571597	coiled-coil domain containing 90B	GO:0005739
CUFF.10200	1				gi|226437721|gb|AC150916.5|	4e-08	0.33048	1.05648	gi|441468477|gb|CM001728.1|:54696363-54697102
CUFF.10201	5	UNC13D	gi|513024083|ref|XP_004873264.1|	0	gi|23683057|gb|AC087289.9|	0	28.2534	25.1156	gi|441468477|gb|CM001728.1|:54622299-54634151	unc-13 homolog D (C. elegans)	GO:0002432|GO:0002467|GO:0003674|GO:0005515|GO:0005575|GO:0005737|GO:0005764|GO:0005768|GO:0005770|GO:0006887|GO:0006909|GO:0016020|GO:0043304|GO:0043320|GO:0045921|GO:0046903|GO:0051607|GO:0055037|GO:0070382
CUFF.10202	1	UNC13D	gi|471365788|ref|XP_004373434.1|	1e-11	gi|403280827|ref|XM_003931861.1|	2e-73	28.2534	25.1156	gi|441468477|gb|CM001728.1|:54622335-54623696	unc-13 homolog D (C. elegans)	GO:0002432|GO:0002467|GO:0005515|GO:0005764|GO:0005770|GO:0006909|GO:0016020|GO:0043304|GO:0043320|GO:0045921|GO:0051607|GO:0055037|GO:0070382
CUFF.10203	1	UNC13D	gi|359067853|ref|XP_003586395.1|	2e-34	gi|358414718|ref|XR_138822.1|	5e-143	28.2534	25.1156	gi|441468477|gb|CM001728.1|:54629716-54634148	unc-13 homolog D (C. elegans)	GO:0002432|GO:0002467|GO:0005515|GO:0005764|GO:0005770|GO:0006909|GO:0016020|GO:0043304|GO:0043320|GO:0045921|GO:0051607|GO:0055037|GO:0070382
CUFF.10204	2	ITGB4	gi|296213648|ref|XP_002753362.1|	6e-123	gi|2270920|gb|U66540.1|HSITGBF12	0	0.251838	1.02504	gi|441468477|gb|CM001728.1|:54693471-54694773	integrin, beta 4	GO:0004872|GO:0005102|GO:0005515|GO:0005604|GO:0005624|GO:0005625|GO:0005737|GO:0005886|GO:0005938|GO:0007154|GO:0007155|GO:0007160|GO:0007229|GO:0007275|GO:0008305|GO:0009611|GO:0009925|GO:0009986|GO:0016020|GO:0016021|GO:0030054|GO:0030056|GO:0031252|GO:0031581|GO:0034329|GO:0046847|GO:0048870
CUFF.10205	2	GALK1	gi|516391812|ref|WP_017781211.1|	0	gi|164691589|dbj|AK310203.1|	0	8.3801	7.86864	gi|441468477|gb|CM001728.1|:54685983-54692558	galactokinase 1	GO:0000166|GO:0004335|GO:0005524|GO:0005534|GO:0005737|GO:0006012|GO:0008152|GO:0016020|GO:0016301|GO:0016310|GO:0016740|GO:0016773|GO:0046835	Amino sugar and nucleotide sugar metabolism|Galactose metabolism
CUFF.10206	1	DLC1	gi|358410437|ref|XP_003581808.1|	7e-14	gi|119360797|gb|AC147842.3|	4e-88	1.62366	3.78097	gi|441468477|gb|CM001728.1|:54688766-54691907	deleted in liver cancer 1	GO:0005096|GO:0005737|GO:0005777|GO:0007165|GO:0008215|GO:0052899|GO:0052901|GO:0052902|GO:0052903|GO:0052904
CUFF.10207	1	RECQL5	gi|434393955|ref|YP_007128902.1|	0	gi|296923907|gb|CP001940.1|	0	0.741593	0.924046	gi|441468477|gb|CM001728.1|:54766343-54771600	RecQ protein-like 5	GO:0003676|GO:0003678|GO:0004386|GO:0005524|GO:0005634|GO:0005654|GO:0005730|GO:0005737|GO:0006259|GO:0006281|GO:0006310|GO:0008026|GO:0016591|GO:0016787|GO:0031965|GO:0032508
CUFF.10208	1	SMIM5	gi|345799212|ref|XP_546179.3|	2e-29	gi|338711527|ref|XM_003362496.1|	0	0.447525	0.911549	gi|441468477|gb|CM001728.1|:54782386-54786374	small integral membrane protein 5	GO:0016021
CUFF.10209	1	RECQL5	gi|477527143|gb|ENH78984.1|	1e-97	gi|296203190|ref|XM_002748736.1|	0	0.448622	0.615551	gi|441468477|gb|CM001728.1|:54792269-54794060	RecQ protein-like 5	GO:0003676|GO:0004386|GO:0005524|GO:0005634|GO:0005730|GO:0005737|GO:0006310|GO:0008026|GO:0016591|GO:0016787|GO:0031965
CUFF.1021	2	PCF11	gi|149211980|gb|ABR22323.1|	0	gi|26082748|dbj|AK032249.1|	0	17.1035	16.568	gi|441468467|gb|CM001738.1|:11640650-11658933	PCF11 cleavage and polyadenylation factor subunit	GO:0000398|GO:0005654|GO:0005849|GO:0006366|GO:0006369|GO:0006379|GO:0006397|GO:0008380|GO:0010467|GO:0031124
CUFF.10210	1	RECQL5	gi|16182348|gb|AAL13481.1|	1e-153	gi|395825931|ref|XM_003786126.1|	0	1.10731	0.770863	gi|441468477|gb|CM001728.1|:54794319-54796804	RecQ protein-like 5	GO:0003676|GO:0003678|GO:0004386|GO:0005524|GO:0005634|GO:0005654|GO:0005730|GO:0005737|GO:0006259|GO:0006281|GO:0006310|GO:0008026|GO:0016591|GO:0016787|GO:0031965|GO:0032508
CUFF.10211	1				gi|149773551|ref|NM_001099098.1|	3e-133	2.87233	2.47304	gi|441468477|gb|CM001728.1|:54839236-54839936
CUFF.10212	1	LLGL2	gi|348511619|ref|XP_003443341.1|	0	gi|147906798|ref|NM_001091429.1|	0	4.88531	4.67195	gi|441468477|gb|CM001728.1|:54843744-54847954	lethal giant larvae homolog 2 (Drosophila)
CUFF.10213	1	LLGL2	gi|326915712|ref|XP_003204157.1|	2e-152	gi|27877400|gb|AC087749.12|	0	3.73138	4.21472	gi|441468477|gb|CM001728.1|:54848331-54863752	lethal giant larvae homolog 2 (Drosophila)	GO:0005515|GO:0005737|GO:0006887|GO:0007049|GO:0030165|GO:0032878|GO:0043231|GO:0051301
CUFF.10214	3	SAP30BP	gi|483521991|gb|EOB06875.1|	2e-157	gi|218116371|emb|CU694658.11|	0	7.02321	7.42325	gi|441468477|gb|CM001728.1|:54733360-54766153	SAP30 binding protein	GO:0005515|GO:0005634|GO:0005730|GO:0006351|GO:0006355|GO:0006915|GO:0006917|GO:0045111
CUFF.10215	1	CASKIN2	gi|281362364|ref|NP_651143.2|	2e-20	gi|348550444|ref|XM_003460994.1|	0	1.90271	2.27388	gi|441468477|gb|CM001728.1|:54883140-54890011	CASK interacting protein 2	GO:0003674|GO:0005737|GO:0008150
CUFF.10216	1	CASKIN2	gi|195573657|ref|XP_002104808.1|	0	gi|354797342|gb|JN961843.1|	0	1.46499	1.27575	gi|441468477|gb|CM001728.1|:54890577-54894219	CASK interacting protein 2
CUFF.10217	1	CASKIN2	gi|149489023|ref|XP_001507411.1|	8e-15	gi|29611690|gb|AC100787.17|	2e-80	6.73942	5.77883	gi|441468477|gb|CM001728.1|:54895375-54895686	CASK interacting protein 2
CUFF.10218	1	KIAA0195	gi|116205677|ref|XP_001228649.1|	9e-70	gi|29611690|gb|AC100787.17|	6e-177	6.07132	6.78715	gi|441468477|gb|CM001728.1|:54899140-54900367	KIAA0195 ortholog	GO:0016021
CUFF.10219	2	LLGL2	gi|390340618|ref|XP_785653.3|	6e-164	gi|27877400|gb|AC087749.12|	0	5.29123	4.37713	gi|441468477|gb|CM001728.1|:54840441-54843330	lethal giant larvae homolog 2 (Drosophila)
CUFF.1022	1	AFLA_063980	gi|270015620|gb|EFA12068.1|	2e-42	gi|169235024|gb|AC216756.5|	2e-177	0.298922	0.159431	gi|441468467|gb|CM001738.1|:11730212-11732763	LINE-1 retrotransposon-like element, putative	GO:0003723|GO:0003964|GO:0004197|GO:0004519|GO:0006278|GO:0006508
CUFF.10220	1	FTL	gi|392882822|gb|AFM90243.1|	2e-45	gi|5931933|emb|AJ239329.2|	0	2.06097	0.647116	gi|441468477|gb|CM001728.1|:54937841-54938353	ferritin, light polypeptide	GO:0005506|GO:0006826|GO:0006879|GO:0008043|GO:0008199|GO:0016491|GO:0042802|GO:0046872|GO:0046914|GO:0055114
CUFF.10221	1	CASKIN2	gi|367020678|ref|XP_003659624.1|	1e-13	gi|56018163|dbj|AK193986.1|	0	1.03494	0.730293	gi|441468477|gb|CM001728.1|:54895799-54898271	CASK interacting protein 2
CUFF.10222	1	KIAA0195	gi|367020678|ref|XP_003659624.1|	1e-45	gi|56018163|dbj|AK193986.1|	0	1.90201	2.713	gi|441468477|gb|CM001728.1|:54896526-54898868	KIAA0195 ortholog	GO:0003674|GO:0005575|GO:0008150|GO:0016020|GO:0016021
CUFF.10223	1	FTLP17	gi|91784414|ref|YP_559620.1|	3e-14	gi|212373047|dbj|AB371413.1|	1e-71	3971.42	1921.64	gi|441468477|gb|CM001728.1|:54938550-54938707	ferritin, light polypeptide pseudogene 17
CUFF.10224	4	TSEN54	gi|462400090|gb|EMJ05758.1|	0	gi|187957495|gb|BC166577.1|	0	9.54727	6.76462	gi|441468477|gb|CM001728.1|:54875303-54882187	TSEN54 tRNA splicing endonuclease subunit	GO:0006388
CUFF.10225	1		gi|297740742|emb|CBI30924.3|	2e-07	gi|211998861|gb|FJ195360.1|	3e-48	0.0885711	0.358421	gi|441468477|gb|CM001728.1|:55042872-55045590		GO:0001104|GO:0004872|GO:0005777|GO:0006367|GO:0008215|GO:0016592|GO:0030521|GO:0045893|GO:0046966|GO:0052899|GO:0052901|GO:0052902|GO:0052903|GO:0052904
CUFF.10226	1	GRB2	gi|440910852|gb|ELR60603.1|	2e-151	gi|56027540|dbj|AK203363.1|	0	39.6449	35.5757	gi|441468477|gb|CM001728.1|:54975224-55040465	growth factor receptor-bound protein 2	GO:0001784|GO:0004872|GO:0005070|GO:0005154|GO:0005168|GO:0005515|GO:0005634|GO:0005737|GO:0005768|GO:0005794|GO:0005829|GO:0005886|GO:0007173|GO:0007265|GO:0007267|GO:0007411|GO:0007568|GO:0007596|GO:0008180|GO:0008286|GO:0008543|GO:0012506|GO:0016020|GO:0019901|GO:0019903|GO:0019904|GO:0030154|GO:0030168|GO:0030838|GO:0031295|GO:0031623|GO:0042059|GO:0042770|GO:0043234|GO:0043408|GO:0043560|GO:…
CUFF.10227	1	PAOX	gi|151553755|gb|AAI48112.1|	1e-08	gi|83759128|gb|BC110124.1|	2e-40	0.376457	0.141955	gi|441468477|gb|CM001728.1|:54980897-54981522	polyamine oxidase (exo-N4-amino)	GO:0001675|GO:0002860|GO:0002891|GO:0004872|GO:0005777|GO:0005915|GO:0007010|GO:0007156|GO:0007289|GO:0008215|GO:0009566|GO:0009986|GO:0016021|GO:0019064|GO:0030382|GO:0032990|GO:0033005|GO:0042271|GO:0042803|GO:0043064|GO:0046814|GO:0050839|GO:0051654|GO:0051856|GO:0052899|GO:0052901|GO:0052902|GO:0052903|GO:0052904|GO:0060370
CUFF.10228	4	KIAA0195	gi|328794113|ref|XP_003251992.1|	0	gi|29611690|gb|AC100787.17|	0	1.9287	3.10491	gi|441468477|gb|CM001728.1|:54900639-54933228	KIAA0195 ortholog	GO:0016021
CUFF.10229	1	NUP85	gi|395522116|ref|XP_003765086.1|	0	gi|26086997|dbj|AK039186.1|	0	4.44482	3.86071	gi|441468477|gb|CM001728.1|:55100381-55121176	nucleoporin 85kDa	GO:0000775|GO:0000776|GO:0000777|GO:0000922|GO:0005634|GO:0005643|GO:0005694|GO:0005737|GO:0005819|GO:0005856|GO:0005886|GO:0006810|GO:0006935|GO:0015031|GO:0016020|GO:0019221|GO:0030032|GO:0031080|GO:0031727|GO:0031965|GO:0048246|GO:0051028
CUFF.1023	1	CTNNA3	gi|520869744|ref|WP_020309498.1|	8e-80	gi|218511124|gb|AC217170.3|	0	0.0603681	0.205874	gi|441468467|gb|CM001738.1|:11730733-11731931	catenin (cadherin-associated protein), alpha 3	GO:0003676|GO:0003723|GO:0003964|GO:0004519|GO:0005622|GO:0006278|GO:0006355
CUFF.10230	2	GGA3	gi|449281383|gb|EMC88463.1|	7e-101	gi|22204292|emb|AL645470.20|	0	4.30492	6.19469	gi|441468477|gb|CM001728.1|:55086013-55095628	golgi-associated, gamma adaptin ear containing, ARF binding protein 3	GO:0005515|GO:0005622|GO:0005802|GO:0006886|GO:0010008|GO:0016192|GO:0030131|GO:0030306|GO:0044431
CUFF.10231	1	SUMO2	gi|402086372|gb|EJT81270.1|	4e-58	gi|164698699|gb|AC195617.4|	0	63.0839	55.9309	gi|441468477|gb|CM001728.1|:55141391-55148834	small ubiquitin-like modifier 2	GO:0005515|GO:0005575|GO:0005634|GO:0016925|GO:0019789|GO:0031625|GO:0032436|GO:0034613|GO:0045892
CUFF.10232	2	GGA3	gi|488530012|ref|XP_004456780.1|	2e-156	gi|51556302|gb|AC150707.3|	0	5.42134	6.52327	gi|441468477|gb|CM001728.1|:55095857-55099976	golgi-associated, gamma adaptin ear containing, ARF binding protein 3	GO:0005622|GO:0005802|GO:0006886|GO:0016192|GO:0030131|GO:0030306|GO:0044431
CUFF.10233	1				gi|22204292|emb|AL645470.20|	0	0.38284	0.619106	gi|441468477|gb|CM001728.1|:55156879-55159490
CUFF.10234	1						0.279905	0.351352	gi|441468477|gb|CM001728.1|:55159599-55160440
CUFF.10235	1						0.368354	0.462645	gi|441468477|gb|CM001728.1|:55170369-55171096
CUFF.10236	1	T2R65A	gi|440892639|gb|ELR45742.1|	2e-10	gi|50872233|gb|AC149778.2|	9e-51	0.471832	0.635585	gi|441468477|gb|CM001728.1|:55171297-55172442	bitter taste receptor Bota-T2R65A
CUFF.10237	1	NT5C	gi|393200281|ref|YP_006462123.1|	8e-96	gi|237673294|emb|CU928896.8|	0	2.75272	2.75814	gi|441468477|gb|CM001728.1|:55173067-55175685	5', 3'-nucleotidase, cytosolic	GO:0005634|GO:0005737|GO:0005739|GO:0008252|GO:0008253|GO:0009223|GO:0009264|GO:0016311|GO:0016791|GO:0019103
CUFF.10238	1				gi|18098545|gb|AC069157.8|	4e-05	0.179615	0.519634	gi|441468477|gb|CM001728.1|:55176370-55177772
CUFF.10239	1	PAOX	gi|440911186|gb|ELR60893.1|	5e-13	gi|193245522|gb|EU586510.2|	3e-51	0.2489	0.416047	gi|441468477|gb|CM001728.1|:55179516-55180917	polyamine oxidase (exo-N4-amino)	GO:0000079|GO:0003677|GO:0003682|GO:0005634|GO:0005777|GO:0006351|GO:0006355|GO:0006468|GO:0007049|GO:0008215|GO:0017069|GO:0019901|GO:0044419|GO:0051301|GO:0052899|GO:0052901|GO:0052902|GO:0052903|GO:0052904
CUFF.1024	4	ANKRD42	gi|77157800|ref|NP_001029156.1|	0	gi|59797209|gb|AC104921.9|	0	0.770025	1.72014	gi|441468467|gb|CM001738.1|:11576780-11633693	ankyrin repeat domain 42
CUFF.10240	1						0.350587	0.476947	gi|441468477|gb|CM001728.1|:55178255-55179010
CUFF.10241	4	MIF4GD|SLC25A19	gi|512194251|gb|EPE10007.1|	0	gi|63169154|gb|AY957499.1|	0	7.13658	5.40963	gi|441468477|gb|CM001728.1|:55065487-55083848		GO:0003677|GO:0003723|GO:0005515|GO:0005634|GO:0005737|GO:0005739|GO:0005743|GO:0006417|GO:0006810|GO:0008022|GO:0016020|GO:0016021|GO:0016070|GO:0055085
CUFF.10242	1	SLC25A19	gi|296204534|ref|XP_002749393.1|	1e-29	gi|149723306|ref|XM_001495909.1|	0	7.13658	5.40963	gi|441468477|gb|CM001728.1|:55075243-55076937	solute carrier family 25 (mitochondrial thiamine pyrophosphate carrier), member 19	GO:0005739|GO:0005743|GO:0006810|GO:0016020|GO:0016021|GO:0055085
CUFF.10243	1	MRPS7	gi|225708038|gb|ACO09865.1|	8e-26	gi|170120276|ref|XM_001891134.1|	5e-143	0.31715	0.44551	gi|441468477|gb|CM001728.1|:55084594-55085695	mitochondrial ribosomal protein S7	GO:0003723|GO:0003735|GO:0005622|GO:0005739|GO:0005840|GO:0006412|GO:0022627
CUFF.10244	1		gi|296489470|tpg|DAA31583.1|	2e-14	gi|50872220|gb|AC149645.4|	4e-110	0.216278	0.421686	gi|441468477|gb|CM001728.1|:55181270-55182856
CUFF.10245	1	GPC5	gi|307192310|gb|EFN75584.1|	9e-43	gi|215212736|gb|AC232285.7|	4e-172	0.16758	0.295831	gi|441468477|gb|CM001728.1|:55183417-55185818	glypican 5	GO:0003723|GO:0003964|GO:0004197|GO:0004519|GO:0004672|GO:0005578|GO:0005739|GO:0005886|GO:0006278|GO:0006508|GO:0031225|GO:0043395|GO:0045333
CUFF.10246	2	HN1	gi|194384164|dbj|BAG64855.1|	3e-48	gi|22204292|emb|AL645470.20|	0	25.729	16.5838	gi|441468477|gb|CM001728.1|:55160505-55169358	hematological and neurological expressed 1	GO:0005634
CUFF.10247	1	ZNF33B	gi|218198377|gb|EEC80804.1|	5e-53	gi|163955272|gb|AC150515.5|	1e-151	0.0844776	0.743661	gi|441468477|gb|CM001728.1|:55186193-55186769	zinc finger protein 33B
CUFF.10248	1	PAOX	gi|512137757|ref|WP_016406492.1|	6e-13	gi|14349311|gb|AC089992.2|	2e-49	0.084108	0.63253	gi|441468477|gb|CM001728.1|:55186888-55188474	polyamine oxidase (exo-N4-amino)	GO:0005777|GO:0008215|GO:0052899|GO:0052901|GO:0052902|GO:0052903|GO:0052904
CUFF.10249	2	MRPS7	gi|432868423|ref|XP_004071530.1|	8e-85	gi|148236234|ref|NM_001089603.1|	0	4.07525	2.57884	gi|441468477|gb|CM001728.1|:55081482-55085735	mitochondrial ribosomal protein S7	GO:0003723|GO:0003735|GO:0005622|GO:0005739|GO:0005763|GO:0005840|GO:0006412|GO:0022627|GO:0030529
CUFF.1025	1				gi|426252228|ref|XM_004023562.1|	0	2.60489	0.819686	gi|441468467|gb|CM001738.1|:12079538-12080051
CUFF.10250	1	ARMC7	gi|440902892|gb|ELR53624.1|	1e-37	gi|358417709|ref|XM_003583673.1|	1e-115	0.498382	1.03082	gi|441468477|gb|CM001728.1|:55188595-55190088	armadillo repeat containing 7	GO:0003674|GO:0005575|GO:0008150
CUFF.10251	1						0.675192	0.891393	gi|441468477|gb|CM001728.1|:55190218-55191347
CUFF.10252	1				gi|226424001|gb|AC150517.5|	1e-66	0.390805	0.417779	gi|441468477|gb|CM001728.1|:55191422-55193072
CUFF.10253	1	KCTD2	gi|483506956|gb|EOA97747.1|	2e-16	gi|392332194|ref|XM_001081684.4|	4e-48	2.62883	4.03377	gi|441468477|gb|CM001728.1|:55248184-55248452	potassium channel tetramerization domain containing 2	GO:0051260
CUFF.10254	1	ATP5H	gi|449550009|gb|EMD40974.1|	1e-110	gi|125491040|gb|EF214822.1|	0	111.453	72.8467	gi|441468477|gb|CM001728.1|:55248970-55253763	ATP synthase, H+ transporting, mitochondrial Fo complex, subunit d	GO:0000276|GO:0005743|GO:0005753|GO:0006200|GO:0015078|GO:0015986|GO:0016887
CUFF.10255	1	ICT1	gi|518669854|ref|WP_019831547.1|	3e-98	gi|20330195|emb|AL627096.9|	0	16.0254	11.1209	gi|441468477|gb|CM001728.1|:55264675-55268870	immature colon carcinoma transcript 1	GO:0003747|GO:0004045|GO:0005739|GO:0005762|GO:0006412|GO:0006415|GO:0016150|GO:0016787|GO:0070126
CUFF.10256	1				gi|18390198|gb|AC092496.3|	3e-17	0.0412479	0.534339	gi|441468477|gb|CM001728.1|:55268943-55270351
CUFF.10257	1	CDR2L	gi|156404416|ref|XP_001640403.1|	2e-71	gi|426239282|ref|XM_004013506.1|	0	0.713991	0.529276	gi|441468477|gb|CM001728.1|:55274853-55276714	cerebellar degeneration-related protein 2-like
CUFF.10258	1	CDR2L	gi|524958271|ref|XP_005079093.1|	2e-84	gi|25955740|emb|AL772300.10|	0	0.737638	0.340958	gi|441468477|gb|CM001728.1|:55277321-55286753	cerebellar degeneration-related protein 2-like
CUFF.10259	1	HID1	gi|443898180|dbj|GAC75517.1|	2e-33	gi|344291006|ref|XM_003417180.1|	1e-81	185.119	107.761	gi|441468477|gb|CM001728.1|:55304530-55305447	HID1 domain containing	GO:0000139|GO:0003674|GO:0005575|GO:0005737|GO:0005794|GO:0005886|GO:0008150|GO:0016020|GO:0016021
CUFF.1026	1	ZNF33B	gi|308468845|ref|XP_003096663.1|	3e-18	gi|161485017|gb|AC213441.3|	3e-82	35.9293	37.6107	gi|441468467|gb|CM001738.1|:13049194-13049378	zinc finger protein 33B	GO:0003676|GO:0003723|GO:0003964|GO:0005622|GO:0006278|GO:0006355
CUFF.10260	1	HID1	gi|328854293|gb|EGG03426.1|	1e-95	gi|157426944|ref|NM_001105274.1|	0	58.0769	42.3628	gi|441468477|gb|CM001728.1|:55306853-55309849	HID1 domain containing	GO:0000139|GO:0005886
CUFF.10261	2	KCTD2	gi|223005950|ref|NP_612401.2|	2e-85	gi|22204292|emb|AL645470.20|	0	19.0214	25.9897	gi|441468477|gb|CM001728.1|:55234732-55247289	potassium channel tetramerization domain containing 2	GO:0003674|GO:0005216|GO:0005575|GO:0008150|GO:0051260
CUFF.10262	1	HID1	gi|70997910|ref|XP_753687.1|	8e-39	gi|344291006|ref|XM_003417180.1|	1e-96	168.275	139.318	gi|441468477|gb|CM001728.1|:55309990-55311321	HID1 domain containing	GO:0000139|GO:0003674|GO:0005575|GO:0005886|GO:0008150|GO:0016021
CUFF.10263	1	HID1	gi|345569828|gb|EGX52654.1|	3e-27	gi|348522337|ref|XM_003448634.1|	3e-72	440.904	419.457	gi|441468477|gb|CM001728.1|:55311709-55311868	HID1 domain containing	GO:0000139|GO:0003674|GO:0005575|GO:0005737|GO:0005794|GO:0005886|GO:0008150|GO:0016020
CUFF.10264	1	HID1	gi|198466309|ref|XP_001353965.2|	2e-37	gi|354466504|ref|XM_003495666.1|	1e-106	114.011	87.517	gi|441468477|gb|CM001728.1|:55316111-55317052	HID1 domain containing
CUFF.10265	1	HID1	gi|522141173|ref|WP_020652382.1|	6e-45	gi|17384131|emb|AL603828.9|	2e-118	22.2851	20.2185	gi|441468477|gb|CM001728.1|:55312398-55315870	HID1 domain containing	GO:0000139|GO:0003674|GO:0005737|GO:0005794|GO:0005886|GO:0008150|GO:0016020
CUFF.10266	1	HID1	gi|407425839|gb|EKF39521.1|	3e-60	gi|42406005|gb|AY491884.1|	0	47.4608	37.7391	gi|441468477|gb|CM001728.1|:55317644-55318873	HID1 domain containing	GO:0000139|GO:0003674|GO:0005737|GO:0005794|GO:0005886|GO:0008150|GO:0016020
CUFF.10267	5	SLC16A5	gi|237820709|ref|NP_001106809.2|	0	gi|157818484|ref|NM_001109568.1|	0	2.12258	3.25434	gi|441468477|gb|CM001728.1|:55193153-55212971	solute carrier family 16 (monocarboxylate transporter), member 5	GO:0015355|GO:0015711|GO:0016021|GO:0055085
CUFF.10268	1	FADS6	gi|522744101|ref|WP_020727788.1|	2e-172	gi|326672641|ref|XM_003199660.1|	0	0.361422	2.66695	gi|441468477|gb|CM001728.1|:55360844-55375037	fatty acid desaturase 6	GO:0006629|GO:0006633|GO:0016021|GO:0016491
CUFF.10269	1		gi|488544649|ref|XP_004463869.1|	1e-05	gi|332266193|ref|XM_003282050.1|	0	0.59508	1.03161	gi|441468477|gb|CM001728.1|:55495251-55496765
CUFF.1027	1	CD59	gi|73974812|ref|XP_539189.2|	4e-60	gi|403255490|ref|XM_003920413.1|	0	35.7346	31.3055	gi|441468467|gb|CM001738.1|:13445209-13446090	CD59 molecule, complement regulatory protein	GO:0005886|GO:0009986|GO:0016020|GO:0031225|GO:0031362
CUFF.10270	1	NAT9	gi|495190494|ref|WP_007915284.1|	1e-141	gi|45430040|ref|NM_205809.1|	0	3.71675	4.34769	gi|441468477|gb|CM001728.1|:55470549-55479551	N-acetyltransferase 9 (GCN5-related, putative)	GO:0008080|GO:0043234
CUFF.10271	1	SLC9A3R1	gi|341878303|gb|EGT34238.1|	5e-144	gi|326681085|ref|XM_003201665.1|	0	41.0191	42.9267	gi|441468477|gb|CM001728.1|:55476519-55493549	solute carrier family 9, subfamily A (NHE3, cation proton antiporter 3), member 3 regulator 1	GO:0001726|GO:0003096|GO:0005102|GO:0005515|GO:0005634|GO:0005737|GO:0005813|GO:0005886|GO:0005902|GO:0006461|GO:0006915|GO:0007191|GO:0008013|GO:0008285|GO:0010642|GO:0010766|GO:0012505|GO:0014067|GO:0015629|GO:0016020|GO:0016055|GO:0016324|GO:0017081|GO:0019902|GO:0019933|GO:0030033|GO:0030036|GO:0030165|GO:0030175|GO:0030336|GO:0030643|GO:0031526|GO:0031528|GO:0031698|GO:0032415|GO:0032416|GO:…
CUFF.10272	1				gi|229359380|emb|FN298674.1|	5e-18	0.309766	0.277639	gi|441468477|gb|CM001728.1|:55545287-55546228
CUFF.10273	1	CD300LF	gi|19263987|gb|AAH25395.1|	1e-166	gi|17488667|gb|AC015660.8|	4e-141	8.12079	5.77473	gi|441468477|gb|CM001728.1|:55524955-55543109	CD300 molecule-like family member f	GO:0005886|GO:0016021
CUFF.10274	1	CD300LF	gi|296203106|ref|XP_002748754.1|	1e-19	gi|226437711|gb|AC149720.4|	4e-53	8.12079	5.77473	gi|441468477|gb|CM001728.1|:55538563-55541752	CD300 molecule-like family member f	GO:0005096|GO:0005737|GO:0005777|GO:0007165|GO:0008215|GO:0052899|GO:0052901|GO:0052902|GO:0052903|GO:0052904
CUFF.10275	1	CD300E	gi|471367961|ref|XP_004374509.1|	9e-101	gi|21753690|dbj|AK094601.1|	0	4.01634	3.82104	gi|441468477|gb|CM001728.1|:55592032-55603161	CD300e molecule	GO:0005886|GO:0016021
CUFF.10276	3	FDXR	gi|302509230|ref|XP_003016575.1|	0	gi|296203126|ref|XM_002748777.1|	0	5.17639	5.08274	gi|441468477|gb|CM001728.1|:55381068-55392233	ferredoxin reductase	GO:0000166|GO:0004324|GO:0005515|GO:0005739|GO:0005743|GO:0005759|GO:0006091|GO:0006694|GO:0008203|GO:0015039|GO:0016491|GO:0022900|GO:0050660|GO:0050661|GO:0055114|GO:0070402|GO:0070995	Photosynthesis
CUFF.10277	1						0.139128	0.978243	gi|441468477|gb|CM001728.1|:55382979-55383763
CUFF.10278	1	LOC101381027	gi|440895162|gb|ELR47423.1|	8e-09	gi|426239308|ref|XM_004013519.1|	5e-61	0.858414	0.942334	gi|441468477|gb|CM001728.1|:55719380-55721629	uncharacterized LOC101381027
CUFF.10279	3	TMEM104	gi|66802820|ref|XP_635253.1|	0	gi|260824120|ref|XM_002606970.1|	0	2.43276	3.63687	gi|441468477|gb|CM001728.1|:55413581-55468840	transmembrane protein 104	GO:0003674|GO:0005575|GO:0008150|GO:0016020|GO:0016021
CUFF.1028	2		gi|357504883|ref|XP_003622730.1|	0	gi|32490723|gb|AC101205.7|	0	0.498617	1.07257	gi|441468467|gb|CM001738.1|:11876088-11893225		GO:0005634|GO:0005737|GO:0006915|GO:0007050|GO:0007286|GO:0030097|GO:0033554|GO:0071850|GO:2000270
CUFF.10280	1						0.269279	4.52329	gi|441468477|gb|CM001728.1|:55384219-55384450
CUFF.10281	1						0.707302	0.267736	gi|441468477|gb|CM001728.1|:55721747-55722161
CUFF.10282	1	PAOX	gi|440897529|gb|ELR49192.1|	9e-09	gi|426242568|ref|XM_004015095.1|	9e-30	0.442748	1.17316	gi|441468477|gb|CM001728.1|:55429419-55430283	polyamine oxidase (exo-N4-amino)	GO:0000079|GO:0003677|GO:0003682|GO:0003924|GO:0005525|GO:0005634|GO:0005777|GO:0006351|GO:0006355|GO:0006468|GO:0007049|GO:0008215|GO:0017069|GO:0019901|GO:0044419|GO:0051301|GO:0052899|GO:0052901|GO:0052902|GO:0052903|GO:0052904
CUFF.10283	1				gi|426239308|ref|XM_004013519.1|	4e-35	0.772912	0.828011	gi|441468477|gb|CM001728.1|:55723095-55723968
CUFF.10284	1	CD300C	gi|255003764|ref|NP_766211.2|	4e-44	gi|392332188|ref|XM_003752454.1|	0	0.320087	0.276953	gi|441468477|gb|CM001728.1|:55708425-55711393	CD300c molecule
CUFF.10285	1						0.108293	1.51028	gi|441468477|gb|CM001728.1|:55430669-55430999
CUFF.10286	1	CD300A	gi|440895165|gb|ELR47426.1|	5e-08	gi|269973888|ref|NM_001168285.1|	4e-56	62.9656	3.13846	gi|441468477|gb|CM001728.1|:55709330-55717082	CD300a molecule
CUFF.10287	1				gi|63169154|gb|AY957499.1|	1e-09	1.07866	0.384009	gi|441468477|gb|CM001728.1|:55727653-55728901
CUFF.10288	1						0.488045	1.44553	gi|441468477|gb|CM001728.1|:55431390-55432051
CUFF.10289	1	CD300LB	gi|511986078|ref|XP_004810816.1|	1e-82	gi|426239310|ref|XM_004013520.1|	3e-180	0.961921	0.304614	gi|441468477|gb|CM001728.1|:55731873-55744399	CD300 molecule-like family member b	GO:0005886|GO:0016021
CUFF.1029	1	ANAPC10	gi|472362160|ref|XP_004400667.1|	4e-109	gi|293633214|gb|GU810081.1|	0	0.502882	0.965755	gi|441468467|gb|CM001738.1|:14131020-14131643	anaphase promoting complex subunit 10	GO:0000075|GO:0000086|GO:0000090|GO:0000278|GO:0003674|GO:0004842|GO:0005654|GO:0005680|GO:0005829|GO:0006511|GO:0007049|GO:0007067|GO:0007094|GO:0016567|GO:0030071|GO:0031145|GO:0051301|GO:0051436|GO:0051437|GO:0051439|GO:0070979
CUFF.10290	1	DLC1	gi|440903283|gb|ELR53965.1|	3e-09	gi|66275383|gb|AC148038.3|	3e-48	0.630187	0.186366	gi|441468477|gb|CM001728.1|:55760165-55760797	deleted in liver cancer 1	GO:0000139|GO:0005096|GO:0005737|GO:0005789|GO:0007165|GO:0016021|GO:0016192
CUFF.10291	1	PAOX	gi|440903687|gb|ELR54317.1|	9e-14	gi|13785638|gb|AF327255.1|AF327255	6e-42	0.33856	0.0265487	gi|441468477|gb|CM001728.1|:55762661-55763637	polyamine oxidase (exo-N4-amino)	GO:0005777|GO:0008215|GO:0052899|GO:0052901|GO:0052902|GO:0052903|GO:0052904
CUFF.10292	1				gi|361050311|dbj|AP009257.1|	8e-18	0.543541	1.16802	gi|441468477|gb|CM001728.1|:55432428-55433913
CUFF.10293	1				gi|394025657|ref|NM_001192456.2|	2e-60	11.2358	3.23957	gi|441468477|gb|CM001728.1|:55789711-55789932
CUFF.10294	1				gi|111120299|gb|BT026548.1|	4e-50	1.38209	0.290865	gi|441468477|gb|CM001728.1|:55790868-55791263
CUFF.10295	1		gi|134024713|gb|AAI34596.1|	1e-05	gi|78499331|gb|DQ239675.1|	9e-50	0.072529	0.455148	gi|441468477|gb|CM001728.1|:55450422-55451298		GO:0003924|GO:0005525
CUFF.10296	1						0.0465449	0.364608	gi|441468477|gb|CM001728.1|:55451456-55453088
CUFF.10297	1						1.91097	0.193033	gi|441468477|gb|CM001728.1|:55791395-55791791
CUFF.10298	1						0.450114	0	gi|441468477|gb|CM001728.1|:55793091-55793793
CUFF.10299	1	RL6	gi|296484995|tpg|DAA27110.1|	5e-17	gi|26023975|gb|AC136966.2|	5e-87	42.9236	25.0004	gi|441468477|gb|CM001728.1|:56001846-56005553	RL6, ribosomal protein 6	GO:0000184|GO:0001503|GO:0003723|GO:0003735|GO:0005622|GO:0005829|GO:0005840|GO:0006412|GO:0006413|GO:0006414|GO:0006415|GO:0006614|GO:0007605|GO:0009790|GO:0010467|GO:0016032|GO:0016070|GO:0016071|GO:0019058|GO:0019083|GO:0022625|GO:0030529|GO:0042474|GO:0044267
CUFF.103	1	TSPY-M2	gi|297469554|ref|XP_001256665.3|	1e-16	gi|41584232|gb|AY347603.1|	3e-153	0.363315	0.695758	gi|441468466|gb|CM001739.1|:20063544-20065743	testis-specific Y-encoded protein 1-like
CUFF.1030	1						0.0303853	0.516635	gi|441468467|gb|CM001738.1|:15787796-15791365
CUFF.10300	1						795.907	391.792	gi|441468477|gb|CM001728.1|:56005743-56006011
CUFF.10301	1				gi|162459206|ref|NM_001112253.1|	5e-53	0.921615	1.15618	gi|441468477|gb|CM001728.1|:56758069-56759090
CUFF.10302	1						0.241917	0.0918377	gi|441468477|gb|CM001728.1|:56783517-56786005
CUFF.10303	1				gi|15145606|gb|AC012670.7|	2e-78	0.281657	0.0840678	gi|441468477|gb|CM001728.1|:56786096-56787535
CUFF.10304	1				gi|194738404|gb|AC229869.3|	7e-61	0.36057	0.129321	gi|441468477|gb|CM001728.1|:56788347-56789180
CUFF.10305	1				gi|228478897|emb|CU929672.6|	1e-42	0.361119	0.161898	gi|441468477|gb|CM001728.1|:56789321-56790153
CUFF.10306	1				gi|18855210|emb|AL603706.13|	9e-41	0.4082	0.438906	gi|441468477|gb|CM001728.1|:56792419-56793466
CUFF.10307	1				gi|228478897|emb|CU929672.6|	6e-20	0.342203	0.168938	gi|441468477|gb|CM001728.1|:56793532-56795342
CUFF.10308	1	T2R65A	gi|281338506|gb|EFB14090.1|	7e-29	gi|226424007|gb|AC150635.6|	5e-117	4.31044	0.548995	gi|441468477|gb|CM001728.1|:55765289-55768325	bitter taste receptor Bota-T2R65A	GO:0004930|GO:0016021|GO:0050909
CUFF.10309	1						0.744815	0	gi|441468477|gb|CM001728.1|:56795416-56795932
CUFF.1031	1						0.383054	0.14415	gi|441468467|gb|CM001738.1|:15907854-15908914
CUFF.10310	1				gi|71480209|gb|AC153837.4|	1e-15	0.389707	0.244311	gi|441468477|gb|CM001728.1|:56796124-56797430
CUFF.10311	1	CDC42EP4	gi|148253878|ref|YP_001238463.1|	6e-116	gi|395820283|ref|XM_003783453.1|	0	8.51602	5.3365	gi|441468477|gb|CM001728.1|:56797571-56800314	CDC42 effector protein (Rho GTPase binding) 4	GO:0005737|GO:0007266|GO:0008360|GO:0012505|GO:0015629|GO:0015630|GO:0016020|GO:0017049|GO:0031274
CUFF.10312	1				gi|371917104|dbj|AK400730.1|	0	16.8925	8.79167	gi|441468477|gb|CM001728.1|:56800547-56802107
CUFF.10313	3	CD300A	gi|297487157|ref|XP_002696083.1|	9e-115	gi|226424015|gb|AC150847.7|	0	5.31434	2.37338	gi|441468477|gb|CM001728.1|:55765640-55782996	CD300a molecule	GO:0005886|GO:0007155|GO:0016021
CUFF.10314	1				gi|156151363|ref|NG_006434.1|	3e-36	0.935812	0.592102	gi|441468477|gb|CM001728.1|:56843574-56843929
CUFF.10315	1	PAOX	gi|440900091|gb|ELR51300.1|	2e-13	gi|134289540|gb|EF118717.1|	3e-59	0.524384	0.138627	gi|441468477|gb|CM001728.1|:55772321-55773110	polyamine oxidase (exo-N4-amino)	GO:0005777|GO:0008215|GO:0052899|GO:0052901|GO:0052902|GO:0052903|GO:0052904
CUFF.10316	1	AFLA_063980	gi|294936233|ref|XP_002781670.1|	1e-32	gi|226424005|gb|AC150653.7|	4e-87	9.41135	9.12673	gi|441468477|gb|CM001728.1|:56891056-56891252	LINE-1 retrotransposon-like element, putative	GO:0003723|GO:0003964|GO:0004197|GO:0004519|GO:0006278|GO:0006508
CUFF.10317	1				gi|349584992|dbj|AB672636.1|	4e-26	0.542713	0.133095	gi|441468477|gb|CM001728.1|:55773799-55775411
CUFF.10318	1	DLC1	gi|64421021|gb|AAY41430.1|	1e-09	gi|210147632|gb|AC232279.5|	1e-92	0.504641	0.233442	gi|441468477|gb|CM001728.1|:55777843-55780202	deleted in liver cancer 1	GO:0005096|GO:0005737|GO:0007165
CUFF.10319	1	SOX9	gi|505785341|ref|XP_004604492.1|	4e-38	gi|375300600|gb|JN802288.1|	0	1.9553	0.170242	gi|441468477|gb|CM001728.1|:57650227-57652648	SRY (sex determining region Y)-box 9	GO:0000976|GO:0001046|GO:0001077|GO:0001158|GO:0001501|GO:0001502|GO:0001503|GO:0001658|GO:0001708|GO:0001837|GO:0001894|GO:0001934|GO:0001942|GO:0002053|GO:0002062|GO:0002063|GO:0002683|GO:0003170|GO:0003179|GO:0003188|GO:0003203|GO:0003413|GO:0003415|GO:0003677|GO:0003682|GO:0003700|GO:0003705|GO:0004672|GO:0005515|GO:0005634|GO:0005667|GO:0006334|GO:0006338|GO:0006351|GO:0006355|GO:0006357|GO:…
CUFF.1032	1	ODZ4	gi|9909617|emb|CAC04511.1|	0	gi|15873983|emb|AJ329565.1|	0	0.27636	0.347358	gi|441468467|gb|CM001738.1|:16567268-16579163	odz, odd Oz/ten-m homolog 4 (Drosophila)	GO:0001702|GO:0007165|GO:0016021
CUFF.10320	1	COG1	gi|403306444|ref|XP_003943744.1|	4e-155	gi|56005383|dbj|AK181206.1|	0	2.32348	2.33251	gi|441468477|gb|CM001728.1|:56846427-56864065	component of oligomeric golgi complex 1	GO:0000139|GO:0005515|GO:0005794|GO:0006891|GO:0007030|GO:0015031|GO:0017119
CUFF.10321	1	SOX9	gi|471360178|ref|XP_004370660.1|	2e-66	gi|29242830|gb|AY205252.1|	1e-148	20.6776	17.2507	gi|441468477|gb|CM001728.1|:57656006-57656310	SRY (sex determining region Y)-box 9	GO:0000976|GO:0000978|GO:0000980|GO:0001046|GO:0001077|GO:0001158|GO:0001501|GO:0001502|GO:0001503|GO:0001658|GO:0001701|GO:0001708|GO:0001755|GO:0001837|GO:0001894|GO:0001934|GO:0001942|GO:0002052|GO:0002053|GO:0002062|GO:0002063|GO:0002683|GO:0003170|GO:0003179|GO:0003188|GO:0003203|GO:0003413|GO:0003415|GO:0003677|GO:0003682|GO:0003700|GO:0003705|GO:0004672|GO:0005515|GO:0005634|GO:0005667|GO:…
CUFF.10322	1	COG1	gi|524843130|emb|CDF45854.1|	0	gi|56005383|dbj|AK181206.1|	0	12.7426	10.5964	gi|441468477|gb|CM001728.1|:56857410-56868497	component of oligomeric golgi complex 1	GO:0000139|GO:0005515|GO:0005794|GO:0006891|GO:0007030|GO:0015031|GO:0017119
CUFF.10323	1						0.200276	0.342543	gi|441468477|gb|CM001728.1|:56848342-56849448
CUFF.10324	1				gi|308275368|gb|AC241260.3|	6e-12	0.323042	0.0311902	gi|441468477|gb|CM001728.1|:57746116-57746973
CUFF.10325	1						0.237365	0.357476	gi|441468477|gb|CM001728.1|:56850259-56851148
CUFF.10326	1	F630007L15RIK	gi|396077155|dbj|BAM33590.1|	1e-11	gi|281428037|gb|AC213108.2|	6e-51	6.61901	2.21186	gi|441468477|gb|CM001728.1|:57809648-57809886		GO:0005198|GO:0019028|GO:0019058
CUFF.10327	1						0.161411	0.318307	gi|441468477|gb|CM001728.1|:56854752-56855662
CUFF.10328	1	LOC101745276	gi|341892404|gb|EGT48339.1|	2e-11	gi|222352194|gb|AC233687.4|	3e-40	7253.69	12653.4	gi|441468477|gb|CM001728.1|:58313505-58313608	uncharacterized LOC101745276
CUFF.10329	1				gi|168479035|emb|CT990617.6|	4e-13	0.0511219	0.320859	gi|441468477|gb|CM001728.1|:59342959-59343797
CUFF.1033	1				gi|74188488|dbj|AK147579.1|	5e-125	0.0467803	0.588599	gi|441468467|gb|CM001738.1|:16580442-16580979
CUFF.10330	7		gi|499008512|ref|XP_004556734.1|	0	gi|344291044|ref|XM_003417199.1|	0	3.35863	3.65335	gi|441468477|gb|CM001728.1|:56830313-56842241		GO:0016021
CUFF.10331	3	SLC39A11	gi|524549300|emb|CDC78659.1|	6e-173	gi|27899568|emb|AL596104.24|	0	3.74338	5.58982	gi|441468477|gb|CM001728.1|:56956760-57242835	solute carrier family 39 (metal ion transporter), member 11	GO:0006829|GO:0016020|GO:0016021|GO:0030001|GO:0046873|GO:0055085
CUFF.10332	1	KCNJ2	gi|498991163|ref|XP_004552444.1|	0	gi|340550464|gb|CP002745.1|	0	5.44075	9.58614	gi|441468477|gb|CM001728.1|:59344761-59355680	potassium inwardly-rectifying channel, subfamily J, member 2	GO:0005216|GO:0005242|GO:0005244|GO:0005886|GO:0005887|GO:0006810|GO:0006811|GO:0006813|GO:0007268|GO:0016020|GO:0016021|GO:0034765|GO:0042802
CUFF.10333	1	MAP2K6	gi|505842644|ref|XP_004614827.1|	1e-57	gi|293338885|gb|GQ169690.1|	0	0.0425816	0.99708	gi|441468477|gb|CM001728.1|:59910762-59999919	mitogen-activated protein kinase kinase 6	GO:0000165|GO:0000166|GO:0000187|GO:0002224|GO:0002755|GO:0002756|GO:0004672|GO:0004674|GO:0004708|GO:0004713|GO:0005515|GO:0005524|GO:0005634|GO:0005654|GO:0005737|GO:0005829|GO:0005856|GO:0006351|GO:0006355|GO:0006468|GO:0006915|GO:0006950|GO:0006975|GO:0007050|GO:0007165|GO:0008063|GO:0016301|GO:0016310|GO:0016740|GO:0016772|GO:0019901|GO:0034130|GO:0034134|GO:0034138|GO:0034142|GO:0035666|GO:…
CUFF.10334	1	ABCA5	gi|301090269|ref|XP_002895356.1|	3e-143	gi|34366604|emb|BX647447.1|	0	1.05072	0.399379	gi|441468477|gb|CM001728.1|:60087413-60095488	ATP-binding cassette, sub-family A (ABC1), member 5	GO:0000139|GO:0000166|GO:0005524|GO:0005764|GO:0005765|GO:0005770|GO:0005794|GO:0006200|GO:0010745|GO:0015918|GO:0016021|GO:0016887|GO:0017111|GO:0031902|GO:0033344|GO:0034375|GO:0043691
CUFF.10335	1	ABCA10	gi|336270396|ref|XP_003349957.1|	3e-118	gi|358417663|ref|XM_001789465.3|	1e-141	0.407586	0.0342024	gi|441468477|gb|CM001728.1|:60121593-60129580	ATP-binding cassette, sub-family A (ABC1), member 10	GO:0005524|GO:0016887
CUFF.10336	1	KCNJ16	gi|505833036|ref|XP_004611336.1|	0	gi|335306871|ref|XM_003131253.2|	0	0.421452	0.47744	gi|441468477|gb|CM001728.1|:59386098-59391001	potassium inwardly-rectifying channel, subfamily J, member 16	GO:0005216|GO:0005242|GO:0005244|GO:0005515|GO:0005886|GO:0006810|GO:0006811|GO:0006813|GO:0016020|GO:0016021|GO:0034765
CUFF.10337	1						0.317283	0.0771075	gi|441468477|gb|CM001728.1|:59390274-59391001
CUFF.10338	1	ABCA10	gi|512868350|ref|XP_004918069.1|	0	gi|224074485|ref|XM_002193897.1|	0	0.600587	0.0938675	gi|441468477|gb|CM001728.1|:60136363-60148281	ATP-binding cassette, sub-family A (ABC1), member 10	GO:0005524|GO:0006810|GO:0016021|GO:0016887
CUFF.10339	1	ABCA10	gi|513213888|ref|XP_004946296.1|	3e-125	gi|301780519|ref|XM_002925631.1|	0	0.964636	0.524351	gi|441468477|gb|CM001728.1|:60149066-60162366	ATP-binding cassette, sub-family A (ABC1), member 10	GO:0005524|GO:0006810|GO:0016021|GO:0016887
CUFF.1034	1	PAOX	gi|148744086|gb|AAI42341.1|	1e-08	gi|308275368|gb|AC241260.3|	5e-171	0.352538	0.502242	gi|441468467|gb|CM001738.1|:16581036-16583664	polyamine oxidase (exo-N4-amino)	GO:0005777|GO:0008215|GO:0052899|GO:0052901|GO:0052902|GO:0052903|GO:0052904
CUFF.10340	1	ZNF33B	gi|440907623|gb|ELR57750.1|	1e-84	gi|259155446|gb|AC237564.3|	0	0.46082	1.2643	gi|441468477|gb|CM001728.1|:60314325-60317591	zinc finger protein 33B	GO:0003676|GO:0003723|GO:0003964|GO:0005622|GO:0006278|GO:0006355
CUFF.10341	2	ABCA5	gi|345806160|ref|XP_537788.3|	0	gi|310832460|gb|AC242420.3|	0	1.15697	0.779414	gi|441468477|gb|CM001728.1|:60100022-60113728	ATP-binding cassette, sub-family A (ABC1), member 5	GO:0000139|GO:0000166|GO:0005524|GO:0005764|GO:0005765|GO:0005768|GO:0005770|GO:0005794|GO:0006200|GO:0006810|GO:0010745|GO:0016020|GO:0016021|GO:0016887|GO:0017111|GO:0031902|GO:0033344|GO:0034375|GO:0043691
CUFF.10342	1						0.22676	0.0474061	gi|441468477|gb|CM001728.1|:60319725-60320797
CUFF.10343	4	ABCA5	gi|471365936|ref|XP_004373508.1|	0	gi|21212229|emb|AL671964.7|	0	0.795623	0.857868	gi|441468477|gb|CM001728.1|:60062930-60086209	ATP-binding cassette, sub-family A (ABC1), member 5	GO:0000139|GO:0000166|GO:0005524|GO:0005764|GO:0005765|GO:0005768|GO:0005770|GO:0005794|GO:0006200|GO:0006810|GO:0010745|GO:0015918|GO:0016020|GO:0016021|GO:0016887|GO:0017111|GO:0031902|GO:0033344|GO:0034375|GO:0043691
CUFF.10344	1	PAOX	gi|440904820|gb|ELR55281.1|	8e-09	gi|139093431|gb|AC147930.2|	4e-52	0.715745	0.125544	gi|441468477|gb|CM001728.1|:60327563-60331717	polyamine oxidase (exo-N4-amino)	GO:0005777|GO:0008215|GO:0052899|GO:0052901|GO:0052902|GO:0052903|GO:0052904
CUFF.10345	1	HEATR5B	gi|149057941|gb|EDM09184.1|	2e-07	gi|51556308|gb|AC150524.3|	3e-10	0.769734	0.135037	gi|441468477|gb|CM001728.1|:60333890-60334873	HEAT repeat containing 5B	GO:0003674|GO:0003723|GO:0003964|GO:0005575|GO:0006278|GO:0008150
CUFF.10346	1						0.951365	0	gi|441468477|gb|CM001728.1|:60424287-60424639
CUFF.10347	1	PAOX	gi|440905349|gb|ELR55737.1|	2e-15	gi|164633003|gb|EU213013.1|	3e-57	0.705168	0.0640354	gi|441468477|gb|CM001728.1|:60424820-60426654	polyamine oxidase (exo-N4-amino)	GO:0005777|GO:0008215|GO:0052899|GO:0052901|GO:0052902|GO:0052903|GO:0052904
CUFF.10348	1	FAM20A	gi|195390379|ref|XP_002053846.1|	1e-18	gi|410981595|ref|XM_003997104.1|	0	27.8184	21.1156	gi|441468477|gb|CM001728.1|:60465020-60466993	family with sequence similarity 20, member A	GO:0005576
CUFF.10349	1						0.418629	0.17297	gi|441468477|gb|CM001728.1|:60405648-60422039
CUFF.1035	2	PRCP	gi|110749179|ref|XP_623676.2|	0	gi|348525385|ref|XM_003450155.1|	0	3.20039	3.34867	gi|441468467|gb|CM001738.1|:11893309-11980841	prolylcarboxypeptidase (angiotensinase C)	GO:0004180|GO:0004185|GO:0005515|GO:0005764|GO:0005886|GO:0006508|GO:0007596|GO:0007597|GO:0008233|GO:0008236|GO:0016787
CUFF.10350	1				gi|306439048|emb|FP929029.11|	9e-111	0.272577	0.320696	gi|441468477|gb|CM001728.1|:60417601-60422039
CUFF.10352	1	PAOX	gi|426231190|ref|XP_004009623.1|	9e-09	gi|13570031|gb|U15731.2|BTU15731	4e-46	1.08091	1.14862	gi|441468477|gb|CM001728.1|:60415820-60417438	polyamine oxidase (exo-N4-amino)	GO:0005096|GO:0005737|GO:0005777|GO:0007165|GO:0008215|GO:0052899|GO:0052901|GO:0052902|GO:0052903|GO:0052904
CUFF.10353	1	T2R65A	gi|332164766|ref|NP_001193721.1|	1e-16	gi|23821137|emb|Z54144.2|	1e-76	2.44641	1.94091	gi|441468477|gb|CM001728.1|:60487137-60489315	bitter taste receptor Bota-T2R65A	GO:0001525|GO:0004930|GO:0005615|GO:0005777|GO:0005813|GO:0008215|GO:0010812|GO:0016021|GO:0016525|GO:0030154|GO:0030971|GO:0031965|GO:0043537|GO:0046872|GO:0048014|GO:0050909|GO:0050928|GO:0052899|GO:0052901|GO:0052902|GO:0052903|GO:0052904
CUFF.10354	1	PRKAR1A	gi|115528116|gb|AAI24726.1|	0	gi|226423998|gb|AC150542.4|	0	62.2908	42.4723	gi|441468477|gb|CM001728.1|:60467227-60487020	protein kinase, cAMP-dependent, regulatory, type I, alpha	GO:0001707|GO:0001932|GO:0005952|GO:0007165|GO:0008603|GO:0016301|GO:0016310|GO:0030552|GO:0031594|GO:0031625|GO:0043234
CUFF.10355	1	PRKAR1A	gi|296419648|ref|XP_002839409.1|	2e-48	gi|289666906|gb|AC215833.14|	0	2.287	1.92768	gi|441468477|gb|CM001728.1|:60467228-60478522	protein kinase, cAMP-dependent, regulatory, type I, alpha	GO:0000166|GO:0001707|GO:0001932|GO:0005515|GO:0005625|GO:0005626|GO:0005737|GO:0005829|GO:0005952|GO:0006112|GO:0006357|GO:0006468|GO:0006833|GO:0007143|GO:0007165|GO:0007173|GO:0007202|GO:0007596|GO:0008283|GO:0008543|GO:0008603|GO:0009887|GO:0016301|GO:0016310|GO:0030552|GO:0031594|GO:0031625|GO:0034199|GO:0034236|GO:0035556|GO:0042325|GO:0043234|GO:0044281|GO:0045835|GO:0045859|GO:0048011|GO:…
CUFF.10356	2	FAM20A	gi|516327378|ref|WP_017718037.1|	1e-176	gi|58396924|tpg|BK001515.1|	0	262.188	79.2185	gi|441468477|gb|CM001728.1|:60427555-60463651	family with sequence similarity 20, member A	GO:0005576
CUFF.10357	1	GPC5	gi|440912800|gb|ELR62335.1|	3e-58	gi|311875374|emb|FQ482148.1|	6e-177	3.6814	0.818802	gi|441468477|gb|CM001728.1|:60499541-60503788	glypican 5	GO:0003723|GO:0003964|GO:0004519|GO:0004672|GO:0005578|GO:0005739|GO:0005886|GO:0006278|GO:0031225|GO:0043395|GO:0045333
CUFF.10358	1	ZNF33B	gi|510906769|ref|XP_004831525.1|	4e-78	gi|89112094|gb|AF453325.2|	0	262.188	79.2185	gi|441468477|gb|CM001728.1|:60431225-60456459	zinc finger protein 33B	GO:0003676|GO:0003723|GO:0003964|GO:0004197|GO:0004519|GO:0005622|GO:0006278|GO:0006355|GO:0006508
CUFF.10359	1	D6ERTD131E	gi|68069863|ref|XP_676843.1|	2e-20	gi|313006833|emb|CU207336.5|	9e-59	0.348377	0.0397819	gi|441468477|gb|CM001728.1|:60513012-60513722
CUFF.1036	1				gi|148743933|gb|BC142045.1|	6e-101	4.0739	1.49173	gi|441468467|gb|CM001738.1|:16626058-16626316
CUFF.10360	1	PAOX	gi|296488239|tpg|DAA30352.1|	2e-10	gi|211543437|gb|AC232930.2|	8e-35	0.297277	0.149333	gi|441468477|gb|CM001728.1|:60514103-60514848	polyamine oxidase (exo-N4-amino)	GO:0005777|GO:0008215|GO:0052899|GO:0052901|GO:0052902|GO:0052903|GO:0052904
CUFF.10361	1	WIPI1	gi|432921889|ref|XP_004080272.1|	3e-06	gi|23093499|emb|AL732387.10|	3e-32	3.17109	0.916419	gi|441468477|gb|CM001728.1|:60524134-60524565	WD repeat domain, phosphoinositide interacting 1
CUFF.10362	1		gi|440904820|gb|ELR55281.1|	2e-05	gi|359269895|dbj|AB591460.1|	1e-71	1.57913	0.271356	gi|441468477|gb|CM001728.1|:60520776-60522830		GO:0003676|GO:0005622|GO:0005777|GO:0006355|GO:0008215|GO:0052899|GO:0052901|GO:0052902|GO:0052903|GO:0052904
CUFF.10363	1	PAOX	gi|440893028|gb|ELR45960.1|	6e-14	gi|94183522|gb|DQ461674.1|	5e-49	0.298558	0.0832005	gi|441468477|gb|CM001728.1|:60527227-60528424	polyamine oxidase (exo-N4-amino)	GO:0005777|GO:0008215|GO:0052899|GO:0052901|GO:0052902|GO:0052903|GO:0052904
CUFF.10364	1						0.906157	0	gi|441468477|gb|CM001728.1|:60528504-60528865
CUFF.10365	1	PAOX	gi|440912482|gb|ELR62045.1|	1e-13	gi|115432195|gb|EF026086.1|	1e-46	0.268629	0.0647384	gi|441468477|gb|CM001728.1|:60529448-60531264	polyamine oxidase (exo-N4-amino)	GO:0005777|GO:0008215|GO:0052899|GO:0052901|GO:0052902|GO:0052903|GO:0052904
CUFF.10366	1	WIPI1	gi|440901394|gb|ELR52348.1|	2e-19	gi|51699523|gb|AC150855.6|	6e-66	9.41477	1.90441	gi|441468477|gb|CM001728.1|:60531401-60533015	WD repeat domain, phosphoinositide interacting 1	GO:0000045|GO:0000407|GO:0000421|GO:0005102|GO:0005737|GO:0005768|GO:0005794|GO:0005802|GO:0005829|GO:0006914|GO:0010008|GO:0030331|GO:0031410|GO:0032266|GO:0034045|GO:0048203|GO:0050681|GO:0080025
CUFF.10367	1	D7ERTD443E	gi|431903125|gb|ELK09301.1|	7e-12	gi|15920150|gb|AC093888.2|	5e-11	0.340453	0.588723	gi|441468477|gb|CM001728.1|:60533655-60534228		GO:0003723|GO:0003964|GO:0006278
CUFF.10368	1				gi|171672485|gb|AC217151.5|	1e-17	0.351044	0.087969	gi|441468477|gb|CM001728.1|:60534739-60536846
CUFF.10369	3	ABCA10|ABCA9	gi|472363380|ref|XP_004401264.1|	0	gi|189163584|gb|AC217167.7|	0	1.923	2.82058	gi|441468477|gb|CM001728.1|:60163444-60314074		GO:0000166|GO:0005524|GO:0005739|GO:0006200|GO:0006810|GO:0016021|GO:0016887|GO:0017111|GO:0042626
CUFF.1037	1				gi|12739726|gb|AC074047.6|AC074047	2e-43	0.242611	0.916445	gi|441468467|gb|CM001738.1|:16773612-16779202
CUFF.10370	1	WIPI1	gi|523573087|gb|EPR59904.1|	1e-66	gi|297701617|ref|XM_002827757.1|	1e-150	41.7932	14.703	gi|441468477|gb|CM001728.1|:60538234-60542818	WD repeat domain, phosphoinositide interacting 1	GO:0000407|GO:0000421|GO:0005102|GO:0005737|GO:0005802|GO:0006914|GO:0010008|GO:0030331|GO:0032266|GO:0034045|GO:0048203|GO:0050681|GO:0080025
CUFF.10371	1	WIPI1	gi|147899813|ref|NP_001086874.1|	6e-33	gi|297273469|ref|XM_001112350.2|	5e-60	4.14326	1.47044	gi|441468477|gb|CM001728.1|:60544957-60545422	WD repeat domain, phosphoinositide interacting 1	GO:0000045|GO:0000139|GO:0000407|GO:0000421|GO:0005102|GO:0005737|GO:0005802|GO:0005829|GO:0006914|GO:0006987|GO:0010008|GO:0030136|GO:0030331|GO:0030968|GO:0032266|GO:0034045|GO:0048203|GO:0050681|GO:0080025
CUFF.10372	1	WIPI1	gi|47226046|emb|CAG04420.1|	1e-23	gi|149643102|ref|NM_001099040.1|	0	16.1686	7.12876	gi|441468477|gb|CM001728.1|:60545527-60549468	WD repeat domain, phosphoinositide interacting 1	GO:0000045|GO:0000139|GO:0000407|GO:0000421|GO:0005102|GO:0005737|GO:0005802|GO:0005829|GO:0006914|GO:0006987|GO:0010008|GO:0030136|GO:0030331|GO:0030968|GO:0032266|GO:0034045|GO:0048203|GO:0050681|GO:0080025
CUFF.10373	1	ARSG	gi|297487503|ref|XP_002696272.1|	2e-13	gi|359077293|ref|XM_002696226.2|	1e-97	0.632967	0.829971	gi|441468477|gb|CM001728.1|:60625954-60628639	arylsulfatase G
CUFF.10374	2	ABCA10	gi|119579398|gb|EAW58994.1|	5e-111	gi|193072640|gb|AC225846.3|	0	5.14008	2.45859	gi|441468477|gb|CM001728.1|:60168550-60174803	ATP-binding cassette, sub-family A (ABC1), member 10	GO:0000166|GO:0005524|GO:0005575|GO:0005743|GO:0005886|GO:0006200|GO:0006810|GO:0008150|GO:0016020|GO:0016021|GO:0016887|GO:0017111|GO:0042626|GO:0055085
CUFF.10375	1	ARSG	gi|348681423|gb|EGZ21239.1|	2e-13	gi|359077293|ref|XM_002696226.2|	2e-49	0.632967	0.829971	gi|441468477|gb|CM001728.1|:60626040-60628639	arylsulfatase G
CUFF.10376	1	T2R65A	gi|504166260|ref|XP_004593012.1|	6e-33	gi|145651874|gb|AC148245.3|	0	5.14008	2.45859	gi|441468477|gb|CM001728.1|:60170665-60179955	bitter taste receptor Bota-T2R65A	GO:0004930|GO:0016021|GO:0050909
CUFF.10377	1				gi|354476296|ref|XM_003500313.1|	0	8.76867	5.03475	gi|441468477|gb|CM001728.1|:60643228-60645091
CUFF.10378	1		gi|440908878|gb|ELR58856.1|	7e-17	gi|1778172|gb|U67922.1|OAPRP	2e-80	0.331661	0.0404806	gi|441468477|gb|CM001728.1|:60181475-60183739		GO:0004672|GO:0005739|GO:0045333
CUFF.10379	1		gi|440909737|gb|ELR59616.1|	9e-17	gi|1778172|gb|U67922.1|OAPRP	2e-80	0.331661	0.0404806	gi|441468477|gb|CM001728.1|:60181475-60183739		GO:0004672|GO:0005739|GO:0045333
CUFF.1038	1	GAB2	gi|197097872|ref|NP_001127518.1|	9e-64	gi|354508015|ref|XM_003516002.1|	2e-157	12.2197	8.80662	gi|441468467|gb|CM001738.1|:16883183-16929686	GRB2-associated binding protein 2	GO:0005068|GO:0005070|GO:0005515|GO:0005543|GO:0005547|GO:0005622|GO:0005737|GO:0005829|GO:0005886|GO:0007169|GO:0007229|GO:0008284|GO:0016477|GO:0030316|GO:0035556|GO:0043234|GO:0043306|GO:0043325|GO:0048015
CUFF.10380	1	AMZ2	gi|154150619|ref|YP_001404237.1|	0	gi|22213386|gb|AC037487.12|	0	38.1637	28.9919	gi|441468477|gb|CM001728.1|:60654748-60662961	archaelysin family metallopeptidase 2	GO:0006508|GO:0008233|GO:0008237|GO:0008270|GO:0016787|GO:0046872
CUFF.10381	1				gi|63169154|gb|AY957499.1|	8e-15	4.22136	3.17631	gi|441468477|gb|CM001728.1|:60628846-60629615
CUFF.10382	3	ARSG|T2R65A	gi|494545433|ref|WP_007329190.1|	0	gi|62420187|gb|AC147927.3|	0	1.60218	1.92815	gi|441468477|gb|CM001728.1|:60549887-60603220		GO:0000079|GO:0001525|GO:0003677|GO:0003682|GO:0003824|GO:0004065|GO:0004930|GO:0005615|GO:0005634|GO:0005764|GO:0005783|GO:0005813|GO:0006351|GO:0006355|GO:0006468|GO:0006790|GO:0007049|GO:0008152|GO:0008484|GO:0010812|GO:0016021|GO:0016525|GO:0017069|GO:0019901|GO:0030154|GO:0030971|GO:0031965|GO:0043537|GO:0044419|GO:0046872|GO:0048014|GO:0050909|GO:0050928|GO:0051301	Sphingolipid metabolism|Steroid hormone biosynthesis
CUFF.10383	1	GPC5	gi|443709264|gb|ELU03999.1|	2e-46	gi|215212747|gb|AC232932.3|	3e-179	1.5327	2.09018	gi|441468477|gb|CM001728.1|:60664269-60665207	glypican 5	GO:0003723|GO:0003964|GO:0004197|GO:0004519|GO:0005578|GO:0005886|GO:0006278|GO:0006508|GO:0031225|GO:0043395
CUFF.10384	1	ARSG	gi|291231803|ref|XP_002735853.1|	1e-08	gi|158144882|gb|EU185098.1|	2e-35	0.743942	0.935901	gi|441468477|gb|CM001728.1|:60552870-60555079	arylsulfatase G
CUFF.10385	3	SLC16A6	gi|345792972|ref|XP_543918.2|	0	gi|194708843|gb|AC225773.3|	0	4.22136	3.17631	gi|441468477|gb|CM001728.1|:60628859-60643030	solute carrier family 16, member 6	GO:0003674|GO:0005575|GO:0005886|GO:0006810|GO:0008150|GO:0015293|GO:0016020|GO:0016021|GO:0055085
CUFF.10386	1		gi|440904038|gb|ELR54606.1|	7e-06	gi|315139095|gb|AC238952.6|	7e-32	0.608762	0.596573	gi|441468477|gb|CM001728.1|:60555255-60556321		GO:0005777|GO:0008215|GO:0016021|GO:0052899|GO:0052901|GO:0052902|GO:0052903|GO:0052904
CUFF.10387	1	GPC5	gi|440902682|gb|ELR53443.1|	3e-25	gi|168693678|gb|AC216982.4|	3e-139	1.51919	2.83406	gi|441468477|gb|CM001728.1|:60665455-60668800	glypican 5	GO:0005578|GO:0005886|GO:0031225|GO:0043395
CUFF.10388	1						0.473785	0.46216	gi|441468477|gb|CM001728.1|:60556428-60557569
CUFF.10389	1	PAOX	gi|359061852|ref|XP_002683813.2|	4e-08	gi|119763445|gb|DQ992074.1|	4e-37	7.84249	3.34209	gi|441468477|gb|CM001728.1|:60669191-60671381	polyamine oxidase (exo-N4-amino)	GO:0005777|GO:0008215|GO:0052899|GO:0052901|GO:0052902|GO:0052903|GO:0052904
CUFF.1039	1	GAB2	gi|344236021|gb|EGV92124.1|	0	gi|108051490|gb|DQ570236.1|	0	11.6163	9.66664	gi|441468467|gb|CM001738.1|:16933873-16955931	GRB2-associated binding protein 2	GO:0005068|GO:0005070|GO:0005515|GO:0005543|GO:0005547|GO:0005622|GO:0005737|GO:0005829|GO:0005886|GO:0007169|GO:0007229|GO:0008284|GO:0016477|GO:0030316|GO:0035556|GO:0043234|GO:0043306|GO:0043325|GO:0048015
CUFF.10390	1	PAOX	gi|358413277|ref|XP_003582524.1|	8e-11	gi|294997334|gb|AC234147.6|	6e-45	0.494311	0.284937	gi|441468477|gb|CM001728.1|:60671615-60673505	polyamine oxidase (exo-N4-amino)	GO:0005777|GO:0008215|GO:0052899|GO:0052901|GO:0052902|GO:0052903|GO:0052904
CUFF.10391	1	L1MD-TF23	gi|148877331|gb|AAI46041.1|	5e-20	gi|359082056|ref|XM_002700428.2|	7e-62	0.581642	0.337576	gi|441468477|gb|CM001728.1|:60673607-60677368
CUFF.10392	1						0.707302	0.713963	gi|441468477|gb|CM001728.1|:60677587-60678001
CUFF.10393	1	ZNF33B	gi|524887933|ref|XP_005100548.1|	5e-38	gi|324125274|emb|FQ482092.6|	8e-148	0.494311	0.384045	gi|441468477|gb|CM001728.1|:60678122-60680012	zinc finger protein 33B	GO:0003676|GO:0003723|GO:0003964|GO:0004197|GO:0004519|GO:0004672|GO:0005578|GO:0005622|GO:0005739|GO:0005777|GO:0005886|GO:0006278|GO:0006355|GO:0006508|GO:0008215|GO:0031225|GO:0043395|GO:0045333|GO:0052899|GO:0052901|GO:0052902|GO:0052903|GO:0052904
CUFF.10394	1				gi|15011695|gb|AC091660.2|	4e-15	0.449356	0.290197	gi|441468477|gb|CM001728.1|:60680129-60681549
CUFF.10395	1	ZNF33B	gi|440894154|gb|ELR46682.1|	3e-58	gi|288557379|gb|AC238844.5|	0	0.378009	0.754143	gi|441468477|gb|CM001728.1|:60682667-60686700	zinc finger protein 33B	GO:0003676|GO:0003723|GO:0003964|GO:0004197|GO:0004519|GO:0004672|GO:0005578|GO:0005622|GO:0005739|GO:0005886|GO:0006278|GO:0006355|GO:0006508|GO:0031225|GO:0043395|GO:0045333
CUFF.10396	1						0.406879	0.604364	gi|441468477|gb|CM001728.1|:60723958-60724591
CUFF.10397	8	ABCA6|ABCA9	gi|513209440|ref|XP_004945493.1|	0	gi|16506894|gb|AC015844.12|	0	4.78928	5.39758	gi|441468477|gb|CM001728.1|:60186260-60290228		GO:0000166|GO:0005524|GO:0005739|GO:0006200|GO:0006810|GO:0016021|GO:0016887|GO:0017111
CUFF.10398	1				gi|310942474|dbj|AP011083.1|	8e-08	0.58503	0.366648	gi|441468477|gb|CM001728.1|:60725941-60727507
CUFF.10399	1	PAOX	gi|390368592|ref|XP_003731483.1|	3e-30	gi|254553530|gb|AC226193.7|	0	11.9839	11.1272	gi|441468477|gb|CM001728.1|:60686847-60696417	polyamine oxidase (exo-N4-amino)	GO:0003723|GO:0003964|GO:0004197|GO:0004519|GO:0005777|GO:0006278|GO:0006508|GO:0008215|GO:0052899|GO:0052901|GO:0052902|GO:0052903|GO:0052904
CUFF.104	1	SLC6A14	gi|345799531|ref|XP_546305.3|	0	gi|109726690|gb|DQ786757.1|	0	4.06076	2.81231	gi|441468466|gb|CM001739.1|:20519296-20549854	solute carrier family 6 (amino acid transporter), member 14
CUFF.1040	1				gi|4760420|gb|AC007016.5|	3e-169	11.585	6.6561	gi|441468467|gb|CM001738.1|:16956290-16960748
CUFF.10400	1	PAOX	gi|4588374|gb|AAD26115.1|	1e-14	gi|78771396|gb|DQ205538.1|	7e-100	54.3745	42.1051	gi|441468477|gb|CM001728.1|:60692090-60696414	polyamine oxidase (exo-N4-amino)	GO:0005096|GO:0005737|GO:0005777|GO:0007165|GO:0008215|GO:0052899|GO:0052901|GO:0052902|GO:0052903|GO:0052904
CUFF.10401	1	ABCA6	gi|159110419|ref|XP_001705469.1|	1e-149	gi|119912899|ref|XM_587636.3|	0	1.80956	1.18244	gi|441468477|gb|CM001728.1|:60240585-60245989	ATP-binding cassette, sub-family A (ABC1), member 6	GO:0005524|GO:0006810|GO:0016021|GO:0016887
CUFF.10402	1	ABCA6	gi|505842950|ref|XP_004614976.1|	2e-18	gi|166706534|gb|AC216830.3|	1e-64	1.80956	1.18244	gi|441468477|gb|CM001728.1|:60242885-60244252	ATP-binding cassette, sub-family A (ABC1), member 6	GO:0000166|GO:0005524|GO:0006200|GO:0006810|GO:0016021|GO:0016887|GO:0017111
CUFF.10403	1				gi|224074509|ref|XM_002194103.1|	0	0.23247	0.371217	gi|441468477|gb|CM001728.1|:60796905-60797882
CUFF.10404	1		gi|395538743|ref|XP_003771334.1|	2e-13	gi|50872217|gb|AC150546.2|	6e-66	0.287679	0.328302	gi|441468477|gb|CM001728.1|:60244897-60245720
CUFF.10405	1	ABCA6	gi|440901277|gb|ELR52252.1|	2e-20	gi|118142662|gb|AC148181.3|	0	1.53684	0.995981	gi|441468477|gb|CM001728.1|:60247698-60248392	ATP-binding cassette, sub-family A (ABC1), member 6	GO:0005524|GO:0006810|GO:0016021|GO:0016887
CUFF.10406	1	AXIN2	gi|13623399|gb|AAH06295.1|	4e-08	gi|21749818|dbj|AK091445.1|	0	0.231892	1.37537	gi|441468477|gb|CM001728.1|:60985960-60986939	axin 2
CUFF.10407	2	GNA13	gi|340728614|ref|XP_003402614.1|	0	gi|314122302|gb|AC216713.5|	0	24.408	25.0999	gi|441468477|gb|CM001728.1|:60696638-60723816	guanine nucleotide binding protein (G protein), alpha 13	GO:0000166|GO:0001569|GO:0001701|GO:0003924|GO:0004871|GO:0005515|GO:0005525|GO:0005834|GO:0005886|GO:0006184|GO:0006928|GO:0007165|GO:0007186|GO:0007189|GO:0007243|GO:0007266|GO:0007596|GO:0008360|GO:0019001|GO:0030154|GO:0030168|GO:0030334|GO:0031234|GO:0031526|GO:0031584|GO:0031683|GO:0031702|GO:0031752|GO:0042470|GO:0046872
CUFF.10408	1	AXIN2	gi|443721499|gb|ELU10790.1|	2e-29	gi|410902407|ref|XM_003964637.1|	1e-70	0.143849	0.907657	gi|441468477|gb|CM001728.1|:60991161-60991571	axin 2	GO:0001756|GO:0001934|GO:0001957|GO:0003413|GO:0004871|GO:0005096|GO:0005622|GO:0005634|GO:0005737|GO:0005813|GO:0005881|GO:0005886|GO:0005938|GO:0007165|GO:0007275|GO:0008013|GO:0008219|GO:0008283|GO:0008285|GO:0009950|GO:0010718|GO:0010942|GO:0014069|GO:0016023|GO:0019899|GO:0019901|GO:0030282|GO:0031625|GO:0032423|GO:0034613|GO:0034747|GO:0035414|GO:0038032|GO:0042476|GO:0043547|GO:0043570|GO:…
CUFF.10409	1	AXIN2	gi|507708430|ref|XP_004646435.1|	8e-59	gi|354476304|ref|XM_003500317.1|	3e-144	0.283093	2.54315	gi|441468477|gb|CM001728.1|:60987143-60990441	axin 2	GO:0001756|GO:0001934|GO:0001957|GO:0003413|GO:0004871|GO:0005096|GO:0005622|GO:0005634|GO:0005737|GO:0005813|GO:0005881|GO:0005886|GO:0005938|GO:0007165|GO:0007275|GO:0008013|GO:0008219|GO:0008283|GO:0008285|GO:0009950|GO:0010718|GO:0010942|GO:0014069|GO:0016023|GO:0019899|GO:0019901|GO:0030111|GO:0030282|GO:0031625|GO:0032423|GO:0034613|GO:0034747|GO:0035412|GO:0035414|GO:0038032|GO:0042476|GO:…
CUFF.1041	1		gi|440892554|gb|ELR45704.1|	1e-12	gi|22779306|dbj|AB081095.1|	2e-50	0.737971	0.377477	gi|441468467|gb|CM001738.1|:16961128-16961923
CUFF.10410	1	AXIN2	gi|16758194|ref|NP_445905.1|	0	gi|10438327|dbj|AK025718.1|	0	0.211175	0.628676	gi|441468477|gb|CM001728.1|:60996836-61012278	axin 2	GO:0001934|GO:0001957|GO:0003413|GO:0004871|GO:0005096|GO:0005622|GO:0005634|GO:0005737|GO:0005813|GO:0005881|GO:0005886|GO:0005938|GO:0007165|GO:0007275|GO:0008013|GO:0008219|GO:0008283|GO:0008285|GO:0009950|GO:0010718|GO:0010942|GO:0014069|GO:0016023|GO:0019899|GO:0019901|GO:0030282|GO:0031625|GO:0032423|GO:0034613|GO:0034747|GO:0035414|GO:0038032|GO:0042476|GO:0043547|GO:0043570|GO:0045668|GO:…
CUFF.10411	1	CEP112	gi|446236767|ref|WP_000314622.1|	1e-48	gi|164697205|dbj|AK308888.1|	0	1.21892	0.961957	gi|441468477|gb|CM001728.1|:61051988-61077800	centrosomal protein 112kDa	GO:0003674|GO:0005737|GO:0005813|GO:0005856|GO:0005886|GO:0060077|GO:0097120
CUFF.10412	1	PRKCA	gi|444725725|gb|ELW66280.1|	0	gi|23093044|emb|AL607041.18|	0	1.76977	0.771911	gi|441468477|gb|CM001728.1|:61428668-61677178	protein kinase C, alpha	GO:0000166|GO:0000188|GO:0000302|GO:0001525|GO:0001750|GO:0001933|GO:0001934|GO:0001938|GO:0002026|GO:0002062|GO:0004672|GO:0004674|GO:0004697|GO:0004698|GO:0005515|GO:0005524|GO:0005622|GO:0005624|GO:0005634|GO:0005654|GO:0005737|GO:0005739|GO:0005783|GO:0005829|GO:0005886|GO:0006112|GO:0006468|GO:0006469|GO:0006874|GO:0006915|GO:0006937|GO:0007155|GO:0007165|GO:0007173|GO:0007190|GO:0007194|GO:…
CUFF.10413	3				gi|90080316|dbj|AB172578.1|	5e-31	6.87987	3.55377	gi|441468477|gb|CM001728.1|:60770201-60776093
CUFF.10414	1						0.631524	0.270933	gi|441468477|gb|CM001728.1|:61716737-61717932
CUFF.10415	1	RGS9	gi|221039548|dbj|BAH11537.1|	1e-10			6.80258	2.90038	gi|441468477|gb|CM001728.1|:60772153-60772871	regulator of G-protein signaling 9	GO:0004871|GO:0005096|GO:0005634|GO:0005737|GO:0005834|GO:0005886|GO:0007186|GO:0007212|GO:0007399|GO:0007601|GO:0008277|GO:0032403|GO:0035556|GO:0038032|GO:0043547|GO:0043627
CUFF.10416	1				gi|18654490|gb|BC015855.1|	2e-43	0.437074	0.31546	gi|441468477|gb|CM001728.1|:61718730-61720185
CUFF.10417	1	HELZ	gi|47223949|emb|CAG06126.1|	1e-86	gi|15787727|emb|AL354739.15|	0	1.92846	3.28182	gi|441468477|gb|CM001728.1|:61909290-61935961	helicase with zinc finger	GO:0000166|GO:0003676|GO:0004386|GO:0005515|GO:0005524|GO:0005634|GO:0008270|GO:0016787|GO:0046872
CUFF.10418	1	ZNF33B	gi|440893028|gb|ELR45960.1|	2e-11	gi|296923405|emb|FN868562.1|	2e-34	0.263709	0.206561	gi|441468477|gb|CM001728.1|:62062251-62063969	zinc finger protein 33B	GO:0003676|GO:0003723|GO:0003964|GO:0005622|GO:0006278|GO:0006355
CUFF.10419	1		gi|281354416|gb|EFB30000.1|	1e-05	gi|168823583|gb|AC216937.5|	1e-38	0.352248	0.311952	gi|441468477|gb|CM001728.1|:62064356-62065349
CUFF.1042	1	KCTD21	gi|395521260|ref|XP_003764736.1|	0	gi|11875927|emb|AL445489.10|	0	1.61173	1.84228	gi|441468467|gb|CM001738.1|:17039186-17042370	potassium channel tetramerisation domain containing 21	GO:0003674|GO:0005216|GO:0005575|GO:0008150|GO:0051260
CUFF.10420	4	CEP112	gi|170031764|ref|XP_001843754.1|	0	gi|26985409|emb|AL935172.8|	0	2.29682	3.12906	gi|441468477|gb|CM001728.1|:61159923-61365344	centrosomal protein 112kDa	GO:0003674|GO:0005737|GO:0005813|GO:0005856|GO:0005886|GO:0060077|GO:0097120
CUFF.10421	3	PRKCA	gi|295789292|pdb|3A8W|A	1e-163	gi|36796733|emb|BX004779.16|	0	1.26837	0.653481	gi|441468477|gb|CM001728.1|:61681071-61716119	protein kinase C, alpha	GO:0000166|GO:0000188|GO:0000302|GO:0001525|GO:0001750|GO:0001933|GO:0001934|GO:0001938|GO:0002026|GO:0002062|GO:0004672|GO:0004674|GO:0004697|GO:0004698|GO:0005515|GO:0005524|GO:0005622|GO:0005624|GO:0005634|GO:0005654|GO:0005737|GO:0005739|GO:0005783|GO:0005829|GO:0005886|GO:0006112|GO:0006468|GO:0006469|GO:0006874|GO:0006915|GO:0006937|GO:0007155|GO:0007165|GO:0007173|GO:0007190|GO:0007194|GO:…
CUFF.10422	1	ZNF33B	gi|355566028|gb|EHH22457.1|	3e-91	gi|218156357|gb|AC216754.5|	0	0.385814	0.653382	gi|441468477|gb|CM001728.1|:62080896-62101809	zinc finger protein 33B	GO:0003723|GO:0003964|GO:0004197|GO:0004519|GO:0006278|GO:0006508
CUFF.10423	1	UQCRFS1	gi|15240627|ref|NP_196848.1|	3e-151	gi|11991406|emb|AL391054.10|	0	111.433	59.2891	gi|441468478|gb|CM001727.1|:378353-382613	ubiquinol-cytochrome c reductase, Rieske iron-sulfur polypeptide 1	GO:0005739|GO:0005743|GO:0008121|GO:0016020|GO:0016021|GO:0016491|GO:0016679|GO:0022900|GO:0046872|GO:0051536|GO:0051537|GO:0055114|GO:0070469	Oxidative phosphorylation
CUFF.10424	1						0.442306	0	gi|441468478|gb|CM001727.1|:418181-418969
CUFF.10425	1	ERVFRD-2	gi|194033117|ref|YP_002000604.1|	2e-21	gi|34849950|gb|AC107065.5|	6e-179	0.21116	0.678103	gi|441468477|gb|CM001728.1|:62091581-62092163	endogenous retrovirus group FRD, member 2	GO:0003676|GO:0003723|GO:0005198|GO:0008270|GO:0016020|GO:0016032|GO:0019012|GO:0019028|GO:0019068|GO:0020002|GO:0033644|GO:0044174|GO:0044185|GO:0044419|GO:0046872|GO:0072494
CUFF.10426	1	CTNNA3	gi|254587306|emb|CAX83710.1|	1e-46	gi|166706539|gb|AC216977.3|	0	0.319719	0	gi|441468478|gb|CM001727.1|:419083-419841	catenin (cadherin-associated protein), alpha 3	GO:0003723|GO:0003964|GO:0004197|GO:0004519|GO:0006278|GO:0006508
CUFF.10427	1						0.198418	0.174049	gi|441468478|gb|CM001727.1|:563048-564932
CUFF.10428	1		gi|440913100|gb|ELR62600.1|	2e-08	gi|289666920|gb|AC239705.3|	5e-116	0.658946	1.03699	gi|441468477|gb|CM001728.1|:62097690-62099975		GO:0000139|GO:0003676|GO:0005622|GO:0005789|GO:0008270|GO:0016021|GO:0016192
CUFF.10429	1				gi|297485104|ref|XM_002694719.1|	0	0.635744	0.141012	gi|441468478|gb|CM001727.1|:709088-709716
CUFF.1043	1	ALG8	gi|460373111|ref|XP_004232366.1|	0	gi|51971272|dbj|AB167785.1|	0	1.60028	1.73773	gi|441468467|gb|CM001738.1|:17089133-17115471	oligosaccharyl transferase	GO:0000033|GO:0005789|GO:0006487|GO:0016021|GO:0016740|GO:0016758
CUFF.10430	1	VAC14	gi|110741988|dbj|BAE98933.1|	0	gi|56029298|dbj|AK205121.1|	0	16.068	12.5805	gi|441468478|gb|CM001727.1|:799303-865539	similar to S. cerevisiae Vac14p, activator of lipid kinase Fab1p; vacuolar protein trafficking	GO:0004872|GO:0005783|GO:0005792|GO:0007165|GO:0010008|GO:0044419
CUFF.10431	1	VAC14	gi|430813692|emb|CCJ28981.1|	6e-50	gi|28208124|emb|AL844894.14|	2e-137	2.14606	2.06788	gi|441468478|gb|CM001727.1|:867101-870145	similar to S. cerevisiae Vac14p, activator of lipid kinase Fab1p; vacuolar protein trafficking	GO:0004872|GO:0005768|GO:0005774|GO:0005783|GO:0005792|GO:0006970|GO:0007165|GO:0008219|GO:0010008|GO:0016020|GO:0019209|GO:0042327|GO:0043085|GO:0044419
CUFF.10432	1	VAC14	gi|505787872|ref|XP_004605066.1|	5e-61	gi|56013382|dbj|AK189205.1|	0	17.7432	11.5927	gi|441468478|gb|CM001727.1|:870259-875024	similar to S. cerevisiae Vac14p, activator of lipid kinase Fab1p; vacuolar protein trafficking	GO:0004872|GO:0005768|GO:0005774|GO:0005783|GO:0005792|GO:0006970|GO:0007165|GO:0008219|GO:0010008|GO:0016020|GO:0019209|GO:0042327|GO:0043085|GO:0044419
CUFF.10433	1	MTSS1L	gi|17532015|ref|NP_495359.1|	1e-20	gi|38488894|gb|AC139245.4|	6e-65	0.682503	0.833547	gi|441468478|gb|CM001727.1|:880874-881577	metastasis suppressor 1-like	GO:0007165|GO:0008093|GO:0017124|GO:0046847
CUFF.10434	1	MTSS1L	gi|517526918|ref|WP_018697126.1|	2e-104	gi|323429966|gb|AC094560.10|	0	1.42605	1.3683	gi|441468478|gb|CM001727.1|:883319-885747	metastasis suppressor 1-like	GO:0003779|GO:0007165|GO:0008093|GO:0017124|GO:0046847
CUFF.10435	1				gi|358416502|ref|XM_600126.6|	1e-108	5.06038	3.23271	gi|441468478|gb|CM001727.1|:894289-894561
CUFF.10436	1				gi|26342411|dbj|AK052172.1|	3e-68	1.50349	1.55744	gi|441468478|gb|CM001727.1|:895835-896393
CUFF.10437	1				gi|358416502|ref|XM_600126.6|	0	1.53508	1.14925	gi|441468478|gb|CM001727.1|:896476-897225
CUFF.10438	1				gi|152001092|gb|BC146187.1|	3e-119	11.88	10.7763	gi|441468478|gb|CM001727.1|:898692-898945
CUFF.10439	1	IL34	gi|363738004|ref|XP_003641940.1|	7e-20	gi|12842043|dbj|AK008082.1|	1e-60	1.1203	1.41156	gi|441468478|gb|CM001727.1|:899292-899754	interleukin 34	GO:0001934|GO:0005125|GO:0005157|GO:0005615|GO:0006954|GO:0008083|GO:0008284|GO:0045087
CUFF.1044	1				gi|345788234|ref|XM_533999.3|	3e-51	1317.98	887.208	gi|441468467|gb|CM001738.1|:17121571-17121704
CUFF.10440	7	HELZ	gi|410056097|ref|XP_003317366.2|	0	gi|109689981|gb|AC186344.2|	0	2.50413	4.71051	gi|441468477|gb|CM001728.1|:61936112-62058450	helicase with zinc finger	GO:0003676|GO:0004386|GO:0005524|GO:0005634|GO:0008270
CUFF.10441	1	SF3B3	gi|465976202|ref|XP_004264227.1|	0	gi|304555576|ref|NG_027529.1|	0	13.8114	12.0249	gi|441468478|gb|CM001727.1|:967177-1006297	splicing factor 3b, subunit 3, 130kDa	GO:0000375|GO:0000398|GO:0003674|GO:0003676|GO:0005634|GO:0005654|GO:0005681|GO:0005689|GO:0006397|GO:0006461|GO:0008380|GO:0010467|GO:0030532|GO:0071013
CUFF.10442	1	FUK	gi|384484147|gb|EIE76327.1|	2e-70	gi|335308826|ref|XM_003361337.1|	7e-167	2.62145	1.56428	gi|441468478|gb|CM001727.1|:1036833-1037754	fucokinase	GO:0000166|GO:0005524|GO:0005737|GO:0008152|GO:0016301|GO:0016310|GO:0016740|GO:0016772|GO:0016773|GO:0050201
CUFF.10443	1	FUK	gi|405953657|gb|EKC21277.1|	6e-52	gi|335308826|ref|XM_003361337.1|	7e-129	0.705542	0.989444	gi|441468478|gb|CM001727.1|:1038286-1039491	fucokinase	GO:0000166|GO:0005524|GO:0005737|GO:0008152|GO:0016301|GO:0016310|GO:0016740|GO:0016772|GO:0016773
CUFF.10444	1	COG4	gi|22902288|gb|AAH37698.1|	0	gi|31744935|emb|AJ534942.1|	0	3.82655	2.80511	gi|441468478|gb|CM001727.1|:1006624-1033373	component of oligomeric golgi complex 4	GO:0000139|GO:0005794|GO:0006810|GO:0006890|GO:0007030|GO:0015031|GO:0016020|GO:0017119|GO:0048213
CUFF.10445	1	FUK	gi|195118754|ref|XP_002003901.1|	8e-117	gi|224064144|ref|XM_002187846.1|	0	1.71586	1.67349	gi|441468478|gb|CM001727.1|:1030083-1035898	fucokinase	GO:0000166|GO:0005524|GO:0005737|GO:0008152|GO:0016301|GO:0016310|GO:0016740|GO:0016772|GO:0016773|GO:0050201	Amino sugar and nucleotide sugar metabolism|Fructose and mannose metabolism
CUFF.10446	2	IL34	gi|512191631|gb|EPE07392.1|	4e-78	gi|395836973|ref|XM_003791373.1|	1e-178	6.21416	4.48256	gi|441468478|gb|CM001727.1|:903104-904466	interleukin 34	GO:0001934|GO:0005125|GO:0005157|GO:0005615|GO:0006954|GO:0008083|GO:0008284|GO:0045087
CUFF.10447	1	FUK	gi|119572200|gb|EAW51815.1|	4e-125	gi|29029239|gb|AC106804.4|	0	1.70198	2.14677	gi|441468478|gb|CM001727.1|:1040131-1042113	fucokinase	GO:0000166|GO:0005524|GO:0005737|GO:0008152|GO:0016301|GO:0016310|GO:0016740|GO:0016772|GO:0016773
CUFF.10448	1		gi|521023728|gb|EPQ05516.1|	4e-07	gi|371913198|dbj|AK392854.1|	0	3.82545	4.42021	gi|441468478|gb|CM001727.1|:1109304-1111243
CUFF.10449	1	GPC5	gi|426243354|ref|XP_004015523.1|	2e-34	gi|305643828|gb|AC241802.2|	0	4.64369	4.69429	gi|441468478|gb|CM001727.1|:1119165-1121465	glypican 5	GO:0003723|GO:0003964|GO:0004197|GO:0004519|GO:0005578|GO:0005886|GO:0006278|GO:0006508|GO:0031225|GO:0043395
CUFF.1045	1	NDUFC2	gi|524664799|emb|CDD74327.1|	2e-44	gi|297493911|gb|GQ427851.1|	5e-152	158.156	118.449	gi|441468467|gb|CM001738.1|:17121850-17129702	NADH dehydrogenase (ubiquinone) 1, subcomplex unknown, 2, 14.5kDa	GO:0005739|GO:0005743|GO:0006120|GO:0008137|GO:0016020|GO:0016021|GO:0022900|GO:0070469
CUFF.10450	4				gi|152001092|gb|BC146187.1|	0	2.50162	1.97141	gi|441468478|gb|CM001727.1|:910140-959250
CUFF.10451	1	ST3GAL2	gi|402854228|ref|XP_003891777.1|	0	gi|53379367|gb|AC140276.3|	0	2.64819	3.26833	gi|441468478|gb|CM001727.1|:1077490-1107983	ST3 beta-galactoside alpha-2,3-sialyltransferase 2	GO:0000139|GO:0003836|GO:0005576|GO:0005737|GO:0005794|GO:0006040|GO:0006464|GO:0006486|GO:0008373|GO:0016020|GO:0016021|GO:0016266|GO:0016740|GO:0016757|GO:0030173|GO:0032580|GO:0043687|GO:0044267	Glycosaminoglycan biosynthesis - keratan sulfate|Glycosphingolipid biosynthesis - ganglio series|Glycosphingolipid biosynthesis - globo series|Glycosphingolipid biosynthesis - lacto and neolacto series|Mucin type O-Glycan biosynthesis
CUFF.10452	1						0.460375	2.09685	gi|441468478|gb|CM001727.1|:1145725-1146083
CUFF.10453	1	DDX19A	gi|443896852|dbj|GAC74195.1|	0	gi|49649227|emb|CR382131.1|	0	14.6172	13.9756	gi|441468478|gb|CM001727.1|:1122552-1138696	DEAD (Asp-Glu-Ala-Asp) box polypeptide 19A	GO:0003676|GO:0003723|GO:0004386|GO:0005524|GO:0005643|GO:0005737|GO:0008026|GO:0015031|GO:0016787|GO:0031965|GO:0051028
CUFF.10454	1	ST3GAL2	gi|42414571|emb|CAF25172.1|	2e-67	gi|255004822|gb|AC111287.5|	0	0.0670054	0.30101	gi|441468478|gb|CM001727.1|:1095834-1098490	ST3 beta-galactoside alpha-2,3-sialyltransferase 2	GO:0000139|GO:0003836|GO:0005576|GO:0005737|GO:0005794|GO:0006040|GO:0006464|GO:0006486|GO:0008373|GO:0016020|GO:0016021|GO:0016266|GO:0016740|GO:0016757|GO:0030173|GO:0032580|GO:0043687|GO:0044267
CUFF.10455	1						5.5571	5.75025	gi|441468478|gb|CM001727.1|:1146246-1146550
CUFF.10456	1						3.69938	2.19709	gi|441468478|gb|CM001727.1|:1154462-1154870
CUFF.10457	1				gi|426243353|ref|XM_004015474.1|	4e-111	2.50148	3.12712	gi|441468478|gb|CM001727.1|:1146601-1148491
CUFF.10458	2	FUK	gi|26324578|dbj|BAC26043.1|	5e-88	gi|255004822|gb|AC111287.5|	0	0.912055	1.12537	gi|441468478|gb|CM001727.1|:1042764-1047038	fucokinase	GO:0000166|GO:0003674|GO:0005524|GO:0005575|GO:0005737|GO:0008150|GO:0008152|GO:0016301|GO:0016310|GO:0016740|GO:0016772|GO:0016773|GO:0050201
CUFF.10459	1	AARS	gi|401412520|ref|XP_003885707.1|	0	gi|374852322|dbj|AP011714.1|	0	22.6562	20.0057	gi|441468478|gb|CM001727.1|:1176108-1197534	alanyl-tRNA synthetase	GO:0000049|GO:0000166|GO:0001942|GO:0002161|GO:0003676|GO:0004812|GO:0004813|GO:0005524|GO:0005625|GO:0005737|GO:0005829|GO:0006400|GO:0006418|GO:0006419|GO:0006450|GO:0006457|GO:0008033|GO:0010467|GO:0016597|GO:0016876|GO:0021680|GO:0030968|GO:0034620|GO:0043039|GO:0043200|GO:0043524|GO:0043588|GO:0046872|GO:0050885|GO:0050905
CUFF.1046	1		gi|359081153|ref|XP_003588083.1|	8e-09	gi|218511124|gb|AC217170.3|	3e-103	3.71764	2.40887	gi|441468467|gb|CM001738.1|:17157974-17158591
CUFF.10460	1				gi|158819076|ref|NM_001110189.1|	0	2.92161	1.9727	gi|441468478|gb|CM001727.1|:1199538-1200769
CUFF.10461	1	PDPR	gi|495506668|ref|WP_008231315.1|	0	gi|156447443|gb|AC192584.5|	0	1.38381	1.55134	gi|441468478|gb|CM001727.1|:1258870-1273614	pyruvate dehydrogenase phosphatase regulatory subunit	GO:0004047|GO:0005737|GO:0005739|GO:0005759|GO:0006546|GO:0016491|GO:0055114
CUFF.10462	1	PDPR	gi|518701539|ref|WP_019862812.1|	0	gi|255004822|gb|AC111287.5|	0	0.98391	0.820206	gi|441468478|gb|CM001727.1|:1274601-1282730	pyruvate dehydrogenase phosphatase regulatory subunit	GO:0004047|GO:0005737|GO:0005739|GO:0005759|GO:0006090|GO:0006546|GO:0010510|GO:0016491|GO:0044281|GO:0055114
CUFF.10463	1				gi|31340931|ref|NM_174781.2|	4e-69	1.78162	0.98558	gi|441468478|gb|CM001727.1|:1288655-1300332
CUFF.10464	1	RFWD3	gi|470132684|ref|XP_004302206.1|	0	gi|354788062|gb|JN952563.1|	0	2.08875	1.86478	gi|441468478|gb|CM001727.1|:1453904-1490053	ring finger and WD repeat domain 3	GO:0002039|GO:0004842|GO:0005634|GO:0005737|GO:0006281|GO:0006974|GO:0008270|GO:0010212|GO:0016567|GO:0016605|GO:0016874|GO:0031571|GO:0046872|GO:0070215
CUFF.10465	1				gi|67971177|dbj|AB169850.1|	0	0.0826902	0.850306	gi|441468478|gb|CM001727.1|:1523149-1524349
CUFF.10466	1	FA2H	gi|508778270|gb|EOY25526.1|	6e-30	gi|3219335|gb|AC004685.1|HUAC004685	4e-84	1.61148	1.30999	gi|441468478|gb|CM001727.1|:1534785-1535743	fatty acid 2-hydroxylase	GO:0005506|GO:0005783|GO:0005789|GO:0005792|GO:0006633|GO:0006665|GO:0008219|GO:0008610|GO:0016020|GO:0016021|GO:0016491|GO:0020037|GO:0022900|GO:0046872|GO:0055114
CUFF.10467	1	LOC100336669	gi|440911532|gb|ELR61190.1|	1e-07	gi|110288207|gb|DQ837644.1|	6e-84	0.503914	0	gi|441468478|gb|CM001727.1|:1635356-1635867	guanylate binding protein 4-like	GO:0003924|GO:0005525
CUFF.10468	1	WDR59	gi|514703892|ref|XP_005009084.1|	5e-156	gi|26101019|dbj|AK083031.1|	0	1.41622	1.14475	gi|441468478|gb|CM001727.1|:1672974-1688373	WD repeat domain 59	GO:0003674|GO:0005575|GO:0008150
CUFF.10469	1	WDR59	gi|116193407|ref|XP_001222516.1|	2e-80	gi|34482121|gb|AC127356.4|	0	1.87344	0.536153	gi|441468478|gb|CM001727.1|:1692799-1704906	WD repeat domain 59	GO:0003674|GO:0005575|GO:0008150
CUFF.1047	1	T2R65A	gi|440907614|gb|ELR57742.1|	1e-26	gi|222352189|gb|AC233162.4|	2e-114	0.266036	0.448789	gi|441468467|gb|CM001738.1|:17169805-17171637	bitter taste receptor Bota-T2R65A	GO:0000079|GO:0001525|GO:0003677|GO:0003682|GO:0004930|GO:0005615|GO:0005634|GO:0005813|GO:0006351|GO:0006355|GO:0006468|GO:0007049|GO:0010812|GO:0016021|GO:0016525|GO:0017069|GO:0019901|GO:0030154|GO:0030971|GO:0031965|GO:0043537|GO:0044419|GO:0046872|GO:0048014|GO:0050909|GO:0050928|GO:0051301
CUFF.10470	1	LDHD	gi|493438304|ref|WP_006393785.1|	7e-61	gi|29124075|gb|AC099508.3|	0	5.85674	6.04327	gi|441468478|gb|CM001727.1|:1833724-1834659	lactate dehydrogenase D	GO:0003824|GO:0004458|GO:0005515|GO:0005739|GO:0005743|GO:0008762|GO:0016491|GO:0016614|GO:0050660|GO:0055114	Pyruvate metabolism
CUFF.10471	1	LDHD	gi|494663935|ref|WP_007421879.1|	5e-89	gi|211998866|gb|FJ195365.1|	0	6.18765	5.44462	gi|441468478|gb|CM001727.1|:1835052-1835882	lactate dehydrogenase D	GO:0003824|GO:0004458|GO:0005515|GO:0005739|GO:0005743|GO:0006754|GO:0008720|GO:0008762|GO:0016491|GO:0016614|GO:0050660|GO:0055114	Pyruvate metabolism
CUFF.10472	2	GLG1	gi|489064610|ref|WP_002974632.1|	0	gi|66734170|gb|DQ000237.1|DQ000237S1	0	6.90238	7.29349	gi|441468478|gb|CM001727.1|:1309296-1360361	golgi glycoprotein 1	GO:0000139|GO:0005102|GO:0005792|GO:0005794|GO:0005797|GO:0010955|GO:0016020|GO:0016021|GO:0030512|GO:0031012|GO:0032330|GO:0060349
CUFF.10473	1						5.21539	2.56173	gi|441468478|gb|CM001727.1|:1321087-1321324
CUFF.10474	1	LDHD	gi|517295004|ref|WP_018483822.1|	6e-134	gi|226316800|gb|CP001114.1|	0	6.33982	4.56238	gi|441468478|gb|CM001727.1|:1836105-1837679	lactate dehydrogenase D	GO:0003824|GO:0005739|GO:0008762|GO:0016491|GO:0016614|GO:0050660|GO:0055114
CUFF.10475	2	WDR59	gi|213402135|ref|XP_002171840.1|	0	gi|410912531|ref|XM_003969694.1|	0	1.95052	3.4869	gi|441468478|gb|CM001727.1|:1636321-1672847	WD repeat domain 59	GO:0003674|GO:0005575|GO:0008150
CUFF.10476	1				gi|86438531|gb|BC112837.1|	9e-118	3.26561	1.40034	gi|441468478|gb|CM001727.1|:1321436-1321990
CUFF.10477	1				gi|160948476|emb|CU457424.8|	3e-73	0.127033	0.745526	gi|441468478|gb|CM001727.1|:1669380-1669955
CUFF.10478	1				gi|426236352|ref|XM_004012085.1|	2e-23	1.30066	0.172703	gi|441468478|gb|CM001727.1|:1853659-1854081
CUFF.10479	1	ZFP1	gi|471419115|ref|XP_004391050.1|	0	gi|301624182|ref|XM_002941361.1|	0	0.499329	0.352931	gi|441468478|gb|CM001727.1|:1857820-1881161	ZFP1 zinc finger protein	GO:0003676|GO:0005622|GO:0006355|GO:0008270|GO:0046872
CUFF.1048	2	NARS2	gi|495957966|ref|WP_008682545.1|	0	gi|12739726|gb|AC074047.6|AC074047	0	3.13634	1.86492	gi|441468467|gb|CM001738.1|:16626528-16758013	asparaginyl-tRNA synthetase 2, mitochondrial (putative)	GO:0000166|GO:0003676|GO:0004812|GO:0004816|GO:0005524|GO:0005737|GO:0005739|GO:0006412|GO:0006418|GO:0006421|GO:0016874
CUFF.10480	2	ZNRF1	gi|507674747|ref|XP_004709516.1|	2e-108	gi|28913617|gb|BC048533.1|	0	8.09744	8.03852	gi|441468478|gb|CM001727.1|:1741472-1830092	zinc and ring finger 1, E3 ubiquitin protein ligase	GO:0004842|GO:0005515|GO:0005764|GO:0005768|GO:0007010|GO:0008270|GO:0016020|GO:0016874|GO:0030054|GO:0030672|GO:0031410|GO:0043161|GO:0045202|GO:0046872|GO:0070936
CUFF.10481	1	MGC148714	gi|198429836|ref|XP_002128035.1|	3e-34	gi|20145301|emb|AL606805.21|	3e-165	80.265	51.7029	gi|441468478|gb|CM001727.1|:1898238-1898579	cytochrome c oxidase subunit 6C	GO:0004129|GO:0005739|GO:0005743|GO:0016020|GO:0016021
CUFF.10482	1	CTRB1	gi|440894860|gb|ELR47192.1|	8e-27	gi|402907220|ref|XM_003916327.1|	2e-79	0.04014	0.504675	gi|441468478|gb|CM001727.1|:1949766-1950363	chymotrypsinogen B1	GO:0003824|GO:0004252|GO:0005615|GO:0006508|GO:0007586|GO:0008233|GO:0008236|GO:0016787
CUFF.10483	1				gi|345800866|ref|XM_847859.2|	8e-143	2.51568	3.72972	gi|441468478|gb|CM001727.1|:1951108-1951660
CUFF.10484	1						2.32589	4.00275	gi|441468478|gb|CM001727.1|:1828458-1828692
CUFF.10485	1	BCAR1	gi|493352558|ref|WP_006309219.1|	1e-50	gi|410929196|ref|XM_003977937.1|	2e-126	8.02248	12.6006	gi|441468478|gb|CM001727.1|:1951850-1952114	breast cancer anti-estrogen resistance 1	GO:0001558|GO:0001726|GO:0004871|GO:0005515|GO:0005737|GO:0005829|GO:0005886|GO:0005925|GO:0007015|GO:0007155|GO:0007165|GO:0007173|GO:0007186|GO:0007229|GO:0007596|GO:0008283|GO:0008286|GO:0016477|GO:0017124|GO:0019901|GO:0019903|GO:0019904|GO:0030027|GO:0030036|GO:0030168|GO:0030335|GO:0035729|GO:0042981|GO:0048008|GO:0048010|GO:0048011|GO:0048012|GO:0050851|GO:0050852|GO:0050853|GO:0051301|GO:…
CUFF.10486	1	BCAR1	gi|516715228|ref|WP_018060465.1|	1e-87	gi|426243371|ref|XM_004015483.1|	0	3.04118	5.43128	gi|441468478|gb|CM001727.1|:1955384-1955826	breast cancer anti-estrogen resistance 1	GO:0001558|GO:0001726|GO:0004871|GO:0005515|GO:0005737|GO:0005829|GO:0005886|GO:0005925|GO:0007015|GO:0007155|GO:0007165|GO:0007173|GO:0007186|GO:0007229|GO:0007596|GO:0008283|GO:0008286|GO:0016477|GO:0017124|GO:0019901|GO:0019903|GO:0019904|GO:0030027|GO:0030036|GO:0030168|GO:0030335|GO:0035729|GO:0042981|GO:0048008|GO:0048010|GO:0048011|GO:0048012|GO:0050851|GO:0050852|GO:0050853|GO:0051301|GO:…
CUFF.10487	1	BCAR1	gi|395854144|ref|XP_003799558.1|	8e-180	gi|348572753|ref|XM_003472109.1|	0	2.98037	4.56179	gi|441468478|gb|CM001727.1|:1957746-1986042	breast cancer anti-estrogen resistance 1
CUFF.10488	1				gi|115553478|dbj|AK236681.1|	1e-82	0.345844	0.0667966	gi|441468478|gb|CM001727.1|:2002702-2003514
CUFF.10489	1						0.177059	0.3175	gi|441468478|gb|CM001727.1|:2003923-2004768
CUFF.1049	1	IKZF2	gi|358410437|ref|XP_003581808.1|	2e-16	gi|358423046|ref|XR_139182.1|	4e-72	0.31262	0.549736	gi|441468467|gb|CM001738.1|:17176224-17176941	IKAROS family zinc finger 2 (Helios)
CUFF.10490	1	P97BCNT	gi|348523543|ref|XP_003449283.1|	0	gi|59719430|gb|AY912180.1|	0	16.8243	13.3849	gi|441468478|gb|CM001727.1|:2111946-2131889	p97Bcnt protein	GO:0005634|GO:0005737
CUFF.10491	1	BCNT2	gi|395508615|ref|XP_003758605.1|	2e-07	gi|117414085|dbj|AB259013.1|	1e-55	310.804	266.92	gi|441468478|gb|CM001727.1|:2151661-2151786	bucentaur-2
CUFF.10492	1	BCNT2	gi|358341077|dbj|GAA48844.1|	0	gi|94183439|gb|DQ461636.1|	0	5.6529	6.2104	gi|441468478|gb|CM001727.1|:2152380-2176403	bucentaur-2	GO:0005634|GO:0005737
CUFF.10493	1						0.354431	0.0890781	gi|441468478|gb|CM001727.1|:2189621-2190274
CUFF.10494	1	GABARAPL2	gi|390340513|ref|XP_786745.3|	2e-69	gi|390340510|ref|XM_781707.3|	0	112.711	84.9734	gi|441468478|gb|CM001727.1|:2250589-2282635	GABA(A) receptor-associated protein-like 2	GO:0000139|GO:0000149|GO:0000421|GO:0003674|GO:0004872|GO:0005515|GO:0005575|GO:0005622|GO:0005624|GO:0005776|GO:0005794|GO:0005829|GO:0006810|GO:0006891|GO:0006914|GO:0008017|GO:0008150|GO:0015031|GO:0031410|GO:0032781|GO:0048487|GO:0050811|GO:0051117
CUFF.10495	1	KARS	gi|82915420|ref|XP_729064.1|	0	gi|13345377|gb|AF328902.1|F328894S09	0	65.0332	36.2093	gi|441468478|gb|CM001727.1|:2325189-2329254	lysyl-tRNA synthetase	GO:0000049|GO:0000166|GO:0003676|GO:0004812|GO:0004824|GO:0005524|GO:0005576|GO:0005625|GO:0005634|GO:0005737|GO:0005739|GO:0005759|GO:0005829|GO:0005886|GO:0006418|GO:0006430|GO:0008033|GO:0010467|GO:0015630|GO:0044419|GO:0046872	Aminoacyl-tRNA biosynthesis
CUFF.10496	1	KARS	gi|510824383|ref|WP_016197662.1|	2e-17	gi|126305062|ref|XM_001378923.1|	3e-62	0.259937	0.570301	gi|441468478|gb|CM001727.1|:2329585-2330024	lysyl-tRNA synthetase	GO:0000049|GO:0000166|GO:0003676|GO:0004812|GO:0004824|GO:0005524|GO:0005737|GO:0005739|GO:0006412|GO:0006418|GO:0006430|GO:0015630|GO:0015966|GO:0016597|GO:0016874|GO:0017101|GO:0046872
CUFF.10497	2	BCNT2	gi|301782877|ref|XP_002926855.1|	1e-65	gi|347662287|gb|AC174385.3|	0	6.57885	7.39864	gi|441468478|gb|CM001727.1|:2134294-2148735	bucentaur-2	GO:0003674|GO:0003676|GO:0003677|GO:0005575|GO:0005634|GO:0005737|GO:0006916|GO:0007155|GO:0007275|GO:0008150|GO:0008360|GO:0042127
CUFF.10498	1						1.99751	2.20191	gi|441468478|gb|CM001727.1|:2338462-2338762
CUFF.10499	2	TMEM170A	gi|157866956|ref|XP_001682033.1|	3e-39	gi|197384704|ref|NM_001134608.1|	0	11.9203	10.5879	gi|441468478|gb|CM001727.1|:2182464-2188104	transmembrane protein 170A	GO:0016021
CUFF.105	1				gi|244538265|emb|CU480630.7|	8e-56	0.455851	0.025996	gi|441468466|gb|CM001739.1|:21647561-21648554
CUFF.1050	1	GPC5	gi|440902682|gb|ELR53443.1|	2e-54	gi|169118867|gb|AC216831.3|	0	0.6043	0.471856	gi|441468467|gb|CM001738.1|:16629049-16631160	glypican 5	GO:0003676|GO:0003723|GO:0003964|GO:0004197|GO:0004519|GO:0005578|GO:0005622|GO:0005886|GO:0006278|GO:0006355|GO:0006508|GO:0031225|GO:0043395
CUFF.10500	1	P97BCNT	gi|440912800|gb|ELR62335.1|	3e-65	gi|156120486|ref|NM_001101919.1|	0	0.296085	0.504756	gi|441468478|gb|CM001727.1|:2134294-2146896	p97Bcnt protein	GO:0003676|GO:0003677|GO:0005634|GO:0005737
CUFF.10501	1	TERF2IP	gi|449303435|gb|EMC99442.1|	2e-56	gi|118151441|ref|NM_001078159.1|	2e-150	0.611635	0.462503	gi|441468478|gb|CM001727.1|:2341933-2344373	telomeric repeat binding factor 2, interacting protein	GO:0000228|GO:0000723|GO:0000781|GO:0000783|GO:0000784|GO:0003677|GO:0005515|GO:0005634|GO:0005654|GO:0005694|GO:0005737|GO:0006351|GO:0006355|GO:0007004|GO:0010569|GO:0010833|GO:0030870|GO:0031848|GO:0032205|GO:0042162|GO:0043123|GO:0048239|GO:0051092|GO:0070198
CUFF.10502	1	TERF2IP	gi|471412676|ref|XP_004387887.1|	1e-05	gi|348572454|ref|XR_135017.1|	6e-57	0.060281	0.301226	gi|441468478|gb|CM001727.1|:2345325-2346352	telomeric repeat binding factor 2, interacting protein	GO:0000228|GO:0000723|GO:0000781|GO:0000783|GO:0000784|GO:0003677|GO:0005515|GO:0005634|GO:0005654|GO:0005694|GO:0005737|GO:0006351|GO:0006355|GO:0007004|GO:0010569|GO:0010833|GO:0030870|GO:0031848|GO:0032205|GO:0042162|GO:0043123|GO:0048239|GO:0051092|GO:0070198
CUFF.10503	1	TERF2IP	gi|410919969|ref|XP_003973456.1|	3e-56	gi|394999626|gb|JQ711177.1|	0	5.46603	6.4648	gi|441468478|gb|CM001727.1|:2346606-2348533	telomeric repeat binding factor 2, interacting protein	GO:0000228|GO:0000723|GO:0000781|GO:0000783|GO:0000784|GO:0003677|GO:0005515|GO:0005634|GO:0005654|GO:0005694|GO:0005737|GO:0006351|GO:0006355|GO:0007004|GO:0010569|GO:0010833|GO:0030870|GO:0031848|GO:0032205|GO:0042162|GO:0043123|GO:0048239|GO:0051092|GO:0070198
CUFF.10504	1		gi|440892719|gb|ELR45794.1|	1e-14	gi|255004821|gb|AC236839.3|	5e-96	0.337504	0.169616	gi|441468478|gb|CM001727.1|:3781524-3782201		GO:0004672|GO:0005739|GO:0045333
CUFF.10505	1	MON1B	gi|109132|pir||B43546	4e-100	gi|28189508|dbj|AP000826.5|	0	7.42434	4.20985	gi|441468478|gb|CM001727.1|:3793723-3801050	MON1 secretory trafficking family member B
CUFF.10506	1	T2R65A	gi|440897362|gb|ELR49073.1|	3e-21	gi|207524545|gb|AC231848.3|	3e-171	0.278871	0.110413	gi|441468478|gb|CM001727.1|:3801205-3802535	bitter taste receptor Bota-T2R65A	GO:0001525|GO:0004930|GO:0005615|GO:0005813|GO:0010812|GO:0016021|GO:0016525|GO:0030154|GO:0030971|GO:0031965|GO:0043537|GO:0046872|GO:0048014|GO:0050909|GO:0050928
CUFF.10507	1	NUDT7	gi|515168898|ref|WP_016797398.1|	1e-154	gi|15055297|gb|AC092724.2|	0	1.43989	1.55101	gi|441468478|gb|CM001727.1|:4341825-4348444	nudix (nucleoside diphosphate linked moiety X)-type motif 7	GO:0000287|GO:0003986|GO:0005777|GO:0009132|GO:0015938|GO:0016787|GO:0016818|GO:0030145|GO:0046356|GO:0050873	Pyruvate metabolism
CUFF.10508	1	WWOX	gi|332842551|ref|XP_003314453.1|	0	gi|46426163|emb|BX936159.2|	0	1.59168	1.32656	gi|441468478|gb|CM001727.1|:4643962-4909965	WW domain containing oxidoreductase	GO:0000166|GO:0001649|GO:0005634|GO:0005737|GO:0005739|GO:0005794|GO:0005829|GO:0005886|GO:0005902|GO:0006917|GO:0008152|GO:0016491|GO:0019899|GO:0030178|GO:0043065|GO:0045944|GO:0048705|GO:0055114|GO:0071560
CUFF.10509	1				gi|118151255|ref|NM_001078092.1|	2e-96	1.95429	1.96604	gi|441468478|gb|CM001727.1|:5560089-5561140
CUFF.1051	1	INTS4	gi|88603605|ref|YP_503783.1|	0	gi|21756135|dbj|AK096604.1|	0	3.2393	2.61166	gi|441468467|gb|CM001738.1|:17179261-17290190	integrator complex subunit 4	GO:0005515|GO:0016180|GO:0032039
CUFF.10510	2	FASTKD3	gi|1587247|prf||2206357A	4e-62	gi|225735666|gb|AC234910.2|	0	1.02335	1.03625	gi|441468478|gb|CM001727.1|:2285549-2298814	FAST kinase domains 3	GO:0003676|GO:0003723|GO:0003964|GO:0004197|GO:0004519|GO:0004672|GO:0005578|GO:0005622|GO:0005739|GO:0005886|GO:0006278|GO:0006355|GO:0006508|GO:0031225|GO:0043395|GO:0045333
CUFF.10511	1	FASTKD3	gi|357614102|gb|EHJ68909.1|	2e-61	gi|225735666|gb|AC234910.2|	0	1.02335	1.03625	gi|441468478|gb|CM001727.1|:2287551-2292102	FAST kinase domains 3	GO:0003676|GO:0003723|GO:0003964|GO:0004197|GO:0004519|GO:0004672|GO:0005578|GO:0005622|GO:0005739|GO:0005886|GO:0006278|GO:0006355|GO:0006508|GO:0031225|GO:0043395|GO:0045333
CUFF.10512	1	T2R65A	gi|440907647|gb|ELR57767.1|	6e-32	gi|15147153|gb|AC089991.2|	2e-123	1.02335	1.03625	gi|441468478|gb|CM001727.1|:2294136-2298880	bitter taste receptor Bota-T2R65A	GO:0003723|GO:0004000|GO:0004930|GO:0006396|GO:0008033|GO:0008251|GO:0016021|GO:0046872|GO:0050909
CUFF.10513	1	HEATR5B	gi|32264605|gb|AAP78749.1|	3e-19	gi|21425600|emb|AL627311.16|	3e-19	0.328357	0.0825012	gi|441468478|gb|CM001727.1|:5708887-5709578	HEAT repeat containing 5B	GO:0003674|GO:0005575|GO:0008150
CUFF.10514	1				gi|338723079|ref|XM_001916353.2|	0	33.596	20.2944	gi|441468478|gb|CM001727.1|:5911994-5914160
CUFF.10515	2	ADAT1	gi|31874703|emb|CAD98075.1|	0	gi|197216010|gb|EU914985.1|	0	0.554889	0.90251	gi|441468478|gb|CM001727.1|:2293477-2319881	adenosine deaminase, tRNA-specific 1	GO:0003723|GO:0004000|GO:0006396|GO:0008033|GO:0008251|GO:0046872
CUFF.10516	1				gi|15880548|emb|AJ336130.1|	2e-128	7.56767	6.44417	gi|441468478|gb|CM001727.1|:5915974-5916516
CUFF.10517	1	DYNLRB2	gi|408392587|gb|EKJ71939.1|	6e-63	gi|40018663|gb|AC108097.3|	0	0.876501	0.523685	gi|441468478|gb|CM001727.1|:6715950-6726060	dynein, light chain, roadblock-type 2	GO:0003774|GO:0003777|GO:0005515|GO:0005737|GO:0005856|GO:0005868|GO:0005874|GO:0006810|GO:0007018|GO:0008150|GO:0030286
CUFF.10518	3	MON1B	gi|302306375|ref|NP_982718.2|	3e-137	gi|402909075|ref|XM_003917205.1|	0	5.18041	3.28607	gi|441468478|gb|CM001727.1|:3788800-3793481	MON1 secretory trafficking family member B	GO:0005515
CUFF.10519	1				gi|387921279|gb|JX058601.1|	0	0.96784	1.12976	gi|441468478|gb|CM001727.1|:6768549-6769477
CUFF.1052	1						0.0595598	0.635785	gi|441468467|gb|CM001738.1|:17291602-17292346
CUFF.10520	1				gi|62945691|gb|AC112969.12|	4e-155	0.717087	0.814144	gi|441468478|gb|CM001727.1|:6769577-6771005
CUFF.10521	1				gi|62945691|gb|AC112969.12|	0	0.399425	0.566423	gi|441468478|gb|CM001727.1|:6771115-6772903
CUFF.10522	1	CDYL2	gi|21483288|gb|AAM52619.1|	0	gi|74192560|dbj|AK172549.1|	0	0.654233	0.782871	gi|441468478|gb|CM001727.1|:6773022-6829846	chromodomain protein, Y-like 2	GO:0003824|GO:0005515|GO:0005634|GO:0008152
CUFF.10523	1	METTL10	gi|66811686|ref|XP_640022.1|	3e-82	gi|167744683|gb|AC216696.4|	0	0.0812638	0.203808	gi|441468478|gb|CM001727.1|:6904038-6905256	methyltransferase like 10	GO:0003674|GO:0005575|GO:0008150|GO:0008168|GO:0016740|GO:0032259
CUFF.10524	1	CENPN	gi|470458027|ref|XP_004341198.1|	0	gi|15920127|gb|AC083899.6|	0	0.415824	0.708198	gi|441468478|gb|CM001727.1|:7083212-7107315	centromere protein N	GO:0000087|GO:0000236|GO:0000278|GO:0000777|GO:0005634|GO:0005654|GO:0005829|GO:0006334|GO:0034080
CUFF.10525	1				gi|435283|emb|X76662.1|	3e-09	0.0296757	0.409946	gi|441468478|gb|CM001727.1|:7114547-7115293
CUFF.10526	1	ATMIN	gi|508786213|gb|EOY33469.1|	0	gi|344312575|emb|CU695129.7|	0	3.66175	4.59713	gi|441468478|gb|CM001727.1|:7119574-7124502	ATM interactor	GO:0005622|GO:0008270
CUFF.10527	1		gi|440888605|gb|ELR44579.1|	4e-12	gi|209977148|gb|AC169534.5|	3e-49	0.2442	0.367798	gi|441468478|gb|CM001727.1|:7124972-7125841
CUFF.10528	1	GCSH	gi|482555299|gb|EOA19491.1|	5e-42	gi|24796765|gb|AC010551.3|	0	3.40057	2.64284	gi|441468478|gb|CM001727.1|:7147001-7148482	glycine cleavage system protein H (aminomethyl carrier)	GO:0004047|GO:0005739|GO:0005960|GO:0006546|GO:0019464|GO:0019899
CUFF.10529	1	GPC5	gi|410931850|ref|XP_003979308.1|	7e-44	gi|255004820|gb|AC235955.5|	0	1.67926	2.32563	gi|441468478|gb|CM001727.1|:7387455-7397618	glypican 5	GO:0003676|GO:0003723|GO:0003964|GO:0004197|GO:0004519|GO:0004672|GO:0005578|GO:0005622|GO:0005739|GO:0005886|GO:0006278|GO:0006355|GO:0006508|GO:0031225|GO:0043395|GO:0045333
CUFF.1053	1	KCTD14	gi|50754483|ref|XP_414405.1|	2e-132	gi|158144882|gb|EU185098.1|	0	2.61139	3.95416	gi|441468467|gb|CM001738.1|:17164152-17169685	potassium channel tetramerization domain containing 14	GO:0051260
CUFF.10530	1	BB_M009_JSMA4B8AR	gi|344250014|gb|EGW06118.1|	6e-11	gi|13491181|gb|AC048330.20|	0	0.20288	0.482742	gi|441468478|gb|CM001727.1|:7068530-7074844	LRRGT00196	GO:0003723|GO:0003964|GO:0006278
CUFF.10531	1				gi|297461707|ref|XM_001251051.3|	0	4.02171	4.43983	gi|441468478|gb|CM001727.1|:7397851-7400619
CUFF.10532	2	CMC2	gi|367052665|ref|XP_003656711.1|	3e-49	gi|395507155|ref|XM_003757845.1|	0	14.4435	15.7717	gi|441468478|gb|CM001727.1|:7068565-7075910	COX assembly mitochondrial protein 2 homolog (S. cerevisiae)	GO:0003674|GO:0005739|GO:0008150
CUFF.10533	1						0.533115	0.0557464	gi|441468478|gb|CM001727.1|:7464463-7465401
CUFF.10534	1				gi|426383016|ref|XM_004058044.1|	3e-80	0.215879	0.212044	gi|441468478|gb|CM001727.1|:7126386-7127376
CUFF.10535	1						0.381422	0.0684109	gi|441468478|gb|CM001727.1|:7466479-7467276
CUFF.10536	2	GAN	gi|449676860|ref|XP_002158977.2|	0	gi|28850234|gb|AC140934.1|	0	1.56374	1.83689	gi|441468478|gb|CM001727.1|:7369737-7387364	gigaxonin	GO:0003674|GO:0005515|GO:0005737|GO:0005883|GO:0008150|GO:0008219|GO:0016567
CUFF.10537	1	GPC5	gi|507711844|ref|XP_004647259.1|	7e-20	gi|59800228|gb|AY780549.1|	5e-92	0.270961	0.0927531	gi|441468478|gb|CM001727.1|:7577959-7578822	glypican 5
CUFF.10538	2		gi|238894199|ref|YP_002918933.1|	0	gi|332246755|ref|XM_003272470.1|	0	0.47883	0.628879	gi|441468478|gb|CM001727.1|:7126386-7135557		GO:0005634|GO:0005737
CUFF.10539	1	CMIP	gi|195998233|ref|XP_002108985.1|	1e-20	gi|126303745|ref|XM_001380927.1|	2e-58	5.98627	6.90651	gi|441468478|gb|CM001727.1|:7484951-7573265	c-Maf inducing protein	GO:0005543|GO:0005634|GO:0005737
CUFF.1054	1	KCTD14	gi|499041940|ref|XP_004571583.1|	6e-97	gi|109716028|gb|AC187347.2|	0	2.61139	3.95416	gi|441468467|gb|CM001738.1|:17164153-17168320	potassium channel tetramerization domain containing 14	GO:0051260
CUFF.10540	1						0.088255	0.406379	gi|441468478|gb|CM001727.1|:7374240-7374991
CUFF.10541	1				gi|13182906|gb|AF076635.1|	3e-06	0.14589	0.219494	gi|441468478|gb|CM001727.1|:7128782-7130119
CUFF.10542	1						0.196066	0.0670657	gi|441468478|gb|CM001727.1|:7518639-7519765
CUFF.10543	1	CMIP	gi|410925958|ref|XP_003976446.1|	0	gi|33412673|emb|BX511124.5|	0	21.9744	23.1887	gi|441468478|gb|CM001727.1|:7602019-7638227	c-Maf inducing protein	GO:0005543|GO:0005634|GO:0005737
CUFF.10544	1	CMIP	gi|440906786|gb|ELR57011.1|	2e-174	gi|283146342|gb|GU214059.1|	0	9.16048	9.30924	gi|441468478|gb|CM001727.1|:7638731-7650223	c-Maf inducing protein	GO:0003674|GO:0005543|GO:0005575|GO:0005634|GO:0005737|GO:0008150
CUFF.10545	1						0.318491	0.0800136	gi|441468478|gb|CM001727.1|:7130997-7131704
CUFF.10546	1						0.349384	0.0731236	gi|441468478|gb|CM001727.1|:7519859-7520616
CUFF.10547	1				gi|297284548|ref|XM_001109725.2|	4e-154	41.4332	40.793	gi|441468478|gb|CM001727.1|:7650390-7650721
CUFF.10548	1				gi|12860477|dbj|AK020023.1|	0	23.8711	22.4067	gi|441468478|gb|CM001727.1|:7650776-7652002
CUFF.10549	1	PLCG2	gi|513219515|ref|XP_004947442.1|	6e-127	gi|354782899|gb|JN947400.1|	0	5.75463	11.1845	gi|441468478|gb|CM001727.1|:7777431-7806499	phospholipase C, gamma 2 (phosphatidylinositol-specific)	GO:0002316|GO:0004435|GO:0004629|GO:0004871|GO:0005509|GO:0005515|GO:0005543|GO:0005622|GO:0005624|GO:0005829|GO:0005886|GO:0006629|GO:0006661|GO:0007165|GO:0007204|GO:0007596|GO:0008081|GO:0008152|GO:0009395|GO:0010468|GO:0016042|GO:0016055|GO:0016787|GO:0019722|GO:0030168|GO:0030183|GO:0032026|GO:0032237|GO:0032496|GO:0032959|GO:0033198|GO:0035556|GO:0043069|GO:0050852|GO:0050853|GO:0051209
CUFF.1055	1				gi|14189780|dbj|AP002812.3|	1e-115	0.198116	0.392017	gi|441468467|gb|CM001738.1|:17293061-17294862
CUFF.10550	1	PLCG2	gi|156399640|ref|XP_001638609.1|	7e-67	gi|29124073|gb|AC098966.3|	0	6.81497	10.1509	gi|441468478|gb|CM001727.1|:7712405-7775355	phospholipase C, gamma 2 (phosphatidylinositol-specific)	GO:0002316|GO:0004435|GO:0004629|GO:0004871|GO:0005509|GO:0005515|GO:0005543|GO:0005622|GO:0005624|GO:0005829|GO:0005886|GO:0006629|GO:0006661|GO:0007165|GO:0007204|GO:0007596|GO:0008081|GO:0008152|GO:0009395|GO:0010468|GO:0016042|GO:0016055|GO:0016787|GO:0019722|GO:0030168|GO:0030183|GO:0032026|GO:0032237|GO:0032496|GO:0032959|GO:0033198|GO:0035556|GO:0043069|GO:0050852|GO:0050853|GO:0051209
CUFF.10551	1				gi|358422063|ref|XM_003585201.1|	4e-42	0.383853	0.715635	gi|441468478|gb|CM001727.1|:7885066-7885643
CUFF.10552	1				gi|358422063|ref|XM_003585201.1|	2e-40	1.65812	2.98698	gi|441468478|gb|CM001727.1|:7885072-7915490
CUFF.10553	2	PLCG2	gi|478503632|ref|XP_004426122.1|	1e-79	gi|297699308|ref|XM_002826686.1|	3e-145	4.90461	9.47351	gi|441468478|gb|CM001727.1|:7809732-7816288	phospholipase C, gamma 2 (phosphatidylinositol-specific)	GO:0002316|GO:0004435|GO:0004629|GO:0004871|GO:0005509|GO:0005515|GO:0005543|GO:0005622|GO:0005624|GO:0005829|GO:0005886|GO:0006629|GO:0006661|GO:0007165|GO:0007596|GO:0008081|GO:0009395|GO:0010468|GO:0016055|GO:0019722|GO:0030168|GO:0030183|GO:0032026|GO:0032237|GO:0032496|GO:0032959|GO:0033198|GO:0035556|GO:0043069|GO:0050852|GO:0050853|GO:0051209
CUFF.10554	1	MPHOSPH6	gi|328772841|gb|EGF82879.1|	7e-66	gi|31873736|emb|BX537773.1|	0	3.22481	2.13153	gi|441468478|gb|CM001727.1|:8131047-8134649	M-phase phosphoprotein 6	GO:0000087|GO:0000176|GO:0000178|GO:0000460|GO:0003723|GO:0005515|GO:0005634|GO:0005730|GO:0005737
CUFF.10555	2	SDR42E1	gi|168051790|ref|XP_001778336.1|	0	gi|189027221|gb|AC212249.3|	0	1.46115	1.44991	gi|441468478|gb|CM001727.1|:7952284-7965781	short chain dehydrogenase/reductase family 42E, member 1	GO:0000166|GO:0003854|GO:0006694|GO:0016020|GO:0016021|GO:0016491|GO:0016616|GO:0055114
CUFF.10556	1				gi|348570519|ref|XM_003470997.1|	2e-52	289.026	44.7329	gi|441468478|gb|CM001727.1|:8139421-8139538		GO:0000087|GO:0000176|GO:0000178|GO:0000460|GO:0003674|GO:0003723|GO:0005515|GO:0005634|GO:0005730|GO:0005737|GO:0006364
CUFF.10557	1	HSBP1	gi|453088130|gb|EMF16171.1|	2e-31	gi|350584216|ref|XM_001926791.3|	0	45.535	28.22	gi|441468478|gb|CM001727.1|:9603521-9607379	heat shock factor binding protein 1	GO:0000122|GO:0003714|GO:0005634|GO:0005856|GO:0006936|GO:0006950
CUFF.10558	1	MLYCD	gi|497189171|ref|WP_009503433.1|	0	gi|74222760|dbj|AK171095.1|	0	6.06244	3.67512	gi|441468478|gb|CM001727.1|:9692105-9697070	malonyl-CoA decarboxylase	GO:0005102|GO:0005737|GO:0005739|GO:0005777|GO:0005829|GO:0006085|GO:0006633|GO:0019395|GO:0031998|GO:0050080	Propanoate metabolism|beta-Alanine metabolism
CUFF.10559	1				gi|226437710|gb|AC149783.4|	2e-28	1.48194	1.24523	gi|441468478|gb|CM001727.1|:9724201-9724650
CUFF.1056	1	AAMDC	gi|374331575|ref|YP_005081759.1|	7e-83	gi|56787842|gb|AC149605.7|	0	16.3622	13.3189	gi|441468467|gb|CM001738.1|:17295191-17317211	adipogenesis associated, Mth938 domain containing	GO:0003674|GO:0005575|GO:0005737|GO:0043066|GO:0045600
CUFF.10560	2	PLCG2	gi|513219521|ref|XP_004947443.1|	0	gi|24796726|gb|AC090946.2|	0	4.74463	8.15498	gi|441468478|gb|CM001727.1|:7817582-7883917	phospholipase C, gamma 2 (phosphatidylinositol-specific)	GO:0002316|GO:0004435|GO:0004629|GO:0004871|GO:0005509|GO:0005515|GO:0005543|GO:0005622|GO:0005624|GO:0005829|GO:0005886|GO:0006629|GO:0006661|GO:0007165|GO:0007596|GO:0008081|GO:0009395|GO:0010468|GO:0016055|GO:0019722|GO:0030168|GO:0030183|GO:0032026|GO:0032237|GO:0032496|GO:0032959|GO:0033198|GO:0035556|GO:0043069|GO:0050852|GO:0050853|GO:0051209
CUFF.10561	1						0.117981	0.271337	gi|441468478|gb|CM001727.1|:9726528-9727565
CUFF.10562	1	OSGIN1	gi|494711299|ref|WP_007447169.1|	3e-97	gi|426243403|ref|XM_004015498.1|	0	9.02999	4.15925	gi|441468478|gb|CM001727.1|:9736348-9737193	oxidative stress induced growth inhibitor 1	GO:0005575|GO:0007275|GO:0008083|GO:0030154|GO:0030308
CUFF.10563	1	MBTPS1	gi|494764980|ref|WP_007500388.1|	0	gi|326927001|ref|XM_003209636.1|	0	2.58025	3.61683	gi|441468478|gb|CM001727.1|:9838249-9882510	membrane-bound transcription factor peptidase, site 1	GO:0000139|GO:0004175|GO:0004252|GO:0005788|GO:0005789|GO:0005794|GO:0005795|GO:0006508|GO:0006629|GO:0006987|GO:0008203|GO:0008233|GO:0016021|GO:0030968|GO:0042990
CUFF.10564	1	PLCG2	gi|465983115|gb|EMP36224.1|	9e-16	gi|54400831|gb|AC112964.8|	0	10.0619	11.8194	gi|441468478|gb|CM001727.1|:7863168-7864193	phospholipase C, gamma 2 (phosphatidylinositol-specific)	GO:0002316|GO:0004435|GO:0004629|GO:0004871|GO:0005515|GO:0005543|GO:0005622|GO:0005624|GO:0005829|GO:0005886|GO:0006629|GO:0006661|GO:0007165|GO:0007204|GO:0008081|GO:0008152|GO:0009395|GO:0010468|GO:0016042|GO:0016787|GO:0030183|GO:0032026|GO:0032237|GO:0032496|GO:0032959|GO:0033198|GO:0035556|GO:0043069|GO:0050852|GO:0050853|GO:0051209
CUFF.10565	1				gi|348552375|ref|XM_003461956.1|	2e-140	10.0619	11.8194	gi|441468478|gb|CM001727.1|:7863571-7864242
CUFF.10566	1	TAF1C	gi|195127890|ref|XP_002008400.1|	2e-47	gi|334312977|ref|XM_001374754.2|	0	0.774685	0.801556	gi|441468478|gb|CM001727.1|:9920733-9923183	TATA box binding protein (TBP)-associated factor, RNA polymerase I, C, 110kDa	GO:0000272|GO:0005509|GO:0005622|GO:0006886|GO:0015450|GO:0030246
CUFF.10567	1				gi|28933564|gb|AC092142.5|	8e-96	4.42172	6.94675	gi|441468478|gb|CM001727.1|:7864431-7868045
CUFF.10568	1		gi|471379974|ref|XP_004377783.1|	5e-05	gi|359064501|ref|XM_002686632.2|	5e-59	8.35003	4.84323	gi|441468478|gb|CM001727.1|:9729430-9730739
CUFF.10569	1	OSGIN1	gi|495955238|ref|WP_008679817.1|	1e-180	gi|288780134|dbj|AK343318.1|	0	8.35003	4.84323	gi|441468478|gb|CM001727.1|:9730195-9736184	oxidative stress induced growth inhibitor 1	GO:0005575|GO:0007275|GO:0008083|GO:0030154|GO:0030308
CUFF.1057	1						0.465786	0.426015	gi|441468467|gb|CM001738.1|:17510422-17510997
CUFF.10570	1	ATP2C2	gi|323455992|gb|EGB11859.1|	0	gi|408526205|emb|HE971709.1|	0	17.2146	24.8989	gi|441468478|gb|CM001727.1|:10053856-10132779	ATPase, Ca++ transporting, type 2C, member 2	GO:0000139|GO:0000166|GO:0003824|GO:0005388|GO:0005515|GO:0005524|GO:0006754|GO:0006812|GO:0006816|GO:0008152|GO:0015662|GO:0016020|GO:0016021|GO:0016787|GO:0016820|GO:0034220|GO:0046872|GO:0055085
CUFF.10571	1						0.106805	0.739672	gi|441468478|gb|CM001727.1|:10133448-10133940
CUFF.10572	1				gi|215212738|gb|AC232750.3|	2e-25	0.324777	0.583747	gi|441468478|gb|CM001727.1|:10134069-10134609
CUFF.10573	1				gi|242116766|emb|FN408500.1|	2e-19	0.0366691	0.553031	gi|441468478|gb|CM001727.1|:10135842-10136479
CUFF.10574	2	HSDL1	gi|507545894|ref|XP_004656911.1|	0	gi|21758165|dbj|AK098199.1|	0	2.1973	1.55749	gi|441468478|gb|CM001727.1|:9885154-9896673	hydroxysteroid dehydrogenase like 1	GO:0000166|GO:0005739|GO:0008152|GO:0016491|GO:0055114
CUFF.10575	1	KIAA1609	gi|313247140|emb|CBY35962.1|	9e-55	gi|51536631|gb|AC150694.2|	0	1.41489	1.25908	gi|441468478|gb|CM001727.1|:10137516-10140159	KIAA1609 ortholog	GO:0005515
CUFF.10576	1	COTL1	gi|350410467|ref|XP_003489049.1|	3e-93	gi|13752098|emb|AL353996.3|	0	326.85	266.713	gi|441468478|gb|CM001727.1|:10220580-10264634	coactosin-like 1 (Dictyostelium)	GO:0003779|GO:0005515|GO:0005575|GO:0005622|GO:0005737|GO:0005856|GO:0008150|GO:0019899|GO:0050832
CUFF.10577	1	KLHL36	gi|498953665|ref|XP_004544163.1|	4e-94	gi|12005808|gb|AF254880.1|AF254880	0	0.735173	0.871273	gi|441468478|gb|CM001727.1|:10293709-10299051	kelch-like family member 36	GO:0016567
CUFF.10578	3	TAF1C	gi|426383074|ref|XP_004058118.1|	0	gi|38541357|gb|BC062077.1|	0	1.19634	0.874353	gi|441468478|gb|CM001727.1|:9924180-9930705	TATA box binding protein (TBP)-associated factor, RNA polymerase I, C, 110kDa
CUFF.10579	1	USP10	gi|379030602|ref|NP_001243789.1|	0	gi|74150068|dbj|AK140358.1|	0	7.98467	8.59651	gi|441468478|gb|CM001727.1|:10322611-10387717	ubiquitin specific peptidase 10	GO:0002039|GO:0004197|GO:0004221|GO:0004843|GO:0005509|GO:0005515|GO:0005634|GO:0005737|GO:0005769|GO:0005794|GO:0006281|GO:0006508|GO:0006511|GO:0006914|GO:0008233|GO:0008234|GO:0010506|GO:0016020|GO:0016579|GO:0016787|GO:0030330|GO:0042980|GO:0045111
CUFF.1058	1	PAOX	gi|358413277|ref|XP_003582524.1|	9e-10	gi|50872229|gb|AC149763.5|	2e-36	0.275601	0.258935	gi|441468467|gb|CM001738.1|:17511433-17514069	polyamine oxidase (exo-N4-amino)	GO:0003924|GO:0005525|GO:0005777|GO:0008215|GO:0052899|GO:0052901|GO:0052902|GO:0052903|GO:0052904
CUFF.10580	1						0.203476	0.102109	gi|441468478|gb|CM001727.1|:10389392-10390400
CUFF.10581	2	TLDC1	gi|297679084|ref|XP_002817377.1|	0	gi|327289140|ref|XM_003229235.1|	0	1.53011	1.92599	gi|441468478|gb|CM001727.1|:10140869-10158057	TBC/LysM-associated domain containing 1	GO:0005515
CUFF.10582	1				gi|311875374|emb|FQ482148.1|	2e-10	0.252827	0.183926	gi|441468478|gb|CM001727.1|:10601705-10603959
CUFF.10583	3	KLHL36	gi|26389885|dbj|BAC25806.1|	0	gi|18676459|dbj|AK074056.1|	0	3.39569	3.54625	gi|441468478|gb|CM001727.1|:10290313-10292940	kelch-like family member 36	GO:0016567
CUFF.10584	1	KLHL36	gi|354483197|ref|XP_003503781.1|	0	gi|18676459|dbj|AK074056.1|	0	0.373094	0.528885	gi|441468478|gb|CM001727.1|:10290313-10292943	kelch-like family member 36	GO:0016567
CUFF.10585	1	LOC100138700	gi|344291534|ref|XP_003417490.1|	5e-23			0.161906	0.33878	gi|441468478|gb|CM001727.1|:10648946-10649749	envelope glycoprotein-like	GO:0003723|GO:0005198|GO:0005730|GO:0005737|GO:0005886|GO:0016021|GO:0019031|GO:0051028
CUFF.10586	2	CRISPLD2	gi|339235391|ref|XP_003379250.1|	0	gi|2149118|gb|U80594.1|CHU80594	0	11.2998	22.8707	gi|441468478|gb|CM001727.1|:10433366-10502875	cysteine-rich secretory protein LCCL domain containing 2	GO:0005539|GO:0005576|GO:0008201|GO:0030133|GO:0030198|GO:0031012
CUFF.10587	2	ZDHHC7	gi|341877805|gb|EGT33740.1|	0	gi|348544545|ref|XM_003459694.1|	0	16.4107	12.0346	gi|441468478|gb|CM001727.1|:10564298-10594320	zinc finger, DHHC-type containing 7	GO:0005794|GO:0008270|GO:0016020|GO:0016021|GO:0016409|GO:0016740|GO:0016746|GO:0018230|GO:0018345|GO:0046872
CUFF.10588	1						2.13785	3.28286	gi|441468478|gb|CM001727.1|:10495787-10496111
CUFF.10589	1	PAOX	gi|4588374|gb|AAD26115.1|	7e-11	gi|294459638|dbj|AB512655.1|	2e-70	0.355684	0.162477	gi|441468478|gb|CM001727.1|:10584646-10585345	polyamine oxidase (exo-N4-amino)	GO:0005777|GO:0008215|GO:0052899|GO:0052901|GO:0052902|GO:0052903|GO:0052904
CUFF.1059	1	RSF1	gi|440906583|gb|ELR56831.1|	0	gi|28475435|gb|AC124541.4|	0	1.61514	2.24016	gi|441468467|gb|CM001738.1|:17377054-17478005	remodeling and spacing factor 1	GO:0005515|GO:0005634|GO:0005654|GO:0006334|GO:0006338|GO:0006352|GO:0008270|GO:0016584|GO:0016887|GO:0031213|GO:0034080|GO:0042393|GO:0043392|GO:0045892|GO:0045893|GO:0046872|GO:0050434
CUFF.10590	1	GSE1	gi|326680281|ref|XP_003201490.1|	1e-24	gi|403260851|ref|XM_003922816.1|	1e-92	11.888	9.77864	gi|441468478|gb|CM001727.1|:11105634-11105830	Gse1 coiled-coil protein homolog (mouse)	GO:0003674|GO:0005575|GO:0008150
CUFF.10591	1	RGD1565689	gi|392355087|ref|XP_579893.4|	2e-12	gi|293343402|ref|XM_002725398.1|	9e-95	0.596881	0	gi|441468478|gb|CM001727.1|:11013918-11015065	RGD1565689
CUFF.10592	1	RGD1565689	gi|392355087|ref|XP_579893.4|	5e-13	gi|293343402|ref|XM_002725398.1|	0	0.443756	0.793381	gi|441468478|gb|CM001727.1|:11014407-11015065	RGD1565689
CUFF.10593	1	GINS2	gi|242009890|ref|XP_002425715.1|	4e-73	gi|13811892|gb|AC009068.10|AC009068	0	0.225666	0.235657	gi|441468478|gb|CM001727.1|:11122740-11126889	GINS complex subunit 2 (Psf2 homolog)	GO:0000084|GO:0000278|GO:0005515|GO:0005634|GO:0005654|GO:0006260|GO:0006271
CUFF.10594	3	KIAA0513	gi|470245108|ref|XP_004356286.1|	0	gi|82491764|gb|AC163442.16|	0	5.45889	6.35497	gi|441468478|gb|CM001727.1|:10624015-10647514	KIAA0513 ortholog	GO:0005737
CUFF.10595	1				gi|402909195|ref|XM_003917261.1|	0	1.4483	1.5551	gi|441468478|gb|CM001727.1|:10641357-10647514
CUFF.10596	1		gi|350584808|ref|XP_003126867.3|	4e-27	gi|426243419|ref|XM_004015505.1|	0	0.472271	0.520104	gi|441468478|gb|CM001727.1|:11167015-11169572
CUFF.10597	1	ZNF33B	gi|390350100|ref|XP_003727341.1|	7e-88	gi|61555171|gb|BT021825.1|	0	0.327987	0.652005	gi|441468478|gb|CM001727.1|:10634745-10635540	zinc finger protein 33B	GO:0003676|GO:0003723|GO:0003964|GO:0004197|GO:0004519|GO:0004672|GO:0005622|GO:0005739|GO:0006278|GO:0006355|GO:0006508|GO:0045333
CUFF.10598	1	LRRC28	gi|255072337|ref|XP_002499843.1|	1e-139	gi|402875362|ref|XR_161249.1|	0	2.29024	1.92384	gi|441468478|gb|CM001727.1|:11217579-11218747	leucine rich repeat containing 28	GO:0003674|GO:0005575|GO:0008150
CUFF.10599	1	TIGD1	gi|440912350|gb|ELR61927.1|	5e-31	gi|217330709|gb|AC232751.5|	9e-111	0.449666	0.317729	gi|441468478|gb|CM001727.1|:11220237-11224556	tigger transposable element derived 1	GO:0003676|GO:0003677|GO:0004930|GO:0005634|GO:0016021|GO:0050909
CUFF.106	1	GAG-PRO-POL	gi|119196199|ref|XP_001248703.1|	9e-76			0.896128	1.12042	gi|441468466|gb|CM001739.1|:21655015-21655624
CUFF.1060	1	UBE2N	gi|294873407|ref|XP_002766612.1|	3e-75	gi|146184800|ref|XM_001030175.2|	0	0.691546	0.507659	gi|441468467|gb|CM001738.1|:17422807-17423987	ubiquitin-conjugating enzyme E2N	GO:0000151|GO:0000166|GO:0000724|GO:0000729|GO:0002224|GO:0002755|GO:0004842|GO:0005515|GO:0005524|GO:0005634|GO:0005737|GO:0005829|GO:0006281|GO:0006282|GO:0006301|GO:0006464|GO:0006508|GO:0006511|GO:0006974|GO:0008063|GO:0016567|GO:0016574|GO:0016874|GO:0016881|GO:0019221|GO:0031058|GO:0031372|GO:0033182|GO:0034130|GO:0034134|GO:0034142|GO:0035370|GO:0035872|GO:0043123|GO:0043130|GO:0045087|GO:…
CUFF.10600	2	KIAA0182	gi|91087171|ref|XP_975389.1|	0	gi|112821135|emb|CT737355.3|	0	2.06637	2.13341	gi|441468478|gb|CM001727.1|:11111065-11122414	KIAA0182 ortholog	GO:0003674|GO:0005515|GO:0005575|GO:0008150
CUFF.10601	3	GSE1|PAOX	gi|410050724|ref|XP_511150.4|	7e-11	gi|109726702|gb|DQ786765.1|	0	3.46503	3.13053	gi|441468478|gb|CM001727.1|:11015528-11100756		GO:0005515|GO:0005777|GO:0008215|GO:0052899|GO:0052901|GO:0052902|GO:0052903|GO:0052904
CUFF.10602	1				gi|74354122|gb|BC102733.1|	1e-101	0.261225	0.26777	gi|441468478|gb|CM001727.1|:11235294-11237611
CUFF.10603	1	EMC8	gi|330800949|ref|XP_003288494.1|	7e-89	gi|394999626|gb|JQ711177.1|	0	7.79929	5.64596	gi|441468478|gb|CM001727.1|:11226814-11231985	ER membrane protein complex subunit 8	GO:0005737|GO:0005739|GO:0072546
CUFF.10604	1	PAOX	gi|148877331|gb|AAI46041.1|	2e-14	gi|18032250|gb|AF239708.1|AF239708	4e-44	1.09667	0.139065	gi|441468478|gb|CM001727.1|:11028213-11028541	polyamine oxidase (exo-N4-amino)	GO:0005096|GO:0005737|GO:0005777|GO:0007165|GO:0008215|GO:0052899|GO:0052901|GO:0052902|GO:0052903|GO:0052904
CUFF.10605	1						0.287219	0.44116	gi|441468478|gb|CM001727.1|:11239729-11241734
CUFF.10606	1						0.597246	0.387567	gi|441468478|gb|CM001727.1|:11241868-11242866
CUFF.10607	1	IRF8	gi|345326938|ref|XP_001514327.2|	6e-127	gi|354465371|ref|XM_003495106.1|	0	1.39655	1.16625	gi|441468478|gb|CM001727.1|:11320249-11331022	interferon regulatory factor 8	GO:0000122|GO:0000975|GO:0003677|GO:0003700|GO:0003705|GO:0005634|GO:0005829|GO:0006355|GO:0006909|GO:0006955|GO:0009617|GO:0019221|GO:0030099|GO:0032729|GO:0032735|GO:0042742|GO:0042832|GO:0044130|GO:0045893|GO:0060333|GO:0060337|GO:0071222
CUFF.10608	1						0.0890275	0.357307	gi|441468478|gb|CM001727.1|:11334776-11335903
CUFF.10609	1	IRF8	gi|504165118|ref|XP_004592581.1|	7e-55	gi|45382262|ref|NM_205416.1|	0	2.02693	2.4613	gi|441468478|gb|CM001727.1|:11336879-11338618	interferon regulatory factor 8	GO:0000122|GO:0000975|GO:0003677|GO:0003700|GO:0003705|GO:0005634|GO:0005829|GO:0006355|GO:0006909|GO:0006955|GO:0009617|GO:0019221|GO:0030099|GO:0032729|GO:0032735|GO:0042742|GO:0042832|GO:0044130|GO:0045893|GO:0060333|GO:0060337|GO:0071222
CUFF.1061	1	B2M	gi|186898225|gb|ACC93996.1|	8e-63	gi|298884006|emb|FQ226642.1|	0	1334.71	1070.48	gi|441468467|gb|CM001738.1|:17549052-17550545	beta-2-microglobulin	GO:0001916|GO:0002237|GO:0002474|GO:0002481|GO:0005576|GO:0006955|GO:0009897|GO:0033077|GO:0042026|GO:0042612
CUFF.10610	1	FOXC2	gi|195118594|ref|XP_002003821.1|	2e-13	gi|37859234|gb|AC129778.5|	6e-42	4924.38	2958.65	gi|441468478|gb|CM001727.1|:11863222-11863318	forkhead box C2 (MFH-1, mesenchyme forkhead 1)
CUFF.10611	1	FBXO31	gi|224093521|ref|XP_002309931.1|	3e-111	gi|363738333|ref|XM_414190.3|	0	3.11314	3.32722	gi|441468478|gb|CM001727.1|:12409124-12412156	F-box protein 31	GO:0006974|GO:0007049|GO:0008054|GO:0016567|GO:0019005|GO:0030332|GO:0031146|GO:0031571
CUFF.10612	1	COX4I1	gi|402588834|gb|EJW82767.1|	2e-35	gi|296802113|gb|GU292802.1|	0	51.5133	24.8709	gi|441468478|gb|CM001727.1|:11242940-11245413	cytochrome c oxidase subunit IV isoform 1	GO:0004129|GO:0005634|GO:0005739|GO:0005743|GO:0005751|GO:0006091|GO:0007584|GO:0016020|GO:0016021|GO:0022904|GO:0044281
CUFF.10613	1	COX4I1	gi|402588834|gb|EJW82767.1|	4e-36	gi|296802113|gb|GU292802.1|	0	51.5133	24.8709	gi|441468478|gb|CM001727.1|:11242940-11245055	cytochrome c oxidase subunit IV isoform 1	GO:0004129|GO:0005634|GO:0005739|GO:0005743|GO:0005751|GO:0006091|GO:0007584|GO:0016020|GO:0016021|GO:0022904|GO:0044281
CUFF.10614	1	ZNF33B	gi|328701931|ref|XP_003241752.1|	6e-36	gi|207524550|gb|AC232278.3|	5e-161	0.333522	0.0419019	gi|441468478|gb|CM001727.1|:12464256-12464939	zinc finger protein 33B	GO:0003676|GO:0003723|GO:0003964|GO:0004197|GO:0004519|GO:0004672|GO:0005622|GO:0005739|GO:0006278|GO:0006355|GO:0006508|GO:0045333
CUFF.10615	1	MAP1LC3B	gi|34595981|gb|AAQ76706.1|	6e-70	gi|114649947|emb|CT737335.6|	0	20.8981	13.4907	gi|441468478|gb|CM001727.1|:12468714-12474324	microtubule-associated protein 1 light chain 3 beta	GO:0000045|GO:0000421|GO:0005515|GO:0005622|GO:0005737|GO:0005776|GO:0005874|GO:0006914|GO:0012505|GO:0031090|GO:0031410
CUFF.10616	1	ZCCHC14	gi|242008275|ref|XP_002424932.1|	1e-30	gi|363745236|ref|XM_003643185.1|	0	1.43045	1.69556	gi|441468478|gb|CM001727.1|:12474689-12480577	zinc finger, CCHC domain containing 14	GO:0003674|GO:0003676|GO:0005575|GO:0007154|GO:0008150|GO:0008270|GO:0035091|GO:0046872
CUFF.10617	1	KLHDC4	gi|358418698|ref|XP_003584023.1|	4e-26	gi|27884899|gb|AC129959.6|	0	2.55615	3.64847	gi|441468478|gb|CM001727.1|:12711640-12712823	kelch domain containing 4	GO:0005777|GO:0008215|GO:0052899|GO:0052901|GO:0052902|GO:0052903|GO:0052904
CUFF.10618	3	MTHFSD	gi|490131411|ref|WP_004031791.1|	1e-89	gi|344292815|ref|XM_003418073.1|	9e-139	0.754224	1.65487	gi|441468478|gb|CM001727.1|:11833653-11850269	methenyltetrahydrofolate synthetase domain containing	GO:0000166|GO:0003676|GO:0003723|GO:0005524|GO:0009396|GO:0030272
CUFF.10619	2	FBXO31	gi|523643651|ref|WP_020779663.1|	5e-127	gi|29366938|gb|AC010531.8|	0	5.42168	5.86189	gi|441468478|gb|CM001727.1|:12412867-12434173	F-box protein 31	GO:0006974|GO:0007049|GO:0008054|GO:0016567|GO:0019005|GO:0030332|GO:0031146|GO:0031571
CUFF.1062	1				gi|50511591|gb|AC139636.12|	3e-121	1.05938	0.446553	gi|441468467|gb|CM001738.1|:17424050-17424416
CUFF.10620	1	B7H6	gi|359067853|ref|XP_003586395.1|	1e-15	gi|426244801|ref|XM_004016157.1|	2e-68	0.384852	0.592363	gi|441468478|gb|CM001727.1|:12763716-12764860	B7 homolog 6	GO:0005777|GO:0008215|GO:0052899|GO:0052901|GO:0052902|GO:0052903|GO:0052904
CUFF.10621	1	KLHDC4	gi|470365463|ref|XP_004366028.1|	6e-12	gi|426243435|ref|XM_004015513.1|	5e-54	140.275	308.892	gi|441468478|gb|CM001727.1|:12712950-12713557	kelch domain containing 4
CUFF.10622	1	GPC5	gi|294566525|gb|ADF18553.1|	3e-23	gi|166706533|gb|AC216718.3|	2e-92	0.318045	0.41875	gi|441468478|gb|CM001727.1|:12785453-12786694	glypican 5	GO:0003723|GO:0003964|GO:0004519|GO:0004672|GO:0005578|GO:0005739|GO:0005886|GO:0006278|GO:0031225|GO:0043395|GO:0045333
CUFF.10623	1	KLHDC4	gi|169640121|gb|ACA61132.1|	1e-08	gi|426243435|ref|XM_004015513.1|	1e-27	0.478683	2.07524	gi|441468478|gb|CM001727.1|:12712956-12713557	kelch domain containing 4	GO:0003674|GO:0005575|GO:0008150
CUFF.10624	1						0.616438	0.714966	gi|441468478|gb|CM001727.1|:12786810-12788085
CUFF.10625	1						0.998944	0.926739	gi|441468478|gb|CM001727.1|:12788161-12788658
CUFF.10626	4	ZCCHC14	gi|313127390|ref|YP_004037660.1|	3e-169	gi|40736963|gb|AC105429.3|	0	0.893524	0.848987	gi|441468478|gb|CM001727.1|:12480967-12499592	zinc finger, CCHC domain containing 14	GO:0003676|GO:0007154|GO:0008270|GO:0035091|GO:0046872
CUFF.10627	1		gi|440892719|gb|ELR45794.1|	2e-05	gi|530196|gb|L35311.1|SHPMCRC	1e-35	0.382058	0.104753	gi|441468478|gb|CM001727.1|:12876125-12877720		GO:0003676|GO:0005622|GO:0006355
CUFF.10628	1	SLC7A5	gi|296233494|ref|XP_002762036.1|	0	gi|395863575|ref|XM_003803915.1|	0	24.2183	37.0726	gi|441468478|gb|CM001727.1|:12789238-12817100	solute carrier family 7 (amino acid transporter light chain, L system), member 5	GO:0003333|GO:0005829|GO:0005886|GO:0006520|GO:0006810|GO:0006811|GO:0006865|GO:0007399|GO:0007596|GO:0015171|GO:0015175|GO:0015179|GO:0015190|GO:0015192|GO:0015196|GO:0015804|GO:0015820|GO:0015823|GO:0015827|GO:0016020|GO:0016021|GO:0016324|GO:0030154|GO:0042605|GO:0050900|GO:0055085
CUFF.10629	1				gi|15147155|gb|AC090976.2|	5e-16	0.249868	0.15654	gi|441468478|gb|CM001727.1|:12877981-12880056
CUFF.1063	1				gi|19774353|gb|AC022017.8|	2e-09	0.802801	0.60561	gi|441468467|gb|CM001738.1|:17425595-17426192
CUFF.10630	1						0.330667	0.109133	gi|441468478|gb|CM001727.1|:12880112-12881261
CUFF.10631	1	ZFPM1	gi|161086992|ref|NP_663599.3|	9e-176	gi|18542973|gb|AC026467.6|	0	0.176265	0.724344	gi|441468478|gb|CM001727.1|:13277436-13281888	zinc finger protein, FOG family member 1	GO:0001078|GO:0001085|GO:0001102|GO:0002295|GO:0003151|GO:0003181|GO:0003192|GO:0003195|GO:0003676|GO:0003677|GO:0005515|GO:0005622|GO:0005654|GO:0005667|GO:0005737|GO:0007596|GO:0008134|GO:0008270|GO:0010724|GO:0017053|GO:0030218|GO:0030219|GO:0030220|GO:0030851|GO:0032091|GO:0032642|GO:0035162|GO:0035855|GO:0045078|GO:0045403|GO:0045599|GO:0055008|GO:0060318|GO:0060319|GO:0060377|GO:0060412|GO:…
CUFF.10632	2	KLHDC4	gi|414877200|tpg|DAA54331.1|	0	gi|254656112|gb|FJ541507.1|	0	4.61147	6.76528	gi|441468478|gb|CM001727.1|:12713942-12749828	kelch domain containing 4
CUFF.10633	1				gi|306977658|gb|GQ861242.1|	1e-45	0.675134	0.530673	gi|441468478|gb|CM001727.1|:12748602-12750313		GO:0005777|GO:0008215|GO:0052899|GO:0052901|GO:0052902|GO:0052903|GO:0052904
CUFF.10634	1	ZC3H18	gi|525009446|ref|XP_005052361.1|	4e-25	gi|194380337|dbj|AK302716.1|	2e-137	8.0824	10.3789	gi|441468478|gb|CM001727.1|:13339319-13343071	zinc finger CCCH-type containing 18	GO:0003676|GO:0005634|GO:0008270
CUFF.10635	1		gi|359080303|ref|XP_003587971.1|	7e-05	gi|226424012|gb|AC150753.5|	3e-56	0.703154	0.555825	gi|441468478|gb|CM001727.1|:12747120-12748404
CUFF.10636	1						0.167009	0.418875	gi|441468478|gb|CM001727.1|:13362788-13363978
CUFF.10637	1						0.255982	0.643866	gi|441468478|gb|CM001727.1|:13365367-13365939
CUFF.10638	1						0.138304	0.477899	gi|441468478|gb|CM001727.1|:13366037-13366702
CUFF.10639	1						0.199633	0.409729	gi|441468478|gb|CM001727.1|:13366843-13367952
CUFF.1064	1	SVIP	gi|395816165|ref|XP_003781579.1|	6e-06	gi|348558487|ref|XM_003465002.1|	0	3.85427	3.99004	gi|441468467|gb|CM001738.1|:20964465-20970969	small VCP/p97-interacting protein	GO:0000139|GO:0005783|GO:0005794|GO:0005886|GO:0016020|GO:0030868
CUFF.10640	1	LOC617538	gi|518894131|ref|WP_020050006.1|	7e-12	gi|119909897|ref|XM_869815.2|	4e-39	0.271646	0.22714	gi|441468478|gb|CM001727.1|:13378368-13379479	uncharacterized LOC617538	GO:0005125|GO:0005576|GO:0006954
CUFF.10641	2	ZC3H18	gi|291295848|ref|YP_003507246.1|	4e-131	gi|16605732|emb|AL591003.16|	0	8.45332	8.39741	gi|441468478|gb|CM001727.1|:13343143-13361732	zinc finger CCCH-type containing 18	GO:0003674|GO:0003676|GO:0005634|GO:0005730|GO:0008150|GO:0008270|GO:0046872
CUFF.10642	1	LOC617538	gi|449497312|ref|XP_002193828.2|	2e-06	gi|426243447|ref|XM_004015518.1|	1e-83	0.229497	0.295695	gi|441468478|gb|CM001727.1|:13380418-13383179	uncharacterized LOC617538	GO:0005125|GO:0005576|GO:0006954
CUFF.10643	1	IL17C	gi|332234955|ref|XP_003266671.1|	7e-50	gi|119909897|ref|XM_869815.2|	9e-119	0.124818	0.391943	gi|441468478|gb|CM001727.1|:13384278-13384996	interleukin 17C	GO:0005125|GO:0005576|GO:0005615|GO:0005625|GO:0006954|GO:0007166|GO:0007267|GO:0030223
CUFF.10644	1				gi|31342993|ref|NM_174034.2|	4e-92	7.65567	2.51037	gi|441468478|gb|CM001727.1|:13385166-13387465
CUFF.10645	5	BANP	gi|410732739|ref|YP_006972657.1|	0	gi|56002570|dbj|AK178393.1|	0	7.60744	7.49309	gi|441468478|gb|CM001727.1|:12893344-12948041	BTG3 associated nuclear protein	GO:0002039|GO:0003677|GO:0005515|GO:0005634|GO:0006351|GO:0006355|GO:0007049|GO:0007275|GO:0016568|GO:0034504|GO:0042177
CUFF.10646	2	ZC3H18	gi|260835007|ref|XP_002612501.1|	6e-47	gi|16605732|emb|AL591003.16|	0	8.25342	8.53795	gi|441468478|gb|CM001727.1|:13368283-13378245	zinc finger CCCH-type containing 18	GO:0003676|GO:0005634|GO:0005730|GO:0008270
CUFF.10647	1	CYBA	gi|198427118|ref|XP_002119402.1|	8e-58	gi|77744629|gb|DQ152944.1|	1e-158	22.9338	9.12418	gi|441468478|gb|CM001727.1|:13387625-13393045	cytochrome b-245 light chain-like	GO:0005737|GO:0005739|GO:0006801|GO:0006954|GO:0009055|GO:0016020|GO:0016175|GO:0016491|GO:0017004|GO:0017124|GO:0020037|GO:0022900|GO:0042554|GO:0043020|GO:0045087|GO:0045730|GO:0046872|GO:0046982|GO:0055114
CUFF.10648	1	ZNF33B	gi|357610206|gb|EHJ66868.1|	8e-69	gi|55831369|gb|AY805397.1|	2e-148	0	1.10908	gi|441468478|gb|CM001727.1|:12936032-12936457	zinc finger protein 33B	GO:0003676|GO:0003723|GO:0003964|GO:0004197|GO:0004519|GO:0005622|GO:0006278|GO:0006355|GO:0006508
CUFF.10649	1						1.24639	0.65381	gi|441468478|gb|CM001727.1|:13393123-13393624
CUFF.1065	1	FANCF	gi|196005399|ref|XP_002112566.1|	1e-171	gi|338727393|ref|XM_003365433.1|	0	0.852391	1.02163	gi|441468467|gb|CM001738.1|:21142430-21144435	Fanconi anemia, complementation group F	GO:0003674|GO:0005515|GO:0005654|GO:0006281|GO:0008150|GO:0043240
CUFF.10650	1						0.26349	1.11059	gi|441468478|gb|CM001727.1|:12942805-12943172
CUFF.10651	1	MVD	gi|489018617|ref|WP_002929129.1|	1e-109	gi|225708029|gb|BT075437.1|	0	70.6666	40.7152	gi|441468478|gb|CM001727.1|:13394817-13397260	mevalonate (diphospho) decarboxylase	GO:0004163|GO:0005524|GO:0005625|GO:0005777|GO:0005782|GO:0005829|GO:0006695|GO:0008284|GO:0008299|GO:0019287|GO:0030544|GO:0042493|GO:0042803	Terpenoid backbone biosynthesis
CUFF.10652	1	MVD	gi|488433716|ref|WP_002503101.1|	1e-101	gi|154292221|ref|XM_001546637.1|	0	28.3886	17.6865	gi|441468478|gb|CM001727.1|:13397637-13401927	mevalonate (diphospho) decarboxylase	GO:0004163|GO:0005524|GO:0005625|GO:0005777|GO:0005829|GO:0006695|GO:0008284|GO:0008299|GO:0016301|GO:0019287|GO:0030544|GO:0042493|GO:0042803|GO:0044281
CUFF.10653	1		gi|291240901|ref|XP_002740354.1|	6e-05			0.325426	0	gi|441468478|gb|CM001727.1|:13410527-13411379		GO:0000166|GO:0003824|GO:0008152|GO:0016740|GO:0016779
CUFF.10654	1						0.483076	1.2188	gi|441468478|gb|CM001727.1|:12944308-12944728
CUFF.10655	1				gi|26449045|gb|AC138028.1|	5e-57	0.414599	0.19517	gi|441468478|gb|CM001727.1|:13411753-13412582
CUFF.10656	1	SNAI3	gi|357627315|gb|EHJ77051.1|	4e-62	gi|395822721|ref|XM_003784613.1|	2e-159	1.33061	0.529076	gi|441468478|gb|CM001727.1|:13413553-13417508	snail family zinc finger 3	GO:0000122|GO:0000790|GO:0001078|GO:0001649|GO:0001837|GO:0003198|GO:0003676|GO:0003682|GO:0003700|GO:0003705|GO:0005622|GO:0005634|GO:0005667|GO:0005737|GO:0006355|GO:0006933|GO:0007605|GO:0008270|GO:0009314|GO:0010839|GO:0010957|GO:0014032|GO:0016477|GO:0030335|GO:0032331|GO:0032642|GO:0033629|GO:0035066|GO:0035414|GO:0035921|GO:0043066|GO:0043473|GO:0043518|GO:0043565|GO:0045600|GO:0045667|GO:…
CUFF.10657	1	SNAI3	gi|521051348|ref|WP_020383299.1|	2e-33	gi|300798046|ref|NM_001192633.1|	4e-86	12.879	9.40388	gi|441468478|gb|CM001727.1|:13418372-13418557	snail family zinc finger 3	GO:0003676|GO:0003677|GO:0003700|GO:0005507|GO:0005622|GO:0005667|GO:0006351|GO:0006355|GO:0008270
CUFF.10658	1	D6ERTD318E	gi|149026454|gb|EDL82604.1|	8e-12	gi|15722157|emb|AL591888.4|	6e-33	0.19942	0.0909533	gi|441468478|gb|CM001727.1|:13418889-13419999
CUFF.10659	1						0.393206	0.405724	gi|441468478|gb|CM001727.1|:13422001-13424182
CUFF.1066	1	KRR1	gi|320582364|gb|EFW96581.1|	2e-66	gi|21535879|gb|AC121761.4|	0	1.64012	1.4151	gi|441468467|gb|CM001738.1|:21448065-21448672	KRR1, small subunit (SSU) processome component, homolog (yeast)	GO:0003723|GO:0005634|GO:0005730|GO:0006364|GO:0008150|GO:0030529|GO:0042254
CUFF.10660	1	RNF166	gi|169236161|ref|YP_001689361.1|	6e-18	gi|426243451|ref|XM_004015520.1|	6e-75	101.309	92.4428	gi|441468478|gb|CM001727.1|:13426844-13427033	ring finger protein 166
CUFF.10661	1				gi|56040864|dbj|AK216687.1|	0	25.1912	23.5669	gi|441468478|gb|CM001727.1|:13426072-13426742
CUFF.10662	1	PIEZO1	gi|195402376|ref|XP_002059782.1|	5e-68	gi|84000502|gb|AC151999.5|	0	8.3744	11.0245	gi|441468478|gb|CM001727.1|:13453100-13456623	piezo-type mechanosensitive ion channel component 1	GO:0005261|GO:0005783|GO:0005789|GO:0005886|GO:0006812|GO:0008381|GO:0016021|GO:0033116|GO:0033625|GO:0033634|GO:0042391|GO:0050982
CUFF.10663	1	PIEZO1	gi|393910063|gb|EJD75714.1|	2e-91	gi|402909295|ref|XM_003917309.1|	0	5.16493	8.6764	gi|441468478|gb|CM001727.1|:13456773-13457565	piezo-type mechanosensitive ion channel component 1	GO:0005261|GO:0005783|GO:0005789|GO:0005886|GO:0006812|GO:0008381|GO:0016021|GO:0033116|GO:0033625|GO:0033634|GO:0042391|GO:0050982
CUFF.10664	1	CTU2	gi|514777468|ref|XP_004968795.1|	0	gi|260781820|ref|XM_002585951.1|	0	1.39984	1.44738	gi|441468478|gb|CM001727.1|:13434479-13444618	cytosolic thiouridylase subunit 2 homolog (S. pombe)	GO:0000049|GO:0002098|GO:0005625|GO:0005737|GO:0005829|GO:0008033|GO:0034227|GO:0043234
CUFF.10665	1	PIEZO1	gi|508702970|gb|EOX94866.1|	0	gi|260782709|ref|XM_002586380.1|	0	8.65826	10.8543	gi|441468478|gb|CM001727.1|:13441467-13446486	piezo-type mechanosensitive ion channel component 1
CUFF.10666	1	PIEZO1	gi|224368238|ref|YP_002602401.1|	1e-78	gi|84000502|gb|AC151999.5|	0	8.01243	8.39526	gi|441468478|gb|CM001727.1|:13458574-13459323	piezo-type mechanosensitive ion channel component 1	GO:0005261|GO:0005783|GO:0005789|GO:0005886|GO:0006812|GO:0008381|GO:0016021|GO:0033116|GO:0033625|GO:0033634|GO:0042391|GO:0050982
CUFF.10667	2	RNF166	gi|359069361|ref|XP_003586593.1|	7e-105	gi|289450878|gb|AC236841.11|	0	4.5701	5.26911	gi|441468478|gb|CM001727.1|:13427138-13433979	ring finger protein 166	GO:0005622|GO:0008270|GO:0046872
CUFF.10668	2	PIEZO1	gi|465973474|gb|EMP33430.1|	6e-78	gi|84000502|gb|AC151999.5|	5e-176	5.39975	7.4991	gi|441468478|gb|CM001727.1|:13447692-13451858	piezo-type mechanosensitive ion channel component 1	GO:0005261|GO:0005783|GO:0005789|GO:0005886|GO:0006812|GO:0008381|GO:0016021|GO:0033116|GO:0033625|GO:0033634|GO:0042391|GO:0050982
CUFF.10669	1	RNF166	gi|440913100|gb|ELR62600.1|	8e-35	gi|215212731|gb|AC171359.8|	7e-94	0.401241	0.542125	gi|441468478|gb|CM001727.1|:13427138-13433956	ring finger protein 166	GO:0005622|GO:0008270
CUFF.1067	2	CLNS1A	gi|164658351|ref|XP_001730301.1|	2e-117	gi|59958389|gb|AC153855.4|	0	11.5006	8.71215	gi|441468467|gb|CM001738.1|:17489461-17509562	chloride channel, nucleotide-sensitive, 1A	GO:0005634|GO:0005737|GO:0006821|GO:0006884
CUFF.10670	1	APRT	gi|194701624|gb|ACF84896.1|	5e-09	gi|301788959|ref|XM_002929851.1|	4e-36	182.51	51.8738	gi|441468478|gb|CM001727.1|:13520711-13520883	adenine phosphoribosyltransferase
CUFF.10671	1	CDT1	gi|94970635|ref|YP_592683.1|	4e-79	gi|224064548|ref|XM_002192613.1|	0	7.04655	2.07805	gi|441468478|gb|CM001727.1|:13516227-13518904	chromatin licensing and DNA replication factor 1	GO:0000076|GO:0003677|GO:0005634|GO:0007090|GO:0030174
CUFF.10672	1	APRT	gi|524537726|emb|CDC68610.1|	1e-72	gi|121309332|dbj|AP009076.1|	0	34.0371	10.7137	gi|441468478|gb|CM001727.1|:13518442-13520313	adenine phosphoribosyltransferase	GO:0002055|GO:0003999|GO:0005575|GO:0005634|GO:0005730|GO:0005737|GO:0006166|GO:0006168|GO:0007595|GO:0007625|GO:0008152|GO:0009116|GO:0016208|GO:0016740|GO:0016757|GO:0032869|GO:0044209|GO:0046083	Purine metabolism
CUFF.10673	1	TRAPPC2L	gi|221102393|ref|XP_002162159.1|	9e-84	gi|89112094|gb|AF453325.2|	0	13.9501	10.6462	gi|441468478|gb|CM001727.1|:13538031-13542932	trafficking protein particle complex 2-like	GO:0005622|GO:0005737|GO:0005783|GO:0005794|GO:0006810|GO:0006888|GO:0016192|GO:0048471
CUFF.10674	1				gi|572623|emb|X82615.1|	0	1.34936	1.37832	gi|441468478|gb|CM001727.1|:13550748-13556038
CUFF.10675	2	PIEZO1	gi|390358262|ref|XP_001179835.2|	0	gi|195114319|ref|XM_002001679.1|	0	4.09233	5.65539	gi|441468478|gb|CM001727.1|:13459468-13477749	piezo-type mechanosensitive ion channel component 1	GO:0005261|GO:0005783|GO:0005789|GO:0005886|GO:0006812|GO:0016021|GO:0033116|GO:0033625|GO:0033634
CUFF.10676	1	CBFA2T3	gi|392591438|gb|EIW80766.1|	8e-134	gi|24796740|gb|AC027124.5|	0	0.819753	0.669389	gi|441468478|gb|CM001727.1|:13556263-13561969	core-binding factor, runt domain, alpha subunit 2; translocated to, 3	GO:0003700|GO:0006355|GO:0008270|GO:0046872
CUFF.10677	1	CBFA2T3	gi|344237111|gb|EGV93214.1|	3e-111	gi|410050748|ref|XM_001138672.3|	0	2.87569	3.9012	gi|441468478|gb|CM001727.1|:13562108-13567740	core-binding factor, runt domain, alpha subunit 2; translocated to, 3	GO:0000139|GO:0003682|GO:0003700|GO:0005515|GO:0005622|GO:0005634|GO:0005654|GO:0005730|GO:0005794|GO:0006351|GO:0006355|GO:0008270|GO:0008283|GO:0016020|GO:0030154|GO:0030851|GO:0045944|GO:0046872
CUFF.10678	1	CBFA2T3	gi|471122|dbj|BAA03560.1|	9e-51	gi|84000502|gb|AC151999.5|	7e-145	1.23323	1.45174	gi|441468478|gb|CM001727.1|:13572164-13632807	core-binding factor, runt domain, alpha subunit 2; translocated to, 3	GO:0000139|GO:0003682|GO:0003700|GO:0005515|GO:0005654|GO:0005730|GO:0006351|GO:0006355|GO:0008270|GO:0008283|GO:0030851|GO:0046872
CUFF.10679	1						0.461486	0.331292	gi|441468478|gb|CM001727.1|:13650734-13651423
CUFF.1068	1	GPC5	gi|45478072|gb|AAS66207.1|	2e-20	gi|134306700|gb|EF118306.1|	1e-56	0.284051	0.294575	gi|441468467|gb|CM001738.1|:23339678-23341584	glypican 5	GO:0003723|GO:0003964|GO:0004197|GO:0004519|GO:0004672|GO:0005578|GO:0005739|GO:0005777|GO:0005886|GO:0006278|GO:0006508|GO:0008215|GO:0031225|GO:0043395|GO:0045333|GO:0052899|GO:0052901|GO:0052902|GO:0052903|GO:0052904
CUFF.10680	1						0.429879	0.0540653	gi|441468478|gb|CM001727.1|:13652371-13652940
CUFF.10681	1				gi|226423998|gb|AC150542.4|	2e-28	0.546906	0.114242	gi|441468478|gb|CM001727.1|:13652994-13654657
CUFF.10682	1				gi|20068413|emb|AL359760.10|	6e-12	0.310577	0.111347	gi|441468478|gb|CM001727.1|:13708795-13709734
CUFF.10683	3	GALNS	gi|197246731|gb|AAI68644.1|	0	gi|7576471|gb|AF112241.1|F112230S12	0	3.92958	3.6645	gi|441468478|gb|CM001727.1|:13521184-13534349	galactosamine (N-acetyl)-6-sulfate sulfatase	GO:0003824|GO:0005575|GO:0005764|GO:0008152|GO:0008484|GO:0043890|GO:0046872	Glycosaminoglycan degradation
CUFF.10684	1	APRT	gi|488588707|ref|XP_004479654.1|	2e-13	gi|354465429|ref|XM_003495135.1|	0	0.752159	0.96583	gi|441468478|gb|CM001727.1|:13521184-13523919	adenine phosphoribosyltransferase
CUFF.10685	1	ACSF3	gi|494071590|ref|WP_007013648.1|	0	gi|40714620|gb|AC009113.8|	0	2.32889	1.51201	gi|441468478|gb|CM001727.1|:13716671-13754523	acyl-CoA synthetase family member 3	GO:0000166|GO:0003824|GO:0005524|GO:0005739|GO:0006629|GO:0006631|GO:0006633|GO:0008152|GO:0016874|GO:0016878|GO:0090409|GO:0090410
CUFF.10686	1	CDH15	gi|507555903|ref|XP_004661717.1|	2e-17	gi|354465329|ref|XM_003495085.1|	0	0.492846	0.056361	gi|441468478|gb|CM001727.1|:13784561-13785114	cadherin 15, type 1, M-cadherin (myotubule)	GO:0005509|GO:0005886|GO:0007155|GO:0007156|GO:0016020|GO:0016021|GO:0031594|GO:0034329|GO:0034332|GO:0042692|GO:0045216|GO:0051149
CUFF.10687	1	CRP	gi|344241907|gb|EGV98010.1|	6e-31	gi|227452631|emb|CU633215.8|	1e-109	0.145969	0.320396	gi|441468478|gb|CM001727.1|:13824353-13825457	C-reactive protein, pentraxin-related
CUFF.10688	1	PY07669	gi|124360022|gb|ABN08038.1|	3e-47	gi|3341706|gb|AC005304.1|AC005304	9e-34	0	0.517111	gi|441468478|gb|CM001727.1|:13827408-13828077	reverse transcriptase	GO:0003723|GO:0003964|GO:0006278
CUFF.10689	1	GPC5	gi|440907979|gb|ELR58052.1|	1e-21	gi|311826205|emb|FQ482110.1|	2e-106	0	0.368913	gi|441468478|gb|CM001727.1|:13829969-13830951	glypican 5	GO:0003723|GO:0003964|GO:0004197|GO:0004519|GO:0005578|GO:0005886|GO:0006278|GO:0006508|GO:0031225|GO:0043395
CUFF.1069	1				gi|426251582|ref|XM_004019452.1|	0	1.84244	0.514325	gi|441468467|gb|CM001738.1|:23723513-23726620
CUFF.10690	2	T2R65A	gi|358417026|ref|XP_002702032.2|	1e-16	gi|222352192|gb|AC233551.5|	7e-92	0.815051	0.257391	gi|441468478|gb|CM001727.1|:13641676-13650570	bitter taste receptor Bota-T2R65A	GO:0003676|GO:0004930|GO:0005622|GO:0006355|GO:0016021|GO:0050909
CUFF.10691	1				gi|66766164|emb|CR407583.5|	1e-179	30.2543	30.7774	gi|441468478|gb|CM001727.1|:13832741-13833110
CUFF.10692	1	ANKRD11	gi|521026399|gb|EPQ08187.1|	0	gi|354465327|ref|XM_003495084.1|	0	22.8941	32.2052	gi|441468478|gb|CM001727.1|:13839728-13841230	ankyrin repeat domain 11	GO:0001701|GO:0001894|GO:0035264|GO:0048705|GO:0060323|GO:0060348
CUFF.10693	1				gi|89274849|gb|DQ405273.1|	1e-09	0.192204	0	gi|441468478|gb|CM001727.1|:13641676-13642594
CUFF.10694	1	ANKRD11	gi|512182335|ref|WP_016409274.1|	1e-77	gi|26050944|gb|AC137932.1|	8e-168	5.43878	7.05041	gi|441468478|gb|CM001727.1|:13833777-13839603	ankyrin repeat domain 11	GO:0001701|GO:0001894|GO:0003674|GO:0005575|GO:0035264|GO:0048705|GO:0060323|GO:0060348
CUFF.10695	1	ANKRD11	gi|47223040|emb|CAG07127.1|	0	gi|16553752|dbj|AK057803.1|	0	16.3108	27.4149	gi|441468478|gb|CM001727.1|:13841636-13845874	ankyrin repeat domain 11	GO:0001701|GO:0001894|GO:0035264|GO:0048705|GO:0060323|GO:0060348
CUFF.10696	1						4.33131	4.58317	gi|441468478|gb|CM001727.1|:13837512-13837929
CUFF.10697	1						0.298928	0	gi|441468478|gb|CM001727.1|:13945052-13946191
CUFF.10698	1	LOC100335839	gi|491153600|ref|WP_005011994.1|	1e-10			3.14247	3.25576	gi|441468478|gb|CM001727.1|:13838646-13839344	uncharacterized LOC100335839
CUFF.10699	1						0.435911	0.171027	gi|441468478|gb|CM001727.1|:13952164-13952961
CUFF.107	1				gi|270302061|gb|GU187193.1|	3e-56	889.797	319.873	gi|441468466|gb|CM001739.1|:21680952-21681083
CUFF.1070	2	PAK1	gi|317143432|ref|XP_001819474.2|	0	gi|117910791|emb|CT027565.16|	0	7.12395	6.02101	gi|441468467|gb|CM001738.1|:17724878-17820503	p21 protein (Cdc42/Rac)-activated kinase 1	GO:0000165|GO:0000166|GO:0000186|GO:0001666|GO:0001726|GO:0003682|GO:0004672|GO:0004674|GO:0004697|GO:0004709|GO:0005080|GO:0005515|GO:0005518|GO:0005524|GO:0005622|GO:0005624|GO:0005634|GO:0005737|GO:0005768|GO:0005794|GO:0005829|GO:0005886|GO:0005911|GO:0005925|GO:0006351|GO:0006355|GO:0006357|GO:0006468|GO:0006915|GO:0006972|GO:0007165|GO:0007243|GO:0007257|GO:0007264|GO:0007411|GO:0007528|GO:…
CUFF.10700	1	SPG7	gi|497406112|ref|WP_009720310.1|	1e-35	gi|296237525|ref|XR_091173.1|	2e-93	3.07526	1.76985	gi|441468478|gb|CM001727.1|:13971358-13973887	spastic paraplegia 7 (pure and complicated autosomal recessive)	GO:0000166|GO:0004222|GO:0005515|GO:0005524|GO:0005739|GO:0006508|GO:0007005|GO:0007399|GO:0008089|GO:0008219|GO:0008233|GO:0008270|GO:0016020|GO:0016021|GO:0017111|GO:0030163|GO:0031966|GO:0051082
CUFF.10701	1						11.4175	5.30521	gi|441468478|gb|CM001727.1|:13995293-13995669
CUFF.10702	1	SPG7	gi|341895696|gb|EGT51631.1|	0	gi|327289246|ref|XM_003229288.1|	0	5.04237	4.3887	gi|441468478|gb|CM001727.1|:13975404-13989812	spastic paraplegia 7 (pure and complicated autosomal recessive)	GO:0000166|GO:0004222|GO:0005515|GO:0005524|GO:0005739|GO:0006508|GO:0007005|GO:0007399|GO:0008089|GO:0008219|GO:0008233|GO:0008270|GO:0016020|GO:0016021|GO:0017111|GO:0030163|GO:0031966|GO:0051082
CUFF.10703	1	CHMP1A	gi|4204294|gb|AAD10675.1|	2e-119	gi|50872220|gb|AC149645.4|	0	14.1088	11.3242	gi|441468478|gb|CM001727.1|:14055923-14062706	charged multivesicular body protein 1A	GO:0000794|GO:0005515|GO:0005634|GO:0005737|GO:0005768|GO:0005769|GO:0005815|GO:0006351|GO:0006355|GO:0006810|GO:0007049|GO:0007076|GO:0008237|GO:0008270|GO:0010008|GO:0012505|GO:0015031|GO:0016020|GO:0016192|GO:0016363|GO:0016458|GO:0019904|GO:0045014|GO:0045749|GO:0045892|GO:0051301
CUFF.10704	1	SPATA2L	gi|403308308|ref|XP_003944610.1|	1e-27	gi|113912052|gb|BC122735.1|	2e-131	8.68958	6.40391	gi|441468478|gb|CM001727.1|:14081462-14081735	spermatogenesis associated 2-like	GO:0003674|GO:0005575|GO:0008150
CUFF.10705	1	RPL13	gi|109478115|ref|XP_001054162.1|	1e-67	gi|24659224|gb|BC039561.1|	4e-152	477.259	221.109	gi|441468478|gb|CM001727.1|:13995895-13998576	ribosomal protein L13	GO:0000184|GO:0003674|GO:0003723|GO:0003735|GO:0005515|GO:0005575|GO:0005622|GO:0005829|GO:0005840|GO:0006412|GO:0006413|GO:0006414|GO:0006415|GO:0006614|GO:0008150|GO:0010467|GO:0016032|GO:0016070|GO:0016071|GO:0019058|GO:0019083|GO:0022625|GO:0022626|GO:0030529|GO:0044267
CUFF.10706	1	RPL13	gi|340939381|gb|EGS20003.1|	2e-22	gi|195325558|gb|AC216759.10|	0	477.259	221.109	gi|441468478|gb|CM001727.1|:13997331-13998672	ribosomal protein L13	GO:0000184|GO:0003723|GO:0003735|GO:0005515|GO:0005622|GO:0005829|GO:0005840|GO:0006412|GO:0006413|GO:0006414|GO:0006415|GO:0006614|GO:0010467|GO:0016032|GO:0016070|GO:0016071|GO:0019058|GO:0019083|GO:0022625|GO:0022626|GO:0030529|GO:0044267
CUFF.10707	1	VPS9D1	gi|350292595|gb|EGZ73790.1|	6e-88	gi|66793602|gb|AC155810.5|	0	1.94193	1.498	gi|441468478|gb|CM001727.1|:14087713-14090546	VPS9 domain containing 1	GO:0003674|GO:0005634|GO:0005737|GO:0008150
CUFF.10708	6	ANKRD11	gi|225849928|ref|YP_002730162.1|	6e-151	gi|207524547|gb|AC232286.3|	0	3.62242	4.56624	gi|441468478|gb|CM001727.1|:13846572-13903567	ankyrin repeat domain 11	GO:0001701|GO:0001894|GO:0003674|GO:0005575|GO:0005634|GO:0035264|GO:0048705|GO:0060323|GO:0060348
CUFF.10709	1		gi|358416340|ref|XP_003583362.1|	0.0001	gi|116517344|gb|AC147841.3|	5e-55	0.975481	0.340504	gi|441468478|gb|CM001727.1|:13872196-13873744
CUFF.1071	1	NAV2	gi|459182764|ref|XP_002119415.2|	0	gi|226823205|ref|NM_001159347.1|	0	0.46971	0.29044	gi|441468467|gb|CM001738.1|:23891108-23903327	neuron navigator 2	GO:0003025|GO:0005524|GO:0005614|GO:0007605|GO:0007608|GO:0007626|GO:0008201|GO:0017111|GO:0021554|GO:0021563|GO:0021564
CUFF.10710	3	CDK10	gi|194875113|ref|XP_001973532.1|	0	gi|60360537|dbj|AK220503.1|	0	3.74578	3.398	gi|441468478|gb|CM001727.1|:14073667-14081365	cyclin-dependent kinase 10	GO:0000166|GO:0004672|GO:0004674|GO:0004693|GO:0005524|GO:0005622|GO:0005634|GO:0006468|GO:0016301|GO:0016310|GO:0016740|GO:0016772|GO:0051301
CUFF.10711	1	CCDC57	gi|298204349|gb|ADI61823.1|	4e-16	gi|359076506|ref|XR_139601.1|	3e-103	0.287209	0.14426	gi|441468478|gb|CM001727.1|:13884895-13885660	coiled-coil domain containing 57	GO:0003723|GO:0003964|GO:0004197|GO:0004519|GO:0006278|GO:0006508
CUFF.10712	1	VPS13A	gi|281183376|ref|NP_001162315.1|	3e-36	gi|20340539|emb|AL662904.4|	5e-43	0.082882	0.311952	gi|441468478|gb|CM001727.1|:14099618-14100611	vacuolar protein sorting 13 homolog A (S. cerevisiae)	GO:0003674|GO:0005575|GO:0007399|GO:0007626|GO:0008104|GO:0008150|GO:0035176
CUFF.10713	2	SPATA2L	gi|112419113|gb|AAI22104.1|	3e-51	gi|66793602|gb|AC155810.5|	0	1.89567	1.62272	gi|441468478|gb|CM001727.1|:14081812-14084401	spermatogenesis associated 2-like
CUFF.10714	1	T2R65A	gi|440904820|gb|ELR55281.1|	6e-33	gi|166706871|ref|NR_001464.2|	2e-104	0.350214	0.201086	gi|441468478|gb|CM001727.1|:14149911-14152410	bitter taste receptor Bota-T2R65A	GO:0001525|GO:0004930|GO:0005615|GO:0005813|GO:0010812|GO:0016021|GO:0016525|GO:0030154|GO:0030971|GO:0031965|GO:0043537|GO:0046872|GO:0048014|GO:0050909|GO:0050928
CUFF.10715	2	VPS9D1	gi|490554289|ref|WP_004419386.1|	0	gi|21755739|dbj|AK096286.1|	0	1.37658	0.89764	gi|441468478|gb|CM001727.1|:14091251-14096120	VPS9 domain containing 1	GO:0003674|GO:0005634|GO:0005730|GO:0005737|GO:0008150
CUFF.10716	1				gi|112358852|gb|DQ888312.1|	2e-11	0.488567	0.380614	gi|441468478|gb|CM001727.1|:14187355-14190376
CUFF.10717	1	TCF25	gi|84998090|ref|XP_953766.1|	0	gi|21206245|gb|AC092385.4|	0	58.5509	44.4095	gi|441468478|gb|CM001727.1|:14200914-14205552	transcription factor 25 (basic helix-loop-helix)	GO:0000122|GO:0003677|GO:0003700|GO:0005634|GO:0005737|GO:0005739|GO:0006351|GO:0006355
CUFF.10718	1	TCF25	gi|340374493|ref|XP_003385772.1|	4e-51	gi|298889959|emb|FQ230504.1|	0	16.5934	14.4518	gi|441468478|gb|CM001727.1|:14205915-14208586	transcription factor 25 (basic helix-loop-helix)	GO:0000122|GO:0003677|GO:0003700|GO:0005634|GO:0005737|GO:0005739|GO:0006351|GO:0006355
CUFF.10719	2	SPIRE2	gi|407849456|gb|EKG04191.1|	0	gi|72255692|gb|AC158362.5|	0	2.25285	2.51852	gi|441468478|gb|CM001727.1|:14168949-14184424	spire homolog 2 (Drosophila)	GO:0003779|GO:0005737|GO:0005856|GO:0006810
CUFF.1072	1	NAV2	gi|514473254|ref|XP_003475957.2|	6e-32	gi|149409545|ref|XM_001505568.1|	0	0.825161	0.156875	gi|441468467|gb|CM001738.1|:23903407-23965573	neuron navigator 2	GO:0000166|GO:0003025|GO:0004386|GO:0005524|GO:0005614|GO:0005634|GO:0007605|GO:0007608|GO:0007626|GO:0008201|GO:0017111|GO:0021554|GO:0021563|GO:0021564
CUFF.10720	1	MC1R	gi|94471380|gb|ABF20992.1|	1e-170	gi|300077098|gb|GQ359931.1|	0	1.6481	2.08626	gi|441468478|gb|CM001727.1|:14211334-14212589	melanocortin 1 receptor (alpha melanocyte stimulating hormone receptor)	GO:0004871|GO:0004872|GO:0004930|GO:0004977|GO:0004980|GO:0005886|GO:0007165|GO:0007186|GO:0007243|GO:0010739|GO:0016020|GO:0016021|GO:0019233|GO:0030819|GO:0031625|GO:0032720|GO:0042438|GO:0043473|GO:0045944|GO:0051897|GO:0070914|GO:0090037
CUFF.10721	1	FASTKD3	gi|357626265|gb|EHJ76414.1|	2e-35	gi|315075369|gb|AC232282.5|	8e-120	0.211556	0.353999	gi|441468478|gb|CM001727.1|:14227186-14228082	FAST kinase domains 3	GO:0003723|GO:0003964|GO:0004197|GO:0004519|GO:0004672|GO:0005578|GO:0005739|GO:0005886|GO:0006278|GO:0006508|GO:0031225|GO:0043395|GO:0045333
CUFF.10722	1	TUBB3	gi|391345837|ref|XP_003747189.1|	0	gi|410950242|ref|XM_003981770.1|	0	1.31825	0.879843	gi|441468478|gb|CM001727.1|:14220060-14223082	tubulin, beta 3 class III	GO:0000166|GO:0003924|GO:0004980|GO:0005198|GO:0005200|GO:0005525|GO:0005622|GO:0005737|GO:0005856|GO:0005874|GO:0005886|GO:0006184|GO:0006457|GO:0007017|GO:0007018|GO:0007067|GO:0007186|GO:0007411|GO:0015630|GO:0016021|GO:0030182|GO:0030424|GO:0042277|GO:0043234|GO:0044267|GO:0051084|GO:0051258
CUFF.10723	2	TCF25	gi|470452977|ref|XP_004340674.1|	2e-86	gi|10437019|dbj|AK024679.1|	0	12.258	9.9753	gi|441468478|gb|CM001727.1|:14194478-14200679	transcription factor 25 (basic helix-loop-helix)	GO:0000122|GO:0003700|GO:0005634|GO:0005737|GO:0005739
CUFF.10724	4	ZNF276	gi|16551398|dbj|BAB71090.1|	0	gi|31745197|gb|AC010538.9|	0	15.2211	12.9483	gi|441468478|gb|CM001727.1|:14102478-14118966	zinc finger protein 276	GO:0003676|GO:0003677|GO:0005622|GO:0005634|GO:0006351|GO:0006355|GO:0008270|GO:0046872
CUFF.10725	1	DEF8	gi|432852796|ref|XP_004067389.1|	5e-15	gi|194208927|ref|XM_001488455.2|	6e-49	0.321587	1.17128	gi|441468478|gb|CM001727.1|:14228289-14232241	differentially expressed in FDCP 8 homolog (mouse)	GO:0005622|GO:0008270|GO:0035556|GO:0046872
CUFF.10726	1	DEF8	gi|482563329|gb|EOA27519.1|	1e-124	gi|72255692|gb|AC158362.5|	0	1.80239	2.18031	gi|441468478|gb|CM001727.1|:14233367-14237009	differentially expressed in FDCP 8 homolog (mouse)	GO:0005622|GO:0008270|GO:0035556|GO:0046872
CUFF.10727	1	ZNF276	gi|301756522|ref|XP_002914113.1|	1e-54	gi|338723133|ref|XM_001488373.3|	0	15.2211	12.9483	gi|441468478|gb|CM001727.1|:14111672-14115263	zinc finger protein 276	GO:0003676|GO:0005622|GO:0005634|GO:0008270
CUFF.10728	1	FANCA	gi|390466984|ref|XP_003733678.1|	4e-76	gi|395856962|ref|XM_003800838.1|	0	3.44597	2.92844	gi|441468478|gb|CM001727.1|:14112103-14116705	Fanconi anemia, complementation group A	GO:0005515|GO:0005634|GO:0005654|GO:0005737|GO:0006281|GO:0006461|GO:0007140|GO:0008584|GO:0008585|GO:0042127|GO:0043240
CUFF.10729	1	LOC101113264	gi|354465292|ref|XP_003495114.1|	6e-10	gi|338723137|ref|XM_003364613.1|	3e-35	1.82592	0.745139	gi|441468478|gb|CM001727.1|:14247382-14251934	AFG3-like protein 1-like
CUFF.1073	1	NAV2	gi|332020659|gb|EGI61065.1|	0	gi|224094116|ref|XM_002193920.1|	0	0.6222	0.356415	gi|441468467|gb|CM001738.1|:23776708-23888476	neuron navigator 2	GO:0003025|GO:0004386|GO:0005524|GO:0005614|GO:0005634|GO:0007605|GO:0007608|GO:0007626|GO:0008201|GO:0017111|GO:0021554|GO:0021563|GO:0021564
CUFF.10730	1	AFG3L1	gi|154319901|ref|XP_001559267.1|	0	gi|56039092|dbj|AK214915.1|	0	2.96768	2.53815	gi|441468478|gb|CM001727.1|:14260488-14267390		GO:0000166|GO:0004222|GO:0005524|GO:0005739|GO:0006508|GO:0007005|GO:0008053|GO:0008152|GO:0008233|GO:0008237|GO:0008270|GO:0016020|GO:0016021|GO:0016787|GO:0017111|GO:0030163|GO:0034982|GO:0042407|GO:0046872
CUFF.10731	1	RGD1309350	gi|492901896|ref|WP_006032302.1|	9e-43	gi|151556817|gb|BC148928.1|	0	1.22417	1.44076	gi|441468478|gb|CM001727.1|:14297988-14299120	similar to transthyretin (4L369)	GO:0005739|GO:0006810|GO:0016787
CUFF.10732	1	URAH	gi|384421490|ref|YP_005630850.1|	7e-21	gi|358416533|ref|XM_002701773.2|	4e-63	0.60612	0.526608	gi|441468478|gb|CM001727.1|:14299261-14300163		GO:0005739|GO:0006810|GO:0016787
CUFF.10733	1	DBNDD1	gi|358419902|ref|XP_003584358.1|	9e-30	gi|508125|emb|X73949.1|	0	1.29798	1.43038	gi|441468478|gb|CM001727.1|:14268108-14272786	dysbindin (dystrobrevin binding protein 1) domain containing 1	GO:0005737
CUFF.10734	1	SHCBP1	gi|340620229|ref|YP_004738682.1|	0	gi|360043576|emb|HE601631.1|	0	0.428646	2.26751	gi|441468478|gb|CM001727.1|:14385406-14409774	SHC SH2-domain binding protein 1	GO:0042169
CUFF.10735	1	DBNDD1	gi|358419902|ref|XP_003584358.1|	7e-30	gi|508125|emb|X73949.1|	0	1.29798	1.43038	gi|441468478|gb|CM001727.1|:14268108-14272786	dysbindin (dystrobrevin binding protein 1) domain containing 1	GO:0005737
CUFF.10736	2	AFG3L1	gi|448086863|ref|XP_004196200.1|	2e-112	gi|392885149|ref|NM_058764.4|	0	1.97004	2.39415	gi|441468478|gb|CM001727.1|:14254336-14258750		GO:0000166|GO:0004222|GO:0005524|GO:0005739|GO:0006508|GO:0007005|GO:0008053|GO:0008152|GO:0008233|GO:0008237|GO:0008270|GO:0016020|GO:0016021|GO:0016787|GO:0017111|GO:0030163|GO:0034982|GO:0042407|GO:0046872
CUFF.10737	1	ORC6	gi|494074447|ref|WP_007016503.1|	4e-177	gi|6715703|gb|AC007225.2|AC007225	0	1.39642	1.38107	gi|441468478|gb|CM001727.1|:14505560-14515043	origin recognition complex, subunit 6	GO:0000075|GO:0000082|GO:0000084|GO:0000216|GO:0000278|GO:0000287|GO:0000808|GO:0003677|GO:0004427|GO:0005654|GO:0005664|GO:0005737|GO:0005739|GO:0005759|GO:0006260|GO:0006418|GO:0006796|GO:0010467|GO:0071344
CUFF.10738	1	VPS35	gi|183234808|ref|XP_652967.2|	0	gi|56043283|dbj|AK219106.1|	0	45.5393	29.0301	gi|441468478|gb|CM001727.1|:14476243-14505481	retrieval of vacuolar sorting receptor	GO:0005515|GO:0005768|GO:0005829|GO:0008219|GO:0015031|GO:0016020|GO:0042147
CUFF.10739	4	DEF8	gi|431912059|gb|ELK14200.1|	1e-68	gi|40714623|gb|AC092143.4|	0	1.42566	1.85264	gi|441468478|gb|CM001727.1|:14239243-14245572	differentially expressed in FDCP 8 homolog (mouse)	GO:0005622|GO:0008270|GO:0035556|GO:0046872
CUFF.1074	1	NAV2	gi|134057289|emb|CAK37903.1|	4e-116	gi|149409545|ref|XM_001505568.1|	0	0.406131	0.10773	gi|441468467|gb|CM001738.1|:23792783-23793456	neuron navigator 2	GO:0003025|GO:0004386|GO:0005524|GO:0005614|GO:0005634|GO:0007605|GO:0007608|GO:0007626|GO:0008201|GO:0017111|GO:0021554|GO:0021563|GO:0021564
CUFF.10740	1	GPT2	gi|115398952|ref|XP_001215065.1|	0	gi|25141111|gb|AC084125.9|	0	18.5359	11.9681	gi|441468478|gb|CM001727.1|:14809111-14836017	glutamic pyruvate transaminase (alanine aminotransferase) 2	GO:0003824|GO:0004021|GO:0005739|GO:0005759|GO:0006103|GO:0008483|GO:0008652|GO:0009058|GO:0016740|GO:0030170|GO:0034641|GO:0042851|GO:0042853|GO:0044281	Alanine, aspartate and glutamate metabolism|Carbon fixation in photosynthetic organisms
CUFF.10741	1				gi|395505900|ref|XM_003757227.1|	0	2.42571	2.635	gi|441468478|gb|CM001727.1|:14861325-14862553
CUFF.10742	1	SETMAR	gi|332019462|gb|EGI59943.1|	4e-35	gi|88196921|gb|AC182398.3|	0	1.29844	1.11413	gi|441468478|gb|CM001727.1|:14877281-14916821	SET domain and mariner transposase fusion gene	GO:0000729|GO:0000737|GO:0003677|GO:0004519|GO:0004803|GO:0005515|GO:0005634|GO:0005694|GO:0006313|GO:0008168|GO:0008270|GO:0015074|GO:0016740|GO:0018024|GO:0032259|GO:0042803|GO:0043566|GO:0071157|GO:2001034|GO:2001251
CUFF.10743	1						0.28991	0.167901	gi|441468478|gb|CM001727.1|:14973312-14974247
CUFF.10744	2		gi|260784937|ref|XP_002587520.1|	1e-61	gi|395747789|ref|XM_002826390.2|	0	2.85971	2.34332	gi|441468478|gb|CM001727.1|:14621646-14651663		GO:0003674|GO:0005575|GO:0008150
CUFF.10745	2	LOC100336231	gi|426258352|ref|XP_004022778.1|	1e-19	gi|358416090|ref|XM_600686.6|	5e-73	0.32367	0.523356	gi|441468478|gb|CM001727.1|:14656938-14666764	uncharacterized LOC100336231
CUFF.10746	1	ITFG1	gi|488625770|ref|WP_002562478.1|	0	gi|289577082|ref|NG_016598.1|	0	7.81831	8.98635	gi|441468478|gb|CM001727.1|:15055265-15344140	integrin alpha FG-GAP repeat containing 1	GO:0005576|GO:0007229|GO:0016021
CUFF.10747	1	AFG3L1	gi|521070416|ref|WP_020402367.1|	1e-12	gi|288786396|dbj|AK352483.1|	1e-44	452.803	1343.46	gi|441468478|gb|CM001727.1|:15619281-15619391		GO:0000166|GO:0004222|GO:0005524|GO:0005739|GO:0006508|GO:0007005|GO:0008053|GO:0008152|GO:0008233|GO:0008237|GO:0008270|GO:0016020|GO:0016021|GO:0016787|GO:0017111|GO:0030163|GO:0034982|GO:0042407|GO:0046872
CUFF.10748	2	DNAJA2	gi|392595969|gb|EIW85292.1|	0	gi|238742067|gb|GQ192196.1|	0	24.6624	22.0387	gi|441468478|gb|CM001727.1|:14864862-14876742	DnaJ (Hsp40) homolog, subfamily A, member 2	GO:0001948|GO:0005524|GO:0005625|GO:0006457|GO:0008284|GO:0009408|GO:0016020|GO:0031072|GO:0046872|GO:0051082
CUFF.10749	1	AFG3L1	gi|150863826|ref|XP_001382432.2|	4e-67	gi|34533922|dbj|AK127143.1|	4e-89	1.60709	1.29287	gi|441468478|gb|CM001727.1|:15619517-15619863		GO:0000166|GO:0004222|GO:0005524|GO:0005739|GO:0006508|GO:0007005|GO:0008053|GO:0008152|GO:0008233|GO:0008237|GO:0008270|GO:0016020|GO:0016021|GO:0016787|GO:0017111|GO:0030163|GO:0034982|GO:0042407|GO:0046872
CUFF.1075	2	HTATIP2|PRMT3	gi|74099699|ref|NP_062828.3|	0	gi|86559360|gb|DQ381152.1|	0	4.48682	4.79165	gi|441468467|gb|CM001738.1|:23343405-23497771		GO:0000166|GO:0001525|GO:0003713|GO:0005515|GO:0005622|GO:0005634|GO:0005635|GO:0005737|GO:0005829|GO:0005840|GO:0006357|GO:0006479|GO:0006915|GO:0006916|GO:0006917|GO:0007275|GO:0008150|GO:0008270|GO:0008276|GO:0016274|GO:0016491|GO:0030154|GO:0035242|GO:0035246|GO:0042981|GO:0044419|GO:0045765|GO:0051170|GO:0055114
CUFF.10750	1	LOC101113264	gi|66792806|ref|NP_473411.2|	3e-18	gi|410984222|ref|XM_003998380.1|	2e-84	22.5382	17.098	gi|441468478|gb|CM001727.1|:15620031-15620216	AFG3-like protein 1-like	GO:0000166|GO:0004222|GO:0005524|GO:0006508|GO:0008270|GO:0016020|GO:0016021|GO:0017111|GO:0030163
CUFF.10751	1	AFG3L1	gi|365989616|ref|XP_003671638.1|	6e-75	gi|392885149|ref|NM_058764.4|	0	2.65355	3.06162	gi|441468478|gb|CM001727.1|:15620515-15620971		GO:0000166|GO:0004222|GO:0005524|GO:0005739|GO:0006508|GO:0007005|GO:0008053|GO:0008152|GO:0008233|GO:0008237|GO:0008270|GO:0016020|GO:0016021|GO:0016787|GO:0017111|GO:0030163|GO:0034982|GO:0042407|GO:0046872
CUFF.10752	1	LONP2	gi|524861953|emb|CDD81416.1|	0	gi|62954874|gb|AC147843.3|	0	26.8407	19.0778	gi|441468478|gb|CM001727.1|:16158842-16232706	lon peptidase 2, peroxisomal	GO:0000166|GO:0002020|GO:0004176|GO:0004252|GO:0005102|GO:0005515|GO:0005524|GO:0005634|GO:0005737|GO:0005777|GO:0005782|GO:0006465|GO:0006508|GO:0006515|GO:0006625|GO:0007031|GO:0008233|GO:0008236|GO:0009295|GO:0014070|GO:0016485|GO:0016787|GO:0017111|GO:0019899|GO:0031998|GO:0043565
CUFF.10753	1	PAOX	gi|440907979|gb|ELR58052.1|	1e-15	gi|134306730|gb|EF118321.1|	3e-108	0.375764	0.528258	gi|441468478|gb|CM001727.1|:16232794-16234819	polyamine oxidase (exo-N4-amino)	GO:0005777|GO:0008215|GO:0052899|GO:0052901|GO:0052902|GO:0052903|GO:0052904
CUFF.10754	1		gi|351700971|gb|EHB03890.1|	8e-06	gi|11830774|emb|AL353788.33|	6e-10	0.27144	0.66725	gi|441468478|gb|CM001727.1|:16417116-16418915
CUFF.10755	1		gi|440897529|gb|ELR49192.1|	2e-08	gi|197216076|gb|EU915020.1|	5e-65	1.61453	1.82188	gi|441468478|gb|CM001727.1|:16419233-16425299		GO:0005777|GO:0008215|GO:0052899|GO:0052901|GO:0052902|GO:0052903|GO:0052904
CUFF.10756	2	PHKB	gi|507568689|ref|XP_004667974.1|	0	gi|170650350|emb|CU570782.5|	0	3.61164	2.45438	gi|441468478|gb|CM001727.1|:15346610-15576252	phosphorylase kinase, beta	GO:0003824|GO:0004553|GO:0004689|GO:0005516|GO:0005829|GO:0005886|GO:0005964|GO:0005975|GO:0005976|GO:0005977|GO:0005980|GO:0006006|GO:0006091|GO:0016020|GO:0016301|GO:0016310|GO:0044281
CUFF.10757	1	RPL22L1	gi|312104121|ref|XP_003150322.1|	2e-18	gi|46237639|emb|BX883047.1|	4e-72	6.49661	2.993	gi|441468478|gb|CM001727.1|:16499028-16499237	ribosomal protein L22-like 1	GO:0003735|GO:0005622|GO:0005840|GO:0006412
CUFF.10758	1	MARCKSL1	gi|111610040|gb|ABH11536.1|	5e-12	gi|186965664|gb|AC217149.5|	7e-66	112.895	111.195	gi|441468478|gb|CM001727.1|:16543433-16543704	MARCKS-like 1
CUFF.10759	1	SIAH1	gi|224057140|ref|XP_002299139.1|	0	gi|116635384|emb|CT868699.3|	0	0.141594	0.201163	gi|441468478|gb|CM001727.1|:16244247-16247014	seven in absentia homolog 1 (Drosophila)	GO:0004842|GO:0005515|GO:0005624|GO:0005634|GO:0005737|GO:0005769|GO:0005829|GO:0006508|GO:0006511|GO:0006915|GO:0007049|GO:0007275|GO:0007283|GO:0007399|GO:0007411|GO:0008022|GO:0008270|GO:0009653|GO:0016567|GO:0030163|GO:0030877|GO:0031648|GO:0042787|GO:0043065|GO:0043161|GO:0046872|GO:0051402|GO:2001244
CUFF.1076	2	NAV2	gi|340369855|ref|XP_003383463.1|	0	gi|256403005|emb|CU928000.12|	0	1.21686	0.465047	gi|441468467|gb|CM001738.1|:23726765-23770960	neuron navigator 2	GO:0003025|GO:0004386|GO:0005524|GO:0005614|GO:0005634|GO:0007605|GO:0007608|GO:0007626|GO:0008201|GO:0017111|GO:0021554|GO:0021563|GO:0021564
CUFF.10760	1	N4BP1	gi|507925868|ref|XP_004674195.1|	0	gi|210147626|gb|AC175128.5|	0	35.6482	40.4885	gi|441468478|gb|CM001727.1|:16427362-16482679	NEDD4 binding protein 1	GO:0005730|GO:0016605|GO:0031397|GO:0032435
CUFF.10761	1	N4BP1	gi|298204353|gb|ADI61825.1|	0	gi|217272895|gb|AC216758.6|	0	4.12378	2.76244	gi|441468478|gb|CM001727.1|:16432909-16449596	NEDD4 binding protein 1	GO:0005730|GO:0016605|GO:0031397|GO:0032435
CUFF.10762	1	HEATR3	gi|72383067|ref|YP_292422.1|	0	gi|83583049|gb|AC155170.3|	0	3.21924	2.6222	gi|441468478|gb|CM001727.1|:17945614-17981148	HEAT repeat containing 3
CUFF.10763	2	SIAH1	gi|326505522|dbj|BAJ95432.1|	0	gi|116635384|emb|CT868699.3|	0	5.8517	3.50281	gi|441468478|gb|CM001727.1|:16244247-16249274	seven in absentia homolog 1 (Drosophila)	GO:0004842|GO:0005515|GO:0005624|GO:0005634|GO:0005737|GO:0005769|GO:0005829|GO:0006508|GO:0006511|GO:0006915|GO:0007049|GO:0007275|GO:0007283|GO:0007399|GO:0007411|GO:0008022|GO:0008270|GO:0009653|GO:0016567|GO:0016874|GO:0030163|GO:0030877|GO:0031648|GO:0042787|GO:0043065|GO:0043161|GO:0046872|GO:0051402|GO:2001244
CUFF.10764	1						0.245732	1.71674	gi|441468478|gb|CM001727.1|:17968717-17969028
CUFF.10765	1						1.34683	0.730666	gi|441468478|gb|CM001727.1|:18094124-18094474
CUFF.10766	1						0.281647	0.961167	gi|441468478|gb|CM001727.1|:17970808-17971404
CUFF.10767	1						0.499421	1.10166	gi|441468478|gb|CM001727.1|:17971507-17971953
CUFF.10768	2	CNEP1R1|MORF4L2	gi|327280458|ref|XP_003224969.1|	3e-76	gi|91754088|dbj|AB256110.1|	0	11.2863	9.812	gi|441468478|gb|CM001727.1|:17916420-17928367		GO:0001558|GO:0003674|GO:0005515|GO:0005634|GO:0005730|GO:0005737|GO:0006281|GO:0006351|GO:0006355|GO:0006629|GO:0010867|GO:0016020|GO:0016021|GO:0016568|GO:0031965|GO:0034504|GO:0035307|GO:0071595
CUFF.10769	1						0.909978	0.39967	gi|441468478|gb|CM001727.1|:18094978-18095898
CUFF.1077	1	TMEM86A	gi|153008657|ref|YP_001369872.1|	5e-123	gi|348505971|ref|XM_003440486.1|	0	2.68553	2.86256	gi|441468467|gb|CM001738.1|:24982997-24986874	transmembrane protein 86A	GO:0016021
CUFF.10770	1						0.946125	0.838189	gi|441468478|gb|CM001727.1|:18096185-18096538
CUFF.10771	2	PAPD5	gi|119188673|ref|XP_001244943.1|	0	gi|392263300|gb|JQ872827.1|	0	11.1639	7.51906	gi|441468478|gb|CM001727.1|:18077348-18093863	PAP associated domain containing 5	GO:0003674|GO:0003677|GO:0003887|GO:0005575|GO:0005634|GO:0005737|GO:0006260|GO:0007067|GO:0016779|GO:0046872|GO:0051301|GO:0071044
CUFF.10772	1	CTNNA3	gi|297467343|ref|XP_002705025.1|	3e-59	gi|226510601|gb|AC150488.4|	0	0.638482	0.534373	gi|441468478|gb|CM001727.1|:18540838-18541650	catenin (cadherin-associated protein), alpha 3	GO:0003676|GO:0003723|GO:0003964|GO:0004197|GO:0004519|GO:0005578|GO:0005622|GO:0005886|GO:0006278|GO:0006355|GO:0006508|GO:0031225|GO:0043395
CUFF.10773	1	ZNF266	gi|440909889|gb|ELR59748.1|	2e-06	gi|20339152|emb|AL670720.7|	2e-38	0.233251	0.292366	gi|441468478|gb|CM001727.1|:18542256-18543812	zinc finger protein 266	GO:0003676|GO:0005622|GO:0005777|GO:0006355|GO:0008215|GO:0016021|GO:0052899|GO:0052901|GO:0052902|GO:0052903|GO:0052904
CUFF.10774	2	SNX20	gi|472363957|ref|XP_004401546.1|	0	gi|56122151|gb|AC126054.5|	0	6.19661	4.39907	gi|441468478|gb|CM001727.1|:18522156-18530721	sorting nexin 20	GO:0005515|GO:0005634|GO:0005886|GO:0007154|GO:0010008|GO:0015031|GO:0035091
CUFF.10775	4	ADCY7	gi|307188587|gb|EFN73315.1|	2e-96	gi|83583049|gb|AC155170.3|	0	7.189	7.27678	gi|441468478|gb|CM001727.1|:18122139-18147224	adenylate cyclase 7	GO:0000166|GO:0004016|GO:0005524|GO:0005622|GO:0005886|GO:0006112|GO:0006171|GO:0006833|GO:0007165|GO:0007173|GO:0007189|GO:0007193|GO:0007202|GO:0007268|GO:0008543|GO:0009190|GO:0016021|GO:0016829|GO:0016849|GO:0030819|GO:0034199|GO:0035556|GO:0044281|GO:0046872|GO:0048011|GO:0055085|GO:0071361|GO:0071377
CUFF.10776	1	PAOX	gi|440912127|gb|ELR61723.1|	3e-08	gi|210147625|gb|AC175271.5|	9e-65	0.434792	0.47101	gi|441468478|gb|CM001727.1|:18580452-18583513	polyamine oxidase (exo-N4-amino)	GO:0003676|GO:0005622|GO:0005777|GO:0008215|GO:0008270|GO:0052899|GO:0052901|GO:0052902|GO:0052903|GO:0052904
CUFF.10777	4	ADCY7	gi|499036732|ref|XP_004569029.1|	0	gi|139523727|gb|EF472994.1|	0	8.70564	7.37436	gi|441468478|gb|CM001727.1|:18148710-18171092	adenylate cyclase 7	GO:0000166|GO:0004016|GO:0005524|GO:0005622|GO:0005886|GO:0006112|GO:0006171|GO:0006833|GO:0007165|GO:0007173|GO:0007189|GO:0007193|GO:0007202|GO:0007268|GO:0008543|GO:0009190|GO:0016021|GO:0016829|GO:0016849|GO:0030819|GO:0034199|GO:0035556|GO:0044281|GO:0046872|GO:0048011|GO:0055085|GO:0071361|GO:0071377
CUFF.10778	1	BRD7	gi|514686669|ref|XP_004990912.1|	0	gi|21425595|emb|AJ421481.1|	0	3.51316	3.17014	gi|441468478|gb|CM001727.1|:18164381-18220940	bromodomain containing 7	GO:0002039|GO:0003713|GO:0003714|GO:0005515|GO:0005634|GO:0005737|GO:0006351|GO:0006355|GO:0006357|GO:0007049|GO:0008134|GO:0008285|GO:0016055|GO:0035066|GO:0042393|GO:0044212|GO:0045892|GO:0045893|GO:0070577|GO:2000134
CUFF.10779	1	BRD7	gi|19920888|ref|NP_609148.1|	9e-18	gi|262263552|gb|AC237557.3|	7e-158	0.455851	0.56115	gi|441468478|gb|CM001727.1|:18176110-18181737	bromodomain containing 7	GO:0002039|GO:0003713|GO:0003714|GO:0005515|GO:0005634|GO:0005737|GO:0006351|GO:0006355|GO:0006357|GO:0007049|GO:0008134|GO:0008285|GO:0016055|GO:0035066|GO:0042393|GO:0044212|GO:0045892|GO:0045893|GO:0070577|GO:2000134
CUFF.1078	1	SPTY2D1	gi|357485277|ref|XP_003612926.1|	1e-173	gi|118404601|ref|NM_001079181.1|	0	6.00894	6.05578	gi|441468467|gb|CM001738.1|:25026052-25045390	SPT2, Suppressor of Ty, domain containing 1 (S. cerevisiae)	GO:0003674|GO:0005575|GO:0008150
CUFF.10780	1	FASTKD3	gi|358419902|ref|XP_003584358.1|	2e-46	gi|215212741|gb|AC232754.4|	8e-167	0.363488	0.337003	gi|441468478|gb|CM001727.1|:18583649-18588676	FAST kinase domains 3	GO:0003676|GO:0003723|GO:0003964|GO:0004197|GO:0004519|GO:0004672|GO:0005578|GO:0005622|GO:0005739|GO:0005886|GO:0006278|GO:0006355|GO:0006508|GO:0031225|GO:0043395|GO:0045333
CUFF.10781	1	CTDNEP1	gi|66521481|ref|XP_623986.1|	1e-70	gi|56017661|dbj|AK193484.1|	0	6.49622	4.18413	gi|441468478|gb|CM001727.1|:20595457-20595841	CTD nuclear envelope phosphatase 1	GO:0003674|GO:0004721|GO:0004722|GO:0005515|GO:0005575|GO:0005634|GO:0005635|GO:0005737|GO:0005783|GO:0005789|GO:0006470|GO:0006998|GO:0007275|GO:0007399|GO:0008150|GO:0010867|GO:0016020|GO:0016021|GO:0016311|GO:0016787|GO:0016791|GO:0030154|GO:0031965|GO:0034504|GO:0048471|GO:0071595
CUFF.10782	2	NOD2	gi|47222334|emb|CAG05083.1|	0	gi|15637177|gb|AF325421.1|F325416S03	0	1.85011	1.30631	gi|441468478|gb|CM001727.1|:18544663-18556180	nucleotide-binding oligomerization domain containing 2	GO:0000166|GO:0002227|GO:0002367|GO:0002381|GO:0002606|GO:0002710|GO:0002830|GO:0002862|GO:0002925|GO:0005524|GO:0005622|GO:0005737|GO:0005829|GO:0005886|GO:0006965|GO:0008180|GO:0009986|GO:0016045|GO:0019901|GO:0031398|GO:0031982|GO:0032088|GO:0032495|GO:0032496|GO:0032498|GO:0032500|GO:0032689|GO:0032695|GO:0032701|GO:0032703|GO:0032720|GO:0032733|GO:0032735|GO:0032740|GO:0032755|GO:0032760|GO:…
CUFF.10783	1				gi|41584277|gb|AY518738.1|AY518738S01	5e-58	0.444915	0.265819	gi|441468478|gb|CM001727.1|:18547896-18548871
CUFF.10784	1						0.362596	0	gi|441468478|gb|CM001727.1|:20987592-20988281
CUFF.10785	3	NOD2	gi|514684809|ref|XP_004989984.1|	2e-174	gi|226423997|gb|AC149676.4|	0	4.02209	2.2938	gi|441468478|gb|CM001727.1|:18556576-18580291	nucleotide-binding oligomerization domain containing 2	GO:0000166|GO:0002227|GO:0002367|GO:0002381|GO:0002606|GO:0002710|GO:0002830|GO:0002862|GO:0002925|GO:0005524|GO:0005622|GO:0005737|GO:0005829|GO:0005886|GO:0006965|GO:0008180|GO:0009986|GO:0016045|GO:0019899|GO:0019901|GO:0031398|GO:0031982|GO:0032088|GO:0032495|GO:0032496|GO:0032498|GO:0032500|GO:0032689|GO:0032695|GO:0032701|GO:0032703|GO:0032720|GO:0032733|GO:0032735|GO:0032740|GO:0032755|GO:…
CUFF.10786	1	PAOX	gi|440896506|gb|ELR48418.1|	9e-15	gi|58532758|gb|AY743370.1|	7e-44	1.16026	0.664025	gi|441468478|gb|CM001727.1|:18567764-18568260	polyamine oxidase (exo-N4-amino)	GO:0004930|GO:0005096|GO:0005737|GO:0005777|GO:0007165|GO:0008215|GO:0016021|GO:0050909|GO:0052899|GO:0052901|GO:0052902|GO:0052903|GO:0052904
CUFF.10787	2	CYLD	gi|488539237|ref|XP_004461245.1|	0	gi|5802276|gb|AF170559.1|OALZB4	0	18.9748	18.2281	gi|441468478|gb|CM001727.1|:18589284-18650505	cylindromatosis (turban tumor syndrome)	GO:0004221|GO:0004843|GO:0005515|GO:0005737|GO:0005829|GO:0005856|GO:0005874|GO:0005881|GO:0005886|GO:0006508|GO:0006511|GO:0006917|GO:0007346|GO:0008233|GO:0008234|GO:0008270|GO:0016020|GO:0016055|GO:0016787|GO:0019901|GO:0030496|GO:0031234|GO:0032088|GO:0042347|GO:0046872|GO:0048471|GO:0070064|GO:0070507|GO:0070536|GO:0090090|GO:2001238
CUFF.10788	1				gi|41584284|gb|AY518745.1|AY518738S08	7e-102	1.19698	0.582459	gi|441468478|gb|CM001727.1|:18568354-18568712
CUFF.10789	1	RBL2	gi|392334055|ref|XP_003753073.1|	0	gi|380025340|ref|XM_003696385.1|	0	1.80151	2.16931	gi|441468478|gb|CM001727.1|:21219139-21267089	retinoblastoma-like 2 (p130)	GO:0000080|GO:0000278|GO:0000785|GO:0003677|GO:0005515|GO:0005634|GO:0005654|GO:0005667|GO:0005730|GO:0005737|GO:0006351|GO:0006355|GO:0016568|GO:0043550|GO:0051726
CUFF.1079	1						0.356343	0.111786	gi|441468467|gb|CM001738.1|:25045700-25046636
CUFF.10790	1	AKTIP	gi|449018409|dbj|BAM81811.1|	4e-168	gi|31790668|dbj|AP003777.3|	0	4.88853	3.92237	gi|441468478|gb|CM001727.1|:21263335-21272957	AKT interacting protein	GO:0001934|GO:0005515|GO:0005737|GO:0005886|GO:0006810|GO:0006915|GO:0007032|GO:0007040|GO:0008333|GO:0015031|GO:0016020|GO:0016881|GO:0019787|GO:0030897|GO:0032092|GO:0045022|GO:0070695
CUFF.10791	1	VTI1B	gi|471214800|ref|XP_004261576.1|	9e-56	gi|228008299|ref|NG_011964.1|	0	14.0295	11.1228	gi|441468478|gb|CM001727.1|:21352444-21355311	vesicle transport through interaction with t-SNAREs 1B	GO:0005622|GO:0005794|GO:0006886|GO:0012505|GO:0016020|GO:0016021|GO:0016192
CUFF.10792	1				gi|157817952|ref|NM_001107414.1|	0	0.375837	0	gi|441468478|gb|CM001727.1|:21364775-21365491
CUFF.10793	1				gi|315630352|gb|AC167875.4|	4e-13	0.125048	0.62827	gi|441468478|gb|CM001727.1|:21240264-21240981
CUFF.10794	1	RPGRIP1L	gi|457878042|ref|XP_004225179.1|	4e-112	gi|56236268|gb|AC139351.4|	0	0.296061	0.145045	gi|441468478|gb|CM001727.1|:21400000-21408193	RPGRIP1-like	GO:0001701|GO:0001822|GO:0001889|GO:0005515|GO:0005737|GO:0005813|GO:0005911|GO:0005923|GO:0005929|GO:0005932|GO:0007368|GO:0008589|GO:0021532|GO:0021549|GO:0021670|GO:0021772|GO:0022038|GO:0031870|GO:0035085|GO:0035115|GO:0035116|GO:0042384|GO:0043010|GO:0043584|GO:0045744|GO:0060039|GO:0060322
CUFF.10795	1	IRX3	gi|148228579|ref|NP_001084204.1|	7e-17	gi|164697861|dbj|AK309146.1|	5e-164	12.2221	17.5821	gi|441468478|gb|CM001727.1|:22045196-22046121	iroquois homeobox 3	GO:0001656|GO:0003677|GO:0003700|GO:0005634|GO:0005737|GO:0006351|GO:0006355|GO:0007498|GO:0030424|GO:0043565|GO:0045665|GO:0045666|GO:0072086
CUFF.10796	1	IRX3	gi|74209013|dbj|BAE21235.1|	3e-63	gi|71795657|ref|NM_001030044.1|	0	9.58948	10.6191	gi|441468478|gb|CM001727.1|:22046725-22047175	iroquois homeobox 3	GO:0001656|GO:0001822|GO:0003677|GO:0003700|GO:0005634|GO:0005737|GO:0006351|GO:0006355|GO:0007275|GO:0007498|GO:0030424|GO:0043565|GO:0045665|GO:0045666|GO:0072047|GO:0072086
CUFF.10797	1		gi|446330529|ref|WP_000408384.1|	3e-05	gi|4156174|gb|AC004925.1|	8e-124	1.39691	1.53936	gi|441468478|gb|CM001727.1|:22644846-22653006
CUFF.10798	4	CHD9	gi|471194385|ref|XP_004254189.1|	0	gi|6690509|gb|AF150735.1|AF150735	0	2.13121	3.42074	gi|441468478|gb|CM001727.1|:21066964-21198430	chromodomain helicase DNA binding protein 9	GO:0003676|GO:0003677|GO:0004386|GO:0005515|GO:0005524|GO:0005634|GO:0005654|GO:0005737|GO:0006351|GO:0006355|GO:0016568|GO:0016817|GO:0044255|GO:0044281
CUFF.10799	1	FTO	gi|402910520|ref|XP_003917922.1|	0	gi|15042777|gb|AC011611.26|	0	3.3625	2.6797	gi|441468478|gb|CM001727.1|:21465283-21892517	fat mass and obesity associated	GO:0001659|GO:0005634|GO:0006307|GO:0008198|GO:0010883|GO:0016491|GO:0016702|GO:0016706|GO:0035515|GO:0035516|GO:0035552|GO:0035553|GO:0040014|GO:0042245|GO:0043734|GO:0044065|GO:0055114|GO:0060612|GO:0070350|GO:0070989|GO:0080111
CUFF.108	1	T2R65A	gi|358413339|ref|XP_003582543.1|	1e-33	gi|189163586|gb|AC170103.4|	1e-112	0.388548	0.0145277	gi|441468466|gb|CM001739.1|:21657026-21660125	bitter taste receptor Bota-T2R65A
CUFF.1080	1		gi|312377719|gb|EFR24480.1|	2e-10	gi|311248110|ref|XM_003122931.1|	5e-170	0.452753	0.23712	gi|441468467|gb|CM001738.1|:25049433-25050057
CUFF.10800	1	IRX5	gi|465959478|gb|EMP28467.1|	8e-32	gi|56307455|emb|CR728100.2|	0	1.10579	1.12984	gi|441468478|gb|CM001727.1|:22661337-22662171	iroquois homeobox 5	GO:0002027|GO:0003677|GO:0003700|GO:0005499|GO:0005634|GO:0006355|GO:0007601|GO:0042551|GO:0043565|GO:0050896|GO:0060040
CUFF.10801	1						0.229316	1.06168	gi|441468478|gb|CM001727.1|:21580246-21580642
CUFF.10802	1	AFLA_063980	gi|66863191|emb|CAI96732.1|	2e-51	gi|163943547|gb|AC157133.3|	8e-130	4.04758	5.20594	gi|441468478|gb|CM001727.1|:22944894-22945161	LINE-1 retrotransposon-like element, putative	GO:0003723|GO:0003964|GO:0004197|GO:0004519|GO:0006278|GO:0006508
CUFF.10803	1	MMP2	gi|513005580|ref|XP_004864255.1|	2e-164	gi|54400891|gb|AC140217.3|	0	0.204124	0.278749	gi|441468478|gb|CM001727.1|:23185193-23199889	matrix metallopeptidase 2 (gelatinase A, 72kDa gelatinase, 72kDa type IV collagenase)	GO:0001525|GO:0001666|GO:0001955|GO:0001957|GO:0004222|GO:0004252|GO:0005576|GO:0005578|GO:0005581|GO:0005615|GO:0005634|GO:0005886|GO:0006508|GO:0007566|GO:0008152|GO:0008233|GO:0008237|GO:0008270|GO:0016020|GO:0016787|GO:0022617|GO:0030017|GO:0030198|GO:0030574|GO:0031012|GO:0046872|GO:0060325|GO:0060346|GO:0071230
CUFF.10804	1						0.56705	2.52712	gi|441468478|gb|CM001727.1|:21581750-21582042
CUFF.10805	1						0.390691	0.267796	gi|441468478|gb|CM001727.1|:23274452-23275104
CUFF.10806	1		gi|347360910|ref|NP_001231505.1|	4e-14	gi|298887271|emb|FQ223452.1|	0	135.816	8.53537	gi|441468478|gb|CM001727.1|:23439899-23441737
CUFF.10807	1		gi|466088634|ref|XP_004286425.1|	3e-09	gi|61361551|gb|AY890124.1|	3e-124	118.444	22.4897	gi|441468478|gb|CM001727.1|:23451040-23451662		GO:0005634|GO:0005737|GO:0008270|GO:0010038|GO:0036018|GO:0045926|GO:0046872|GO:0048471|GO:0071276|GO:0071294
CUFF.10808	2	IRX6	gi|291390135|ref|XP_002711615.1|	3e-34	gi|301752875|ref|XM_002912282.1|	0	0.4731	0.878596	gi|441468478|gb|CM001727.1|:23030195-23031862	iroquois homeobox 6	GO:0003677|GO:0003700|GO:0005634|GO:0006355|GO:0043565
CUFF.10809	1				gi|191135|gb|J00061.1|CRUMETI	5e-156	4.85029	0.823412	gi|441468478|gb|CM001727.1|:23452171-23452863
CUFF.1081	1	GPC5	gi|358413932|ref|XP_003582698.1|	6e-13	gi|156121034|ref|NM_001102194.1|	2e-144	0.0867502	0.363117	gi|441468467|gb|CM001738.1|:25050437-25051198	glypican 5	GO:0003723|GO:0003964|GO:0004197|GO:0004519|GO:0005578|GO:0005886|GO:0006278|GO:0006508|GO:0031225|GO:0043395
CUFF.10810	1		gi|20301948|ref|NP_620181.1|	1e-21	gi|402908456|ref|XM_003916908.1|	0	84.4636	19.2323	gi|441468478|gb|CM001727.1|:23459195-23460147		GO:0005515|GO:0005634|GO:0005737|GO:0005829|GO:0006878|GO:0008144|GO:0008270|GO:0019221|GO:0035690|GO:0036016|GO:0036018|GO:0045926|GO:0046872|GO:0048471|GO:0060333|GO:0071294
CUFF.10811	1		gi|472352375|ref|XP_004395863.1|	9e-05	gi|395756409|ref|XM_002834071.2|	3e-145	1.36988	0.756702	gi|441468478|gb|CM001727.1|:23468230-23469604
CUFF.10812	3	LPCAT2	gi|343474980|emb|CCD13501.1|	0	gi|324036253|emb|FQ482093.12|	0	3.62608	3.37719	gi|441468478|gb|CM001727.1|:23207398-23274311	lysophosphatidylcholine acyltransferase 2	GO:0000139|GO:0005509|GO:0005783|GO:0005789|GO:0005794|GO:0005795|GO:0006663|GO:0008152|GO:0008654|GO:0016020|GO:0016021|GO:0016044|GO:0016740|GO:0016746|GO:0047184|GO:0047192
CUFF.10813	1	OGFOD1	gi|495566142|ref|WP_008290721.1|	0	gi|16418222|gb|AC097463.2|	0	3.20886	2.83822	gi|441468478|gb|CM001727.1|:23576073-23610359	2-oxoglutarate and iron-dependent oxygenase domain containing 1	GO:0005506|GO:0005634|GO:0005737|GO:0016491|GO:0016702|GO:0016705|GO:0016706|GO:0031418|GO:0046872|GO:0055114
CUFF.10814	1	NUDT21	gi|489219075|ref|WP_003127552.1|	8e-152	gi|27612832|emb|BX039551.1|	0	7.87025	6.38471	gi|441468478|gb|CM001727.1|:23610540-23627313	nudix (nucleoside diphosphate linked moiety X)-type motif 21	GO:0000398|GO:0003723|GO:0003729|GO:0005515|GO:0005634|GO:0005654|GO:0005813|GO:0005849|GO:0006366|GO:0006369|GO:0006378|GO:0006379|GO:0006397|GO:0008380|GO:0010467|GO:0016787|GO:0017091|GO:0031124|GO:0042382|GO:0042803|GO:0042826|GO:0051262
CUFF.10815	1	EIF4G3	gi|507538007|ref|XP_004653026.1|	4e-07	gi|60654550|gb|AY893049.1|	0	1.50916	1.99215	gi|441468478|gb|CM001727.1|:23608181-23608717	eukaryotic translation initiation factor 4 gamma, 3
CUFF.10816	4	BREH1|CES1	gi|21450749|ref|NP_659461.1|	2e-111	gi|59797225|gb|AC151576.2|	0	104.16	5.77693	gi|441468478|gb|CM001727.1|:23370461-23417826		GO:0004091|GO:0005515|GO:0005634|GO:0005737|GO:0005783|GO:0005788|GO:0005829|GO:0006878|GO:0008144|GO:0008152|GO:0008270|GO:0009636|GO:0016787|GO:0019221|GO:0035690|GO:0036016|GO:0036018|GO:0045926|GO:0047374|GO:0048471|GO:0050253|GO:0060333|GO:0071294|GO:0080030|GO:0080031|GO:0080032
CUFF.10817	1	CES1	gi|507624144|ref|XP_004626091.1|	2e-137	gi|121495895|gb|AC196519.1|	0	0.455313	0.306355	gi|441468478|gb|CM001727.1|:23391508-23394924	carboxylesterase 1 (monocyte/macrophage serine esterase 1)	GO:0004091|GO:0005515|GO:0005634|GO:0005737|GO:0005788|GO:0005829|GO:0006878|GO:0008144|GO:0008152|GO:0008270|GO:0009636|GO:0016787|GO:0019221|GO:0035690|GO:0036016|GO:0036018|GO:0045926|GO:0047374|GO:0048471|GO:0050253|GO:0060333|GO:0071294|GO:0080030|GO:0080031|GO:0080032
CUFF.10818	1	AMFR	gi|221060282|ref|XP_002260786.1|	0	gi|147854611|emb|AM443920.2|	0	9.67393	11.4863	gi|441468478|gb|CM001727.1|:23635512-23677171	autocrine motility factor receptor, E3 ubiquitin protein ligase	GO:0000166|GO:0000209|GO:0004842|GO:0004872|GO:0005515|GO:0005634|GO:0005737|GO:0005783|GO:0005887|GO:0006511|GO:0008270|GO:0009987|GO:0016020|GO:0016021|GO:0016567|GO:0016874|GO:0030176|GO:0030425|GO:0030426|GO:0030433|GO:0030968|GO:0043025|GO:0046872|GO:0051259
CUFF.10819	1				gi|116325994|ref|NM_010308.3|	0	0.299604	0.429614	gi|441468478|gb|CM001727.1|:23679771-23680738
CUFF.1082	1		gi|126296|sp|P08548.1|LIN1_NYCCO	3e-10	gi|20128705|gb|AC007996.11|	4e-55	0.269632	0.270134	gi|441468467|gb|CM001738.1|:25052265-25056528		GO:0003723|GO:0003964|GO:0006278
CUFF.10820	1						0.189225	1.19741	gi|441468478|gb|CM001727.1|:23415028-23415381
CUFF.10821	1	GNAO1	gi|1942173|pdb|1GOT|A	0	gi|19068015|gb|AY050536.1|	0	2.99932	3.16724	gi|441468478|gb|CM001727.1|:23688263-23860920	guanine nucleotide binding protein (G protein), alpha activating activity polypeptide O	GO:0000166|GO:0003924|GO:0004871|GO:0005525|GO:0005622|GO:0005834|GO:0005886|GO:0006184|GO:0006936|GO:0007165|GO:0007186|GO:0007188|GO:0007212|GO:0007568|GO:0007626|GO:0008016|GO:0009987|GO:0010243|GO:0019001|GO:0019717|GO:0030900|GO:0031175|GO:0031234|GO:0031683|GO:0031821|GO:0031852|GO:0034097|GO:0042493|GO:0042542|GO:0043278|GO:0043547|GO:0046872|GO:0051926
CUFF.10822	1						0.433671	0.194535	gi|441468478|gb|CM001727.1|:24164602-24165324
CUFF.10823	1	L1MD-TF23	gi|62666798|ref|XP_216369.3|	1e-38	gi|165993618|emb|CU407091.14|	4e-80	0.204262	0.240964	gi|441468478|gb|CM001727.1|:24166716-24168302
CUFF.10824	1	BREH1	gi|507624140|ref|XP_004626090.1|	1e-20	gi|344289355|ref|XM_003416362.1|	1e-53	2.68185	2.14344	gi|441468478|gb|CM001727.1|:24168586-24169317	retinyl ester hydrolase type 1	GO:0004091|GO:0005783|GO:0005788|GO:0008152|GO:0016290|GO:0016787|GO:0050253|GO:0080030|GO:0080031|GO:0080032	Biosynthesis of unsaturated fatty acids|Fatty acid elongation
CUFF.10825	3	BBS2	gi|148230761|ref|NP_001081923.1|	0	gi|226424012|gb|AC150753.5|	0	0.688205	1.2674	gi|441468478|gb|CM001727.1|:23549384-23571725	Bardet-Biedl syndrome 2	GO:0005932|GO:0007288|GO:0008104|GO:0010629|GO:0021756|GO:0021766|GO:0021987|GO:0030534|GO:0031514|GO:0032099|GO:0033210|GO:0033365|GO:0034464|GO:0040015|GO:0040018|GO:0043001|GO:0044321|GO:0045444|GO:0045494|GO:0048854|GO:0060271|GO:0060296
CUFF.10826	1						0.463338	0.380657	gi|441468478|gb|CM001727.1|:24172492-24173728
CUFF.10827	1	NUP93	gi|446413804|ref|WP_000491659.1|	0	gi|371768503|gb|JN887190.1|	0	4.11999	2.99143	gi|441468478|gb|CM001727.1|:24222092-24308296	nucleoporin 93kDa	GO:0003674|GO:0005634|GO:0005643|GO:0006810|GO:0015031|GO:0016020|GO:0031965|GO:0051028
CUFF.10828	1	HERPUD1	gi|226295176|gb|EEH50596.1|	0	gi|164488|gb|M29512.1|PIGHEP3	0	65.3271	58.9045	gi|441468478|gb|CM001727.1|:24377912-24389182	homocysteine-inducible, endoplasmic reticulum stress-inducible, ubiquitin-like domain member 1	GO:0003674|GO:0005789|GO:0006950|GO:0006986|GO:0006987|GO:0016021|GO:0030968
CUFF.10829	2	BREH1	gi|62002227|gb|AAX58713.1|	7e-37	gi|354496803|ref|XM_003510467.1|	2e-94	5.58475	2.65718	gi|441468478|gb|CM001727.1|:24150332-24164453	retinyl ester hydrolase type 1	GO:0004091|GO:0005788|GO:0016787|GO:0050253|GO:0080030|GO:0080031|GO:0080032
CUFF.1083	1	PAOX	gi|440896841|gb|ELR48660.1|	1e-10	gi|13397386|emb|X64124.2|BTBOV1	9e-74	0.29735	0.26348	gi|441468467|gb|CM001738.1|:25056614-25059127	polyamine oxidase (exo-N4-amino)	GO:0004930|GO:0005777|GO:0008215|GO:0016021|GO:0050909|GO:0052899|GO:0052901|GO:0052902|GO:0052903|GO:0052904
CUFF.10830	1	LIPI	gi|70728414|ref|YP_258163.1|	1e-31	gi|111154605|gb|DQ866817.1|	9e-85	0.421821	0.124578	gi|441468478|gb|CM001727.1|:24389957-24390815	lipase, member I
CUFF.10831	1	T2R65A	gi|327286138|ref|XP_003227788.1|	1e-37	gi|162329572|ref|NG_006188.3|	4e-103	0.453448	0.179233	gi|441468478|gb|CM001727.1|:24398978-24402483	bitter taste receptor Bota-T2R65A	GO:0004930|GO:0016021|GO:0050909
CUFF.10832	1		gi|440910032|gb|ELR59866.1|	7e-11	gi|60392741|gb|AY942198.1|	1e-65	0.647186	0.288389	gi|441468478|gb|CM001727.1|:24403014-24407460		GO:0000139|GO:0005777|GO:0005789|GO:0008215|GO:0016021|GO:0016192|GO:0052899|GO:0052901|GO:0052902|GO:0052903|GO:0052904
CUFF.10833	1	T2R65A	gi|358413932|ref|XP_003582698.1|	6e-16	gi|193290235|gb|AC163575.4|	2e-48	0.476807	0.265651	gi|441468478|gb|CM001727.1|:24408503-24409958	bitter taste receptor Bota-T2R65A	GO:0000079|GO:0003676|GO:0003677|GO:0003682|GO:0004930|GO:0005622|GO:0005634|GO:0005777|GO:0006351|GO:0006355|GO:0006468|GO:0007049|GO:0008215|GO:0016021|GO:0017069|GO:0019901|GO:0044419|GO:0050909|GO:0051301|GO:0052899|GO:0052901|GO:0052902|GO:0052903|GO:0052904
CUFF.10834	2	BREH1	gi|257743052|ref|NP_941074.1|	5e-75	gi|354786596|gb|JN951097.1|	0	9.86965	4.47655	gi|441468478|gb|CM001727.1|:24175879-24181366	retinyl ester hydrolase type 1	GO:0004091|GO:0005515|GO:0005634|GO:0005737|GO:0005788|GO:0005829|GO:0006878|GO:0008144|GO:0008152|GO:0008270|GO:0009636|GO:0016787|GO:0019221|GO:0035690|GO:0036016|GO:0036018|GO:0045926|GO:0047374|GO:0048471|GO:0050253|GO:0060333|GO:0071294|GO:0080030|GO:0080031|GO:0080032
CUFF.10835	1		gi|358413339|ref|XP_003582543.1|	7e-11	gi|347977985|gb|AC152842.3|	3e-70	0.560392	0.136942	gi|441468478|gb|CM001727.1|:24410077-24413974
CUFF.10836	1	NLRC5	gi|441597766|ref|XP_004087407.1|	1e-102	gi|297461778|ref|XM_001250846.3|	0	2.76942	6.80473	gi|441468478|gb|CM001727.1|:24424763-24465665	NLR family, CARD domain containing 5	GO:0000166|GO:0000979|GO:0005515|GO:0005524|GO:0005634|GO:0005737|GO:0005829|GO:0017111|GO:0032088|GO:0032480|GO:0043549|GO:0045087|GO:0045345|GO:0045944|GO:0051607|GO:0060335|GO:0060339|GO:0060340
CUFF.10837	1	CPNE2	gi|504152450|ref|XP_004588451.1|	0	gi|371916009|dbj|AK389944.1|	0	1.75796	2.85842	gi|441468478|gb|CM001727.1|:24544411-24576393	copine II
CUFF.10838	2	T2R65A	gi|440893234|gb|ELR46081.1|	2e-29	gi|91771915|gb|DQ072581.1|	9e-145	0.867672	0.451301	gi|441468478|gb|CM001727.1|:24390902-24398696	bitter taste receptor Bota-T2R65A	GO:0001525|GO:0004930|GO:0005615|GO:0005813|GO:0010812|GO:0016021|GO:0016525|GO:0030154|GO:0030971|GO:0031965|GO:0043537|GO:0046872|GO:0048014|GO:0050909|GO:0050928
CUFF.10839	1				gi|229462648|gb|AC234942.2|	1e-59	0.125694	0.315297	gi|441468478|gb|CM001727.1|:24579299-24580418
CUFF.1084	1	TSG101	gi|330927772|ref|XP_003301993.1|	0	gi|56037868|dbj|AK213691.1|	0	22.9375	16.7875	gi|441468467|gb|CM001738.1|:25125633-25163504	tumor susceptibility 101	GO:0001558|GO:0003714|GO:0005730|GO:0005737|GO:0005769|GO:0005770|GO:0005886|GO:0006464|GO:0007050|GO:0008285|GO:0015031|GO:0030154|GO:0030216|GO:0031625|GO:0043162|GO:0045892|GO:0046755|GO:0048306
CUFF.10840	1	RSPRY1	gi|507667185|ref|XP_004636922.1|	0	gi|354789201|gb|JN953702.1|	0	4.92493	4.25595	gi|441468478|gb|CM001727.1|:24620879-24658262	ring finger and SPRY domain containing 1	GO:0005576|GO:0008270|GO:0046872
CUFF.10841	1	RSPRY1	gi|443733882|gb|ELU18082.1|	2e-09	gi|291390177|ref|XM_002711538.1|	0	4.92493	4.25595	gi|441468478|gb|CM001727.1|:24656242-24658254	ring finger and SPRY domain containing 1
CUFF.10842	2	FAM192A	gi|485928040|gb|EOD51851.1|	7e-109	gi|46425704|emb|BX931924.2|	0	9.34632	9.14451	gi|441468478|gb|CM001727.1|:24581877-24619884	family with sequence similarity 192, member A	GO:0003674|GO:0005634|GO:0008150
CUFF.10843	2	NLRC5	gi|340054486|emb|CCC48783.1|	1e-82	gi|15638784|gb|AC092617.2|	0	10.0032	14.8778	gi|441468478|gb|CM001727.1|:24512073-24516460	NLR family, CARD domain containing 5	GO:0000979|GO:0005515|GO:0005524|GO:0005634|GO:0005737|GO:0005829|GO:0017111|GO:0032088|GO:0032480|GO:0043549|GO:0045087|GO:0045345|GO:0045944|GO:0051607|GO:0060335|GO:0060339|GO:0060340
CUFF.10844	4	NLRC5	gi|465995756|gb|EMP39858.1|	0	gi|21665930|emb|AL627345.11|	0	4.71285	9.34992	gi|441468478|gb|CM001727.1|:24465771-24511772	NLR family, CARD domain containing 5	GO:0000166|GO:0000979|GO:0005515|GO:0005524|GO:0005634|GO:0005737|GO:0005829|GO:0017111|GO:0032088|GO:0032480|GO:0043549|GO:0045087|GO:0045345|GO:0045944|GO:0051607|GO:0060335|GO:0060339|GO:0060340
CUFF.10845	1	NLRC5	gi|300796358|ref|NP_001179480.1|	0	gi|293343228|ref|XM_001062196.2|	0	4.71285	9.34992	gi|441468478|gb|CM001727.1|:24465772-24467893	NLR family, CARD domain containing 5	GO:0000166|GO:0000979|GO:0005524|GO:0005634|GO:0005737|GO:0005829|GO:0017111|GO:0032088|GO:0043549|GO:0045087|GO:0045345|GO:0045944|GO:0051607|GO:0060335|GO:0060339|GO:0060340
CUFF.10846	1				gi|19570286|dbj|AB071574.1|	3e-32	0.97316	0.734825	gi|441468478|gb|CM001727.1|:24645622-24646145
CUFF.10847	1	NLRC5	gi|194384070|dbj|BAG64808.1|	1e-05	gi|22798176|emb|AL772260.3|	2e-51	10.0032	14.8778	gi|441468478|gb|CM001727.1|:24512292-24514918	NLR family, CARD domain containing 5
CUFF.10848	1	NLRC5	gi|507979548|ref|XP_004693603.1|	2e-15	gi|328683389|emb|FP089487.5|	0	10.0032	14.8778	gi|441468478|gb|CM001727.1|:24515010-24516341	NLR family, CARD domain containing 5	GO:0000979|GO:0005515|GO:0005524|GO:0005634|GO:0005737|GO:0005829|GO:0017111|GO:0032088|GO:0032480|GO:0043549|GO:0045087|GO:0045345|GO:0045944|GO:0051607|GO:0060335|GO:0060339|GO:0060340
CUFF.10849	1				gi|16756349|gb|AC016723.11|	2e-13	0.584615	1.34587	gi|441468478|gb|CM001727.1|:24501040-24502636
CUFF.1085	1	CTNNA3	gi|507925482|ref|XP_004674007.1|	2e-47	gi|193290235|gb|AC163575.4|	0	4.29863	1.97394	gi|441468467|gb|CM001738.1|:25163871-25175211	catenin (cadherin-associated protein), alpha 3	GO:0003676|GO:0003723|GO:0003964|GO:0004197|GO:0004519|GO:0005622|GO:0006278|GO:0006355|GO:0006508
CUFF.10850	1	CCL22	gi|512854737|ref|XP_004888148.1|	5e-39	gi|161485010|gb|AC213708.4|	0	2.56019	3.67147	gi|441468478|gb|CM001727.1|:24771206-24779273	chemokine (C-C motif) ligand 22	GO:0004930|GO:0005125|GO:0005576|GO:0005615|GO:0006955|GO:0008009|GO:0016021|GO:0050909
CUFF.10851	1						0.436744	0.193808	gi|441468478|gb|CM001727.1|:24791656-24793173
CUFF.10852	1	CX3CL1	gi|335289332|ref|XP_003355852.1|	2e-19	gi|297461762|ref|XM_595523.5|	1e-53	0.118849	0.417642	gi|441468478|gb|CM001727.1|:24794894-24795782	chemokine (C-X3-C motif) ligand 1	GO:0001666|GO:0005102|GO:0005515|GO:0005576|GO:0005615|GO:0005625|GO:0005886|GO:0006952|GO:0006955|GO:0007155|GO:0008009|GO:0009986|GO:0010759|GO:0016020|GO:0016021|GO:0019221|GO:0030168|GO:0030593|GO:0030595|GO:0032914|GO:0042060|GO:0042995|GO:0043066|GO:0045766|GO:0045906|GO:0048246|GO:0048247|GO:0048471|GO:0048661|GO:0050710|GO:0050729|GO:0050902|GO:0051041|GO:0060055|GO:0060080
CUFF.10853	1	CX3CL1	gi|402913517|ref|XP_003919234.1|	5e-87	gi|118142662|gb|AC148181.3|	0	0.413932	0.51945	gi|441468478|gb|CM001727.1|:24797572-24798484	chemokine (C-X3-C motif) ligand 1	GO:0005576|GO:0006955|GO:0008009|GO:0009986|GO:0016020|GO:0016021|GO:0019221|GO:0030593|GO:0032914|GO:0042060|GO:0043066|GO:0045766|GO:0048246|GO:0048247|GO:0050729|GO:0051041|GO:0060055
CUFF.10854	1	CX3CL1	gi|330465686|ref|YP_004403429.1|	1e-80	gi|344289206|ref|XM_003416288.1|	0	0.333706	0.350758	gi|441468478|gb|CM001727.1|:24798782-24800532	chemokine (C-X3-C motif) ligand 1	GO:0005576|GO:0006955|GO:0008009|GO:0009986|GO:0016020|GO:0016021|GO:0019221|GO:0030593|GO:0032914|GO:0042060|GO:0043066|GO:0045766|GO:0048246|GO:0048247|GO:0050729|GO:0051041|GO:0060055
CUFF.10855	1	ARL2BP	gi|390360411|ref|XP_003729696.1|	1e-78	gi|91771916|gb|DQ072582.1|	0	10.3602	9.1056	gi|441468478|gb|CM001727.1|:24660603-24669626	ADP-ribosylation factor-like 2 binding protein	GO:0003713|GO:0005083|GO:0005096|GO:0005515|GO:0005634|GO:0005737|GO:0005739|GO:0005758|GO:0005813|GO:0005819|GO:0005856|GO:0007165|GO:0030496|GO:0042517|GO:0050790|GO:0051457
CUFF.10856	1	PLLP	gi|395510151|ref|XP_003759344.1|	2e-77	gi|79160267|gb|BC108166.1|	0	2.00445	3.43771	gi|441468478|gb|CM001727.1|:24665290-24673685	plasmolipin	GO:0005216|GO:0016020|GO:0016021
CUFF.10857	1	COQ9	gi|495555019|ref|WP_008279598.1|	1e-176	gi|56006618|dbj|AK182441.1|	0	11.4217	5.99264	gi|441468478|gb|CM001727.1|:24860775-24870944	coenzyme Q9 homolog (S. cerevisiae)	GO:0003677|GO:0003899|GO:0005739|GO:0006351|GO:0006744|GO:0046983
CUFF.10858	4	CIAPIN1	gi|395323778|gb|EJF56235.1|	0	gi|56031110|dbj|AK206933.1|	0	9.47413	4.97286	gi|441468478|gb|CM001727.1|:24845391-24858274	cytokine induced apoptosis inhibitor 1	GO:0005634|GO:0005730|GO:0005737|GO:0006915|GO:0006916|GO:0008168|GO:0030097
CUFF.10859	2	GPR56	gi|348561273|ref|XP_003466437.1|	0	gi|61816985|gb|AY845374.1|AY845366S09	0	7.70963	6.02015	gi|441468478|gb|CM001727.1|:25012671-25058284	G protein-coupled receptor 56	GO:0004871|GO:0004872|GO:0004888|GO:0004930|GO:0005886|GO:0007155|GO:0007165|GO:0007166|GO:0007186|GO:0007218|GO:0007420|GO:0016020|GO:0016021
CUFF.1086	3	ZDHHC13	gi|498989086|ref|XP_004531520.1|	0	gi|8699510|gb|AF271901.1|	0	2.85573	3.27868	gi|441468467|gb|CM001738.1|:24690841-24730731	zinc finger, DHHC-type containing 13	GO:0000139|GO:0004871|GO:0005794|GO:0006810|GO:0006811|GO:0007165|GO:0008270|GO:0015095|GO:0015693|GO:0016020|GO:0016021|GO:0016409|GO:0016740|GO:0016746|GO:0030659|GO:0030660|GO:0031410|GO:0043123|GO:0043231|GO:0046872
CUFF.10860	3	POLR2C	gi|367001448|ref|XP_003685459.1|	0	gi|306518573|ref|NG_027696.1|	0	10.2644	8.6871	gi|441468478|gb|CM001727.1|:24873233-24881970	polymerase (RNA) II (DNA directed) polypeptide C, 33kDa	GO:0000398|GO:0003677|GO:0003899|GO:0004672|GO:0005515|GO:0005634|GO:0005654|GO:0005665|GO:0005730|GO:0005737|GO:0006281|GO:0006283|GO:0006289|GO:0006351|GO:0006366|GO:0006367|GO:0006368|GO:0006370|GO:0006468|GO:0008380|GO:0010467|GO:0015630|GO:0016032|GO:0046983|GO:0050434
CUFF.10861	1	CCDC135	gi|242021445|ref|XP_002431155.1|	8e-33	gi|395509227|ref|XM_003758856.1|	3e-92	0.597291	0.107311	gi|441468478|gb|CM001727.1|:25113356-25113928	coiled-coil domain containing 135	GO:0001539|GO:0003674|GO:0005737|GO:0005929|GO:0007283|GO:0008150|GO:0019861|GO:0030154|GO:0042995
CUFF.10862	1						1.01752	1.7638	gi|441468478|gb|CM001727.1|:24878285-24878726
CUFF.10863	1	PAOX	gi|346644768|ref|NP_001231146.1|	7e-11	gi|226437712|gb|AC150577.6|	6e-55	0.382398	0.0961366	gi|441468478|gb|CM001727.1|:25114078-25114696	polyamine oxidase (exo-N4-amino)	GO:0005777|GO:0008215|GO:0052899|GO:0052901|GO:0052902|GO:0052903|GO:0052904
CUFF.10864	5	GPR114	gi|296235053|ref|XP_002762731.1|	0	gi|29244827|gb|AC129606.4|	0	1.5493	2.15685	gi|441468478|gb|CM001727.1|:24942328-24969021	G protein-coupled receptor 114	GO:0004872|GO:0004888|GO:0004930|GO:0005886|GO:0007166|GO:0007186|GO:0007218|GO:0016020|GO:0016021
CUFF.10865	1		gi|296484324|tpg|DAA26439.1|	9e-16	gi|210147626|gb|AC175128.5|	4e-82	0.249144	0.491994	gi|441468478|gb|CM001727.1|:24964336-24964987
CUFF.10866	1	RPS25P6	gi|126136517|ref|XP_001384782.1|	1e-44	gi|297458815|ref|XM_001252706.3|	0	1645.83	1049.14	gi|441468478|gb|CM001727.1|:25288447-25288851	ribosomal protein S25 pseudogene 6	GO:0000028|GO:0000184|GO:0003723|GO:0003735|GO:0005730|GO:0005737|GO:0005829|GO:0005840|GO:0006412|GO:0006413|GO:0006414|GO:0006415|GO:0006614|GO:0010467|GO:0015935|GO:0016032|GO:0016070|GO:0016071|GO:0019058|GO:0019083|GO:0022627|GO:0030529|GO:0044267
CUFF.10867	1				gi|332227954|ref|XM_003263108.1|	1e-175	0.543334	0.778228	gi|441468478|gb|CM001727.1|:25317341-25319045
CUFF.10868	3	GPR97	gi|332224034|ref|XP_003261172.1|	0	gi|239835784|gb|AC234326.4|	0	3.70771	1.42914	gi|441468478|gb|CM001727.1|:25068647-25088965	G protein-coupled receptor 97	GO:0004871|GO:0004872|GO:0004888|GO:0004930|GO:0005886|GO:0005887|GO:0007165|GO:0007166|GO:0007186|GO:0007218|GO:0016020|GO:0016021
CUFF.10869	1	ZNF319	gi|332857648|ref|XP_003316817.1|	2e-170	gi|134025171|gb|BC134723.1|	0	0.492775	0.240601	gi|441468478|gb|CM001727.1|:25319612-25320406	zinc finger protein 319	GO:0003676|GO:0003677|GO:0005622|GO:0005634|GO:0006351|GO:0006355|GO:0008270
CUFF.1087	1	ZNF33B	gi|345316765|ref|XP_003429792.1|	1e-19	gi|209870119|gb|AC232880.1|	4e-87	25.4498	12.5507	gi|441468467|gb|CM001738.1|:25220606-25220825	zinc finger protein 33B	GO:0003676|GO:0003723|GO:0003964|GO:0005622|GO:0006278|GO:0006355
CUFF.10870	1				gi|22474849|gb|AC012182.7|	5e-40	0.520921	0.196748	gi|441468478|gb|CM001727.1|:25341169-25341669
CUFF.10871	4	KIFC3	gi|159479508|ref|XP_001697832.1|	0	gi|195488089|ref|XM_002092130.1|	0	2.92099	2.2842	gi|441468478|gb|CM001727.1|:25138778-25164416	kinesin family member C3	GO:0000166|GO:0003777|GO:0005524|GO:0005737|GO:0005794|GO:0005813|GO:0005856|GO:0005871|GO:0005874|GO:0005915|GO:0007017|GO:0007018|GO:0007030|GO:0007601|GO:0008152|GO:0008569|GO:0016020|GO:0030054|GO:0030659|GO:0031410|GO:0045218|GO:0090136
CUFF.10872	3	KATNB1	gi|515517266|ref|WP_016950520.1|	0	gi|395510011|ref|XM_003759232.1|	0	7.46727	2.31046	gi|441468478|gb|CM001727.1|:25116421-25136420	katanin p80 (WD repeat containing) subunit B 1	GO:0000922|GO:0005737|GO:0005813|GO:0005874|GO:0005886|GO:0006605|GO:0007026|GO:0007067|GO:0008017|GO:0008352|GO:0008568|GO:0010942|GO:0010976|GO:0015630|GO:0030424|GO:0030426|GO:0030496|GO:0031117|GO:0043025|GO:0045502|GO:0046982|GO:0051013|GO:0051301
CUFF.10873	1	MMP15	gi|339243429|ref|XP_003377640.1|	2e-149	gi|118766833|gb|EF077282.1|	0	2.00339	1.41696	gi|441468478|gb|CM001727.1|:25369091-25372350	matrix metallopeptidase 15 (membrane-inserted)	GO:0004222|GO:0005509|GO:0005515|GO:0005887|GO:0006464|GO:0006508|GO:0008047|GO:0008152|GO:0008233|GO:0008237|GO:0008270|GO:0016787|GO:0031012|GO:0032355|GO:0043085|GO:0046872
CUFF.10874	2	KIFC3	gi|223995665|ref|XP_002287506.1|	1e-82	gi|159479507|ref|XM_001697780.1|	0	3.34087	3.0137	gi|441468478|gb|CM001727.1|:25135856-25138605	kinesin family member C3	GO:0000166|GO:0003777|GO:0005524|GO:0005737|GO:0005794|GO:0005813|GO:0005856|GO:0005871|GO:0005874|GO:0005915|GO:0007017|GO:0007018|GO:0007030|GO:0007601|GO:0008152|GO:0008569|GO:0016020|GO:0030054|GO:0030659|GO:0031410|GO:0045218|GO:0090136
CUFF.10875	2	USB1	gi|320591775|gb|EFX04214.1|	6e-164	gi|82830638|gb|AC165414.9|	0	3.21131	2.91185	gi|441468478|gb|CM001727.1|:25326047-25340048	U6 snRNA biogenesis 1	GO:0003674|GO:0005575|GO:0008150
CUFF.10876	1	MMP15	gi|326664684|ref|XP_700781.5|	2e-11	gi|345328950|ref|XM_001508057.2|	0	1.25083	1.73879	gi|441468478|gb|CM001727.1|:25372408-25374196	matrix metallopeptidase 15 (membrane-inserted)	GO:0004222|GO:0005509|GO:0006508|GO:0008152|GO:0008233|GO:0008237|GO:0008270|GO:0016787|GO:0031012|GO:0046872
CUFF.10877	1		gi|297491332|ref|XP_002698801.1|	2e-12	gi|256000864|gb|AC233562.7|	1e-83	0.465865	0.473223	gi|441468478|gb|CM001727.1|:25374266-25375205
CUFF.10878	1		gi|21749344|dbj|BAC03575.1|	5e-137	gi|28951164|gb|AC009107.11|	0	4.17668	4.16567	gi|441468478|gb|CM001727.1|:25408661-25422240		GO:0003674|GO:0005575|GO:0005929|GO:0007275|GO:0008150
CUFF.10879	2	MMP15	gi|512904413|ref|XP_004900301.1|	7e-158	gi|426242000|ref|XM_004014818.1|	0	1.72815	1.55658	gi|441468478|gb|CM001727.1|:25353975-25368001	matrix metallopeptidase 15 (membrane-inserted)	GO:0004222|GO:0005509|GO:0006508|GO:0008152|GO:0008233|GO:0008237|GO:0008270|GO:0016787|GO:0031012|GO:0046872
CUFF.1088	1	LDHA	gi|392349253|ref|XP_003750335.1|	0	gi|22552849|emb|AL732519.9|	0	224.753	65.2332	gi|441468467|gb|CM001738.1|:25221727-25233916	lactate dehydrogenase A	GO:0000166|GO:0003824|GO:0004459|GO:0005737|GO:0005739|GO:0005829|GO:0005975|GO:0006096|GO:0016491|GO:0016616|GO:0019861|GO:0031668|GO:0044262|GO:0055114
CUFF.10880	1	NDRG4	gi|56118606|ref|NP_001007898.1|	2e-20	gi|354495005|ref|XM_003509575.1|	0	0.370282	0.286762	gi|441468478|gb|CM001727.1|:25707244-25711720	NDRG family member 4	GO:0005737|GO:0005829|GO:0006950|GO:0016049|GO:0030154
CUFF.10881	1	GPC5	gi|194663699|ref|XP_001789017.1|	4e-32	gi|154152140|ref|NM_001100297.1|	2e-145	0.358393	0.257076	gi|441468478|gb|CM001727.1|:25712068-25712905	glypican 5	GO:0003723|GO:0003964|GO:0004519|GO:0004672|GO:0005578|GO:0005739|GO:0005886|GO:0006278|GO:0031225|GO:0043395|GO:0045333
CUFF.10882	1	SLC38A7	gi|19112003|ref|NP_595211.1|	3e-162	gi|338723268|ref|XM_003364641.1|	0	1.29181	1.48355	gi|441468478|gb|CM001727.1|:25844676-25857320	solute carrier family 38, member 7	GO:0005290|GO:0005313|GO:0006810|GO:0006811|GO:0006814|GO:0006865|GO:0006867|GO:0006868|GO:0015179|GO:0015180|GO:0015182|GO:0015183|GO:0015186|GO:0015190|GO:0015191|GO:0015194|GO:0015807|GO:0015808|GO:0015810|GO:0015813|GO:0015817|GO:0015820|GO:0015825|GO:0016020|GO:0016021|GO:0030424|GO:0043025
CUFF.10883	1	MAST	gi|531555|emb|CAA56932.1|	0	gi|58262007|ref|XM_568414.1|	0	32.5509	16.441	gi|441468478|gb|CM001727.1|:25862262-25884397	aspartate aminotransferase	GO:0003824|GO:0004069|GO:0005543|GO:0005739|GO:0005743|GO:0005759|GO:0005886|GO:0006103|GO:0006107|GO:0006520|GO:0006531|GO:0006532|GO:0006533|GO:0006536|GO:0006810|GO:0006869|GO:0008483|GO:0009058|GO:0009986|GO:0015908|GO:0016020|GO:0016597|GO:0016740|GO:0019550|GO:0019551|GO:0019899|GO:0030170|GO:0031406|GO:0042803|GO:0043204|GO:0043234|GO:0043648|GO:0045471|GO:0080130	Alanine, aspartate and glutamate metabolism|Arginine and proline metabolism|Carbon fixation in photosynthetic organisms|Cysteine and methionine metabolism|Isoquinoline alkaloid biosynthesis|Novobiocin biosynthesis|Phenylalanine metabolism|Phenylalanine, tyrosine and tryptophan biosynthesis|Tropane, piperidine and pyridine alkaloid biosynthesis|Tyrosine metabolism
CUFF.10884	1	TK2	gi|212721326|ref|NP_001132817.1|	2e-149	gi|225707837|gb|BT075341.1|	0	3.54907	3.42074	gi|441468478|gb|CM001727.1|:33536079-33561316	thymidine kinase 2, mitochondrial	GO:0005524|GO:0005743|GO:0006264|GO:0009262|GO:0016773
CUFF.10885	2	CSNK2A2	gi|169603021|ref|XP_001794932.1|	0	gi|5912427|emb|AJ249544.1|	0	7.78119	5.37161	gi|441468478|gb|CM001727.1|:25428417-25463160	casein kinase 2, alpha prime polypeptide	GO:0000166|GO:0004672|GO:0004674|GO:0005515|GO:0005524|GO:0005634|GO:0005956|GO:0006351|GO:0006355|GO:0006468|GO:0006915|GO:0007049|GO:0016055|GO:0016301|GO:0016310|GO:0016740|GO:0016772|GO:0031519|GO:0047485|GO:0051726|GO:0071174
CUFF.10886	1	ZNF33B	gi|241001440|ref|XP_002404862.1|	4e-71	gi|215212731|gb|AC171359.8|	0	0.639215	0	gi|441468478|gb|CM001727.1|:33588842-33589441	zinc finger protein 33B	GO:0003676|GO:0003723|GO:0003964|GO:0005622|GO:0006278|GO:0006355
CUFF.10887	1	LOC101680739	gi|354475033|ref|XP_003499734.1|	8e-08	gi|149699630|ref|XM_001495994.1|	0	1.12639	0.189602	gi|441468478|gb|CM001727.1|:33616182-33616582	CKLF-like MARVEL transmembrane domain-containing protein 2-like
CUFF.10888	1	CMTM3	gi|440903493|gb|ELR54144.1|	3e-59	gi|26000283|gb|AY166714.1|	0	6.8282	5.64091	gi|441468478|gb|CM001727.1|:33637465-33642191	CKLF-like MARVEL transmembrane domain containing 3	GO:0005125|GO:0005615|GO:0006935|GO:0016020|GO:0016021
CUFF.10889	1	LOC101103417	gi|507626960|ref|XP_004698111.1|	7e-56	gi|15042796|gb|AC010542.7|	2e-147	0.749516	0.308583	gi|441468478|gb|CM001727.1|:33525554-33530725	uncharacterized LOC101103417
CUFF.1089	1	HPS5	gi|390345953|ref|XP_003726451.1|	2e-134	gi|18030152|gb|AC044891.4|	0	2.91346	2.70558	gi|441468467|gb|CM001738.1|:25318649-25331110	Hermansky-Pudlak syndrome 5	GO:0005829|GO:0006996|GO:0007596|GO:0043473
CUFF.10890	1		gi|325073749|gb|ADY76802.1|	2e-10	gi|364023804|ref|NR_045654.1|	2e-43	0.749516	0.308583	gi|441468478|gb|CM001727.1|:33528936-33530725
CUFF.10891	1				gi|7670563|dbj|AP001609.1|	0	0.263098	0.354439	gi|441468478|gb|CM001727.1|:33642819-33647248
CUFF.10892	1	LOC101446365	gi|490222976|ref|WP_004121340.1|	2e-06	gi|426243561|ref|XM_004015572.1|	5e-29	0.345352	0.32005	gi|441468478|gb|CM001727.1|:33527572-33528876	uncharacterized LOC101446365
CUFF.10893	1				gi|124286890|gb|AC195103.9|	4e-57	0.0377295	0.569089	gi|441468478|gb|CM001727.1|:33647847-33648471
CUFF.10894	1				gi|124286890|gb|AC195103.9|	6e-112	0.203476	0.485016	gi|441468478|gb|CM001727.1|:33648592-33649600
CUFF.10895	1	DYNC1LI2	gi|512885527|ref|XP_002932438.2|	0	gi|21740093|emb|AL834400.1|	0	5.48602	7.24104	gi|441468478|gb|CM001727.1|:33738749-33761669	dynein, cytoplasmic 1, light intermediate chain 2	GO:0000166|GO:0000226|GO:0003774|GO:0003777|GO:0005515|GO:0005524|GO:0005737|GO:0005813|GO:0005856|GO:0005868|GO:0005874|GO:0006810|GO:0007018|GO:0008090|GO:0030286|GO:0051642
CUFF.10896	6	CNOT1	gi|459372764|gb|EMG50147.1|	0	gi|108064794|gb|DQ579255.1|	0	14.3734	17.6626	gi|441468478|gb|CM001727.1|:25717876-25805113	CCR4-NOT transcription complex, subunit 1	GO:0000288|GO:0000289|GO:0000932|GO:0005515|GO:0005737|GO:0005778|GO:0005829|GO:0006351|GO:0006355|GO:0008150|GO:0010467|GO:0016070|GO:0016071
CUFF.10897	1	RRAD	gi|514700250|ref|XP_004997693.1|	0	gi|15874011|emb|AJ329593.1|	0	11.2803	2.53703	gi|441468478|gb|CM001727.1|:33907046-33909982	Ras-related associated with diabetes	GO:0000166|GO:0003674|GO:0003924|GO:0005515|GO:0005516|GO:0005525|GO:0005575|GO:0005622|GO:0005886|GO:0006184|GO:0007165|GO:0007264|GO:0016020|GO:0030308
CUFF.10898	1	FAM96B	gi|367052919|ref|XP_003656838.1|	3e-105	gi|116875868|gb|AC191438.8|	0	38.4188	22.7066	gi|441468478|gb|CM001727.1|:33916086-33917945	family with sequence similarity 96, member B	GO:0005515|GO:0005634|GO:0005730|GO:0005737|GO:0005819|GO:0007059|GO:0071817
CUFF.10899	1	CES2	gi|344290865|ref|XP_003417157.1|	3e-48	gi|193111|gb|M19677.1|MUSEST	4e-123	0.507735	2.18417	gi|441468478|gb|CM001727.1|:33929444-33930106	carboxylesterase 2	GO:0004091|GO:0005783|GO:0005788|GO:0008152|GO:0009056|GO:0009636|GO:0016787|GO:0047374|GO:0050253|GO:0080030|GO:0080031|GO:0080032
CUFF.109	1	ANKRD11	gi|472360348|ref|XP_004399782.1|	3e-92	gi|70992868|ref|XM_746190.1|	0	2.75728	4.55729	gi|441468466|gb|CM001739.1|:21641136-21643659	ankyrin repeat domain 11
CUFF.1090	2	UEVLD	gi|524998110|ref|XP_005046819.1|	0	gi|45825225|gb|AC113001.9|	0	3.65733	3.72389	gi|441468467|gb|CM001738.1|:25059497-25118404	UEV and lactate/malate dehyrogenase domains	GO:0000166|GO:0003824|GO:0005975|GO:0006464|GO:0015031|GO:0016491|GO:0016616|GO:0044262|GO:0055114
CUFF.10900	2	NAE1	gi|255710547|ref|XP_002551557.1|	0	gi|393197833|gb|JQ932429.1|	0	3.52023	2.92486	gi|441468478|gb|CM001727.1|:33800778-33818946	NEDD8 activating enzyme E1 subunit 1	GO:0000166|GO:0003824|GO:0005515|GO:0005626|GO:0005737|GO:0005886|GO:0006260|GO:0006915|GO:0007049|GO:0007165|GO:0008152|GO:0016020|GO:0019781|GO:0033314|GO:0042981|GO:0045116|GO:0046982
CUFF.10901	2	PDP2	gi|340514431|gb|EGR44693.1|	0	gi|225637242|dbj|AB491270.1|	0	1.91018	2.09635	gi|441468478|gb|CM001727.1|:33871235-33879581	pyruvate dehyrogenase phosphatase catalytic subunit 2	GO:0003824|GO:0004721|GO:0004722|GO:0004724|GO:0004741|GO:0005739|GO:0005759|GO:0006090|GO:0006470|GO:0008287|GO:0010510|GO:0016787|GO:0044281|GO:0046872
CUFF.10902	1	FBXL8	gi|260798344|ref|XP_002594160.1|	1e-24	gi|348572601|ref|XM_003472033.1|	0	0.649553	0.933995	gi|441468478|gb|CM001727.1|:34083844-34084384	F-box and leucine-rich repeat protein 8	GO:0003674|GO:0005575|GO:0008150
CUFF.10903	2	CBFB	gi|170574981|ref|XP_001893045.1|	1e-55	gi|871280|emb|X87833.1|	0	26.4896	22.4021	gi|441468478|gb|CM001727.1|:33986588-34032210	core-binding factor, beta subunit	GO:0001503|GO:0001649|GO:0003677|GO:0003700|GO:0003713|GO:0005515|GO:0005575|GO:0005634|GO:0006355|GO:0006366|GO:0008150|GO:0030098|GO:0030099|GO:0045944|GO:0048469|GO:0060216
CUFF.10904	1	TRADD	gi|470644065|ref|XP_004326432.1|	1e-139	gi|14970569|emb|AJ311614.2|	0	3.55565	2.84361	gi|441468478|gb|CM001727.1|:34074892-34082055	TNFRSF1A-associated via death domain	GO:0004871|GO:0005515|GO:0005737|GO:0005829|GO:0005856|GO:0006915|GO:0006917|GO:0006919|GO:0007165|GO:0008624|GO:0008633|GO:0019900|GO:0033209|GO:0042802|GO:0043123|GO:0043235|GO:0051798|GO:0060090|GO:0070513|GO:0097191
CUFF.10905	1	FBXL8	gi|403290459|ref|XP_003936332.1|	1e-05	gi|194208692|ref|XM_001915724.1|	3e-119	0.552559	0.661159	gi|441468478|gb|CM001727.1|:34080847-34083165	F-box and leucine-rich repeat protein 8
CUFF.10906	3		gi|460376128|ref|XP_004233852.1|	0	gi|56017700|dbj|AK193523.1|	0	4.26622	4.46594	gi|441468478|gb|CM001727.1|:34038644-34068726		GO:0003713|GO:0005624|GO:0005634|GO:0005802|GO:0030425|GO:0030672|GO:0035254|GO:0043001
CUFF.10907	1				gi|402908742|ref|XM_003917046.1|	6e-66	0.544889	0.410466	gi|441468478|gb|CM001727.1|:34094229-34095026
CUFF.10908	1	KIAA0895L	gi|254692824|ref|NP_001157079.1|	2e-116	gi|395508312|ref|XM_003758409.1|	0	0.52467	0.305754	gi|441468478|gb|CM001727.1|:34098569-34099401	KIAA0895-like ortholog
CUFF.10909	4	HSF4	gi|393245802|gb|EJD53312.1|	1e-124	gi|15878689|emb|AJ334271.1|	0	2.44248	2.01338	gi|441468478|gb|CM001727.1|:34084888-34090142	heat shock transcription factor 4	GO:0000122|GO:0001654|GO:0003677|GO:0003700|GO:0003714|GO:0005634|GO:0006351|GO:0006355|GO:0006950|GO:0008284|GO:0033169|GO:0043010|GO:0043565|GO:0045597|GO:0045944|GO:0048468|GO:0070207
CUFF.1091	1	GTF2H1	gi|195382940|ref|XP_002050186.1|	1e-24	gi|325974816|emb|CU463983.7|	0	0.888683	1.20733	gi|441468467|gb|CM001738.1|:25256596-25268864	general transcription factor IIH, polypeptide 1, 62kDa	GO:0004672|GO:0005634|GO:0005675|GO:0006281|GO:0006351|GO:0006355|GO:0006366|GO:0006468|GO:0006974|GO:0008094|GO:0008353|GO:0045944
CUFF.10910	1	TMEM208	gi|512193058|gb|EPE08816.1|	3e-114	gi|22165041|gb|AC090480.11|	0	32.2852	29.7443	gi|441468478|gb|CM001727.1|:34137341-34139473	transmembrane protein 208	GO:0016021
CUFF.10911	3	NOL3	gi|507628180|ref|XP_004698403.1|	6e-72	gi|1184695|gb|U40628.1|	0	6.96878	1.64798	gi|441468478|gb|CM001727.1|:34090319-34093817	nucleolar protein 3 (apoptosis repressor with CARD domain)	GO:0001666|GO:0003723|GO:0005515|GO:0005622|GO:0005634|GO:0005730|GO:0005739|GO:0005829|GO:0006397|GO:0006915|GO:0006916|GO:0008380|GO:0016528|GO:0042802|GO:0042981|GO:0043066|GO:0043154
CUFF.10912	1						0.616407	0.730095	gi|441468478|gb|CM001727.1|:34091012-34092177
CUFF.10913	2	LRRC29	gi|523498409|ref|NP_001265658.1|	0	gi|26088547|dbj|AK041606.1|	0	1.28259	0.693694	gi|441468478|gb|CM001727.1|:34123132-34133794	leucine rich repeat containing 29	GO:0003674|GO:0005575|GO:0008150
CUFF.10914	3	E2F4|ELMO3	gi|405964181|gb|EKC29697.1|	0	gi|56036348|dbj|AK212171.1|	0	20.1539	15.8507	gi|441468478|gb|CM001727.1|:34109902-34121176		GO:0000080|GO:0000083|GO:0000278|GO:0002064|GO:0003677|GO:0003700|GO:0005515|GO:0005543|GO:0005634|GO:0005654|GO:0005667|GO:0005737|GO:0005856|GO:0006351|GO:0006355|GO:0006884|GO:0006909|GO:0006915|GO:0008015|GO:0008134|GO:0008361|GO:0009887|GO:0017124|GO:0019904|GO:0042127|GO:0042384
CUFF.10915	1	FHOD1	gi|507951487|ref|XP_004683911.1|	1e-66	gi|354492921|ref|XM_003508545.1|	0	7.76462	7.83714	gi|441468478|gb|CM001727.1|:34143573-34145719	formin homology 2 domain containing 1	GO:0001725|GO:0003779|GO:0005515|GO:0005634|GO:0005737|GO:0016043|GO:0030036|GO:0032059|GO:0045944|GO:0051496
CUFF.10916	1	SLC9A5	gi|488537603|ref|XP_004460456.1|	2e-90	gi|195401288|ref|XM_002059210.1|	0	0.43074	0.259855	gi|441468478|gb|CM001727.1|:34161097-34165015	solute carrier family 9, subfamily A (NHE5, cation proton antiporter 5), member 5	GO:0005886|GO:0006810|GO:0006811|GO:0006812|GO:0006814|GO:0006885|GO:0015297|GO:0015299|GO:0015385|GO:0016021|GO:0055085
CUFF.10917	1	SLC9A5	gi|498931333|ref|XP_004539916.1|	5e-109	gi|395508328|ref|XM_003758417.1|	0	1.08083	0.414396	gi|441468478|gb|CM001727.1|:34171705-34176735	solute carrier family 9, subfamily A (NHE5, cation proton antiporter 5), member 5	GO:0005575|GO:0006810|GO:0006811|GO:0006812|GO:0006814|GO:0006885|GO:0015297|GO:0015299|GO:0015385|GO:0015992|GO:0016021|GO:0055085|GO:0071436
CUFF.10918	1	TPPP3	gi|299116327|emb|CBN76131.1|	3e-119	gi|260797997|ref|XM_002593941.1|	0	5.09475	3.20793	gi|441468478|gb|CM001727.1|:34278655-34282549	tubulin polymerization-promoting protein family member 3	GO:0001578|GO:0005509|GO:0005575|GO:0005737|GO:0005856|GO:0005874|GO:0015631
CUFF.10919	1	LRRC36	gi|493945928|ref|WP_006889882.1|	0	gi|354794349|gb|JN958850.1|	0	0.794792	0.386858	gi|441468478|gb|CM001727.1|:34260511-34274597	leucine rich repeat containing 36
CUFF.1092	1	GTF2H1	gi|428166266|gb|EKX35245.1|	0	gi|122053913|gb|DQ976619.1|	0	9.87135	7.24274	gi|441468467|gb|CM001738.1|:25256635-25286780	general transcription factor IIH, polypeptide 1, 62kDa	GO:0000079|GO:0000718|GO:0004672|GO:0005515|GO:0005634|GO:0005654|GO:0005675|GO:0006281|GO:0006283|GO:0006289|GO:0006360|GO:0006361|GO:0006362|GO:0006363|GO:0006366|GO:0006367|GO:0006368|GO:0006370|GO:0006468|GO:0008094|GO:0008353|GO:0010467|GO:0016032|GO:0045944|GO:0050434
CUFF.10920	1				gi|163943528|gb|AC210183.6|	7e-93	0.285138	0.134021	gi|441468478|gb|CM001727.1|:34264241-34265843
CUFF.10921	1	ZDHHC1	gi|154333526|ref|XP_001563020.1|	3e-131	gi|395863066|ref|XM_003803685.1|	0	0.234783	0.529999	gi|441468478|gb|CM001727.1|:34287837-34295051	zinc finger, DHHC-type containing 1	GO:0005575|GO:0008270|GO:0016020|GO:0016021|GO:0016409|GO:0016740|GO:0016746|GO:0018345|GO:0046872
CUFF.10922	3	FHOD1	gi|195342372|ref|XP_002037775.1|	0	gi|354790215|gb|JN954716.1|	0	7.65166	6.30534	gi|441468478|gb|CM001727.1|:34139765-34143214	formin homology 2 domain containing 1	GO:0001725|GO:0003779|GO:0005515|GO:0005634|GO:0005737|GO:0016043|GO:0030036|GO:0032059|GO:0045944|GO:0051496
CUFF.10923	1	ATP6V0D1	gi|262302425|gb|ACY43805.1|	0	gi|34531646|dbj|AK125522.1|	0	122.45	58.7506	gi|441468478|gb|CM001727.1|:34323475-34361481	ATPase, H+ transporting, lysosomal 38kDa, V0 subunit d1	GO:0005515|GO:0005769|GO:0006200|GO:0006810|GO:0006811|GO:0006879|GO:0006987|GO:0007420|GO:0008021|GO:0008286|GO:0008553|GO:0010008|GO:0015078|GO:0015991|GO:0015992|GO:0016020|GO:0016324|GO:0016471|GO:0019717|GO:0030968|GO:0032403|GO:0033177|GO:0033179|GO:0033572|GO:0034220|GO:0043234|GO:0043679|GO:0055085	Oxidative phosphorylation
CUFF.10924	3	FHOD1	gi|497931180|ref|WP_010245336.1|	0	gi|345326535|ref|XM_001506431.2|	0	4.41885	4.92821	gi|441468478|gb|CM001727.1|:34146021-34156205	formin homology 2 domain containing 1	GO:0001725|GO:0003779|GO:0005515|GO:0005634|GO:0005737|GO:0016043|GO:0030036|GO:0032059|GO:0045944|GO:0051496
CUFF.10925	1	D6ERTD131E	gi|432117198|gb|ELK37636.1|	7e-73	gi|295419380|emb|FP101986.7|	0	0.215704	0.180361	gi|441468478|gb|CM001727.1|:34463283-34464401
CUFF.10926	1	FAM65A	gi|88603978|ref|YP_504156.1|	0	gi|288782822|dbj|AK351094.1|	0	1.26785	1.59351	gi|441468478|gb|CM001727.1|:34398291-34406653	family with sequence similarity 65, member A	GO:0005737
CUFF.10927	1	FAM65A	gi|513202738|ref|XP_004944132.1|	7e-68	gi|354492935|ref|XM_003508552.1|	0	1.37132	0.0971406	gi|441468478|gb|CM001727.1|:34402336-34403093	family with sequence similarity 65, member A
CUFF.10928	3	CTCF	gi|478498400|ref|XP_004423532.1|	0	gi|410982575|ref|XM_003997581.1|	0	7.91554	8.01629	gi|441468478|gb|CM001727.1|:34423457-34461552	CCCTC-binding factor (zinc finger protein)	GO:0000775|GO:0000793|GO:0003676|GO:0003677|GO:0003700|GO:0003714|GO:0005515|GO:0005622|GO:0005634|GO:0005654|GO:0005730|GO:0006306|GO:0006349|GO:0006351|GO:0006355|GO:0007059|GO:0008270|GO:0010216|GO:0010628|GO:0010629|GO:0016568|GO:0016584|GO:0031060|GO:0035065|GO:0040029|GO:0040030|GO:0043035|GO:0043565|GO:0044212|GO:0045892|GO:0045893|GO:0070602
CUFF.10929	1	RLTPR	gi|358335052|dbj|GAA53500.1|	5e-159	gi|160858259|gb|AC213718.3|	0	0.638232	0.797734	gi|441468478|gb|CM001727.1|:34476532-34485214	RGD motif, leucine rich repeats, tropomodulin domain and proline-rich containing	GO:0003674|GO:0005575|GO:0008150
CUFF.1093	1	COX5A	gi|521355048|gb|AGP53365.1|	1e-84	gi|3859863|gb|AF067635.1|AF067635	0	60.2854	30.9462	gi|441468467|gb|CM001738.1|:25100941-25101584	cytochrome c oxidase subunit Va	GO:0004129|GO:0005739|GO:0005743|GO:0009055|GO:0016020|GO:0022904|GO:0044281|GO:0046872
CUFF.10930	1	ACD	gi|449472488|ref|XP_002196144.2|	0	gi|395747991|ref|XR_095228.2|	0	5.64434	5.31481	gi|441468478|gb|CM001727.1|:34480003-34485290	adrenocortical dysplasia homolog (mouse)	GO:0000723|GO:0000781|GO:0000783|GO:0001501|GO:0001655|GO:0003677|GO:0005515|GO:0005622|GO:0005654|GO:0006886|GO:0016233|GO:0030326|GO:0031848|GO:0032202|GO:0032211|GO:0035282|GO:0051973|GO:0060381|GO:0070182|GO:0070198
CUFF.10931	1	ACD	gi|440896841|gb|ELR48660.1|	3e-09	gi|305643827|gb|AC234951.2|	5e-156	1.3157	1.41087	gi|441468478|gb|CM001727.1|:34485462-34486165	adrenocortical dysplasia homolog (mouse)	GO:0000783|GO:0001501|GO:0001655|GO:0006886|GO:0030326|GO:0031848|GO:0032202|GO:0032211|GO:0035282|GO:0051973|GO:0060381|GO:0070182|GO:0070198
CUFF.10932	1	PARD6A	gi|21536464|ref|NP_001923.2|	0	gi|354479365|ref|XM_003501834.1|	0	0.181237	0	gi|441468478|gb|CM001727.1|:34487186-34488514	par-6 family cell polarity regulator alpha	GO:0001726|GO:0005080|GO:0005515|GO:0005634|GO:0005737|GO:0005829|GO:0005886|GO:0005923|GO:0005938|GO:0007049|GO:0008134|GO:0016032|GO:0017048|GO:0030742|GO:0034329|GO:0043234|GO:0045177|GO:0045216|GO:0045217|GO:0051301|GO:0070830
CUFF.10933	4	RLTPR	gi|472461127|gb|EMS14597.1|	0	gi|21748529|dbj|AK090421.1|	0	1.33781	1.37396	gi|441468478|gb|CM001727.1|:34472059-34475919	RGD motif, leucine rich repeats, tropomodulin domain and proline-rich containing
CUFF.10934	1	ENKD1	gi|328774248|gb|EGF84285.1|	4e-140	gi|395508346|ref|XM_003758426.1|	0	0.305808	0.376587	gi|441468478|gb|CM001727.1|:34488856-34491966	enkurin domain containing 1	GO:0015630
CUFF.10935	5	RLTPR	gi|499031664|ref|XP_004566540.1|	0	gi|297297541|ref|XM_001103904.2|	0	1.12417	1.52932	gi|441468478|gb|CM001727.1|:34464620-34470684	RGD motif, leucine rich repeats, tropomodulin domain and proline-rich containing
CUFF.10936	1	GFOD2	gi|497647657|ref|WP_009961841.1|	0	gi|56122164|gb|AC140415.3|	0	0.98935	1.07555	gi|441468478|gb|CM001727.1|:34497071-34537357	glucose-fructose oxidoreductase domain containing 2	GO:0000166|GO:0005578|GO:0016491|GO:0030198|GO:0031012|GO:0055114
CUFF.10937	1	RANBP10	gi|384500991|gb|EIE91482.1|	0	gi|47776073|emb|BX927240.11|	0	1.94768	2.54351	gi|441468478|gb|CM001727.1|:34539984-34597728	RAN binding protein 10	GO:0000226|GO:0005087|GO:0005634|GO:0005737|GO:0005829|GO:0005881|GO:0008536|GO:0048487|GO:0050790
CUFF.10938	1	THAP11	gi|348509538|ref|XP_003442305.1|	3e-43	gi|348509537|ref|XM_003442257.1|	0	6.37172	4.90737	gi|441468478|gb|CM001727.1|:34625799-34626780	THAP domain containing 11	GO:0003676|GO:0003677|GO:0005515|GO:0005634|GO:0005730|GO:0005737|GO:0006351|GO:0006355|GO:0046872
CUFF.10939	1						0.0716347	0.450112	gi|441468478|gb|CM001727.1|:34465355-34466003
CUFF.1094	1	CTNNA3	gi|74136507|ref|NP_001028150.1|	6e-75	gi|308082034|gb|AC233171.4|	0	2.82856	1.25901	gi|441468467|gb|CM001738.1|:25175351-25189977	catenin (cadherin-associated protein), alpha 3	GO:0000166|GO:0003676|GO:0003723|GO:0003824|GO:0003964|GO:0004197|GO:0004459|GO:0004519|GO:0005622|GO:0005737|GO:0005975|GO:0006096|GO:0006278|GO:0006355|GO:0006508|GO:0006754|GO:0009434|GO:0016491|GO:0016616|GO:0019244|GO:0019516|GO:0030317|GO:0044262|GO:0055114	Cysteine and methionine metabolism|Glycolysis / Gluconeogenesis|Propanoate metabolism|Pyruvate metabolism
CUFF.10940	1	NUTF2	gi|195397333|ref|XP_002057283.1|	2e-88	gi|308321205|gb|GU587796.1|	0	30.1148	22.0453	gi|441468478|gb|CM001727.1|:34636509-34643678	nuclear transport factor 2	GO:0005215|GO:0005515|GO:0005622|GO:0005643|GO:0005737|GO:0005829|GO:0006606|GO:0006611|GO:0006810|GO:0008565|GO:0015031|GO:0015630
CUFF.10941	1	EDC4	gi|297583686|ref|YP_003699466.1|	0	gi|56030830|dbj|AK206653.1|	0	8.78662	7.64835	gi|441468478|gb|CM001727.1|:34655416-34657745	enhancer of mRNA decapping 4	GO:0000288|GO:0000932|GO:0005515|GO:0005634|GO:0005737|GO:0005829|GO:0008150|GO:0010467|GO:0016070|GO:0016071|GO:0043928
CUFF.10942	1						0.0252941	0.34925	gi|441468478|gb|CM001727.1|:34660495-34661340
CUFF.10943	1	PSMB10	gi|462411950|gb|EMJ16999.1|	9e-87	gi|2252791|gb|U77785.1|MMU77785	0	34.5412	20.042	gi|441468478|gb|CM001727.1|:34694789-34696162	proteasome (prosome, macropain) subunit, beta type, 10	GO:0000502|GO:0000902|GO:0004175|GO:0004298|GO:0005634|GO:0005737|GO:0005839|GO:0006508|GO:0008233|GO:0016787|GO:0042098|GO:0051603
CUFF.10944	1	PSKH1	gi|351708726|gb|EHB11645.1|	0	gi|157820834|ref|NM_001108897.1|	0	3.41828	3.91387	gi|441468478|gb|CM001727.1|:34675354-34690291	protein serine kinase H1	GO:0000166|GO:0004672|GO:0004674|GO:0005524|GO:0005575|GO:0005789|GO:0005794|GO:0005815|GO:0005886|GO:0006468|GO:0016301|GO:0016310|GO:0016607|GO:0016740|GO:0016772
CUFF.10945	1	PSMB10	gi|367052861|ref|XP_003656809.1|	1e-60	gi|406226|emb|X71874.1|	0	23.1077	12.554	gi|441468478|gb|CM001727.1|:34696491-34697388	proteasome (prosome, macropain) subunit, beta type, 10	GO:0000075|GO:0000082|GO:0000084|GO:0000209|GO:0000216|GO:0000278|GO:0000502|GO:0000902|GO:0002474|GO:0002479|GO:0004175|GO:0004298|GO:0005634|GO:0005654|GO:0005737|GO:0005829|GO:0005839|GO:0006508|GO:0006521|GO:0006915|GO:0006959|GO:0006977|GO:0008233|GO:0010467|GO:0016032|GO:0016070|GO:0016071|GO:0016787|GO:0031145|GO:0034641|GO:0042098|GO:0042590|GO:0042981|GO:0044281|GO:0044419|GO:0051436|GO:…
CUFF.10946	1	DDX28	gi|512679583|ref|WP_016473781.1|	0	gi|157820864|ref|NM_001108898.1|	0	1.7661	1.38003	gi|441468478|gb|CM001727.1|:34754003-34755810	DEAD (Asp-Glu-Ala-Asp) box polypeptide 28	GO:0003676|GO:0004386|GO:0005524|GO:0005634|GO:0005730|GO:0005737|GO:0005739|GO:0008026|GO:0016787|GO:0042645
CUFF.10947	1	SLC12A4	gi|395859491|ref|XP_003802072.1|	0	gi|348532463|ref|XM_003453678.1|	0	3.07915	3.32981	gi|441468478|gb|CM001727.1|:34698785-34719062	solute carrier family 12 (potassium/chloride transporters), member 4	GO:0005215|GO:0006810|GO:0006811|GO:0015377|GO:0015379|GO:0016020|GO:0016021|GO:0055085
CUFF.10948	4	EDC4	gi|451845449|gb|EMD58762.1|	0	gi|54291978|gb|AC133499.3|	0	4.40684	4.81044	gi|441468478|gb|CM001727.1|:34645882-34655111	enhancer of mRNA decapping 4	GO:0000288|GO:0000932|GO:0005515|GO:0005634|GO:0005737|GO:0005829|GO:0008150|GO:0010467|GO:0016070|GO:0016071|GO:0043928
CUFF.10949	2	DUS2L	gi|349501068|ref|NP_001007929.2|	0	gi|426243618|ref|XM_004015599.1|	0	1.32975	1.02161	gi|441468478|gb|CM001727.1|:34755863-34787972	dihydrouridine synthase 2-like, SMM1 homolog (S. cerevisiae)	GO:0003723|GO:0003725|GO:0003824|GO:0005622|GO:0005737|GO:0005739|GO:0005783|GO:0008033|GO:0017150|GO:0050660|GO:0055114
CUFF.1095	1	T2R65A	gi|44890285|gb|AAH66858.1|	1e-60	gi|162329682|gb|AC213450.5|	0	4.28192	1.63991	gi|441468467|gb|CM001738.1|:25211001-25219841	bitter taste receptor Bota-T2R65A	GO:0003723|GO:0003964|GO:0004519|GO:0006278
CUFF.10950	2	PLA2G15	gi|414589104|tpg|DAA39675.1|	0	gi|14329105|gb|AC026800.4|AC026800	0	8.14592	5.53361	gi|441468478|gb|CM001727.1|:34899347-34915079	phospholipase A2, group XV	GO:0004622|GO:0005543|GO:0005576|GO:0005625|GO:0005739|GO:0005764|GO:0006629|GO:0006631|GO:0006672|GO:0008374|GO:0009062|GO:0043231|GO:0046470|GO:0047499
CUFF.10951	1	PRMT7	gi|242782141|ref|XP_002479941.1|	0	gi|410050492|ref|XM_001167790.3|	0	2.86793	2.13888	gi|441468478|gb|CM001727.1|:34955353-34996786	protein arginine methyltransferase 7	GO:0000387|GO:0005634|GO:0005737|GO:0005829|GO:0006349|GO:0006351|GO:0006355|GO:0006479|GO:0008168|GO:0008276|GO:0008469|GO:0008757|GO:0016277|GO:0016571|GO:0018216|GO:0019918|GO:0030154|GO:0034969|GO:0035241|GO:0035243|GO:0035247|GO:0043021|GO:0043046|GO:0043985|GO:0044020
CUFF.10952	2	NFATC3	gi|507626992|ref|XP_004698119.1|	0	gi|301775690|ref|XM_002923214.1|	0	3.77445	5.35715	gi|441468478|gb|CM001727.1|:34824170-34887317	nuclear factor of activated T-cells, cytoplasmic, calcineurin-dependent 3	GO:0001569|GO:0003677|GO:0003682|GO:0003700|GO:0005634|GO:0005730|GO:0005737|GO:0005829|GO:0005886|GO:0006355|GO:0006357|GO:0006366|GO:0006954|GO:0007507|GO:0045333|GO:0045944|GO:0051145|GO:0055001|GO:0071285
CUFF.10953	1	ESRP2	gi|504179811|ref|XP_004598719.1|	0	gi|291390366|ref|XM_002711632.1|	0	3.27282	1.42212	gi|441468478|gb|CM001727.1|:34883343-34892647	epithelial splicing regulatory protein 2	GO:0000166|GO:0003676|GO:0003729|GO:0005634|GO:0006397|GO:0008380|GO:0043484
CUFF.10954	1	SMPD3	gi|516429970|ref|WP_017819137.1|	0	gi|256807358|gb|GQ404557.1|	0	0.323937	0.286212	gi|441468478|gb|CM001727.1|:35000413-35007451	sphingomyelin phosphodiesterase 3, neutral membrane (neutral sphingomyelinase II)	GO:0000137|GO:0000139|GO:0004767|GO:0005794|GO:0005886|GO:0006684|GO:0007049|GO:0007275|GO:0008152|GO:0030072|GO:0046872	Sphingolipid metabolism
CUFF.10955	1				gi|358679394|gb|AC164916.3|	6e-09	205.715	240.603	gi|441468478|gb|CM001727.1|:35092551-35092692
CUFF.10956	1	SLC7A6	gi|47087199|ref|NP_446178.2|	0	gi|157062964|gb|EU118965.1|	0	1.75545	2.26008	gi|441468478|gb|CM001727.1|:34924843-34949998	solute carrier family 7 (amino acid transporter light chain, y+L system), member 6	GO:0003333|GO:0015171|GO:0016020|GO:0016021
CUFF.10957	1	SLC7A6OS	gi|157135822|ref|XP_001656686.1|	4e-178	gi|51921475|gb|AC133195.4|	0	15.4008	11.7886	gi|441468478|gb|CM001727.1|:34949033-34955295	solute carrier family 7, member 6 opposite strand	GO:0005634|GO:0005737|GO:0015031
CUFF.10958	1	CDH1	gi|472344788|ref|XP_004392137.1|	0	gi|156602057|gb|EU006637.1|	0	7.40475	7.65456	gi|441468478|gb|CM001727.1|:35327089-35399545	Clb2p cyclin proteolysis	GO:0001701|GO:0001829|GO:0005509|GO:0005737|GO:0005768|GO:0005794|GO:0005886|GO:0005911|GO:0005912|GO:0005913|GO:0005925|GO:0007155|GO:0007156|GO:0008013|GO:0009898|GO:0009986|GO:0015629|GO:0016020|GO:0016021|GO:0016235|GO:0016323|GO:0016328|GO:0016337|GO:0016342|GO:0019538|GO:0019903|GO:0019904|GO:0022408|GO:0030054|GO:0032794|GO:0032880|GO:0033268|GO:0033561|GO:0042153|GO:0042993|GO:0043219|GO:…
CUFF.10959	1	CEP70	gi|154425737|gb|AAI51461.1|	1e-09	gi|210147631|gb|AC232281.7|	3e-40	0.242312	1.69248	gi|441468478|gb|CM001727.1|:35400750-35401063	centrosomal protein 70kDa
CUFF.1096	1	LDHC	gi|194867623|ref|XP_001972110.1|	3e-156	gi|160858261|gb|AC213716.2|	0	11.6389	3.87056	gi|441468467|gb|CM001738.1|:25175351-25219841	lactate dehydrogenase C	GO:0000166|GO:0003824|GO:0004459|GO:0005737|GO:0005975|GO:0006090|GO:0006096|GO:0006754|GO:0009434|GO:0016491|GO:0016616|GO:0019244|GO:0019516|GO:0030317|GO:0044262|GO:0055114
CUFF.10960	1	TMCO7	gi|507628788|ref|XP_004698548.1|	0	gi|51854628|gb|AC140328.3|	0	1.2494	1.18328	gi|441468478|gb|CM001727.1|:35401942-35583398	transmembrane and coiled-coil domains 7	GO:0016021
CUFF.10961	1	AMMAR1	gi|332018589|gb|EGI59172.1|	3e-174	gi|426245849|ref|XM_004016667.1|	0	0.977971	0.71207	gi|441468478|gb|CM001727.1|:35194191-35196681		GO:0003677|GO:0004803|GO:0006313|GO:0015074
CUFF.10962	1	AMMAR1	gi|307205126|gb|EFN83583.1|	1e-175	gi|218564395|gb|AC152637.5|	0	0.977971	0.71207	gi|441468478|gb|CM001727.1|:35195345-35196651		GO:0003677|GO:0004803|GO:0006313|GO:0015074
CUFF.10963	1				gi|51854628|gb|AC140328.3|	6e-86	0.148368	0.283221	gi|441468478|gb|CM001727.1|:35616476-35619051
CUFF.10964	1	CIRH1A	gi|494782520|ref|WP_007517928.1|	0	gi|56012196|dbj|AK188019.1|	0	7.36591	4.16509	gi|441468478|gb|CM001727.1|:35620825-35650427	cirrhosis, autosomal recessive 1A (cirhin)	GO:0003674|GO:0005515|GO:0005730|GO:0006351|GO:0006355|GO:0008150
CUFF.10965	2	ZFP90	gi|390463144|ref|XP_002748110.2|	0	gi|208968150|dbj|AB464401.1|	0	1.58367	1.87765	gi|441468478|gb|CM001727.1|:35161068-35183012	zinc finger protein 90 homolog (mouse)	GO:0000122|GO:0001078|GO:0003676|GO:0003677|GO:0005515|GO:0005622|GO:0005634|GO:0006351|GO:0006355|GO:0008270|GO:0043392|GO:0045892|GO:0045893|GO:0046872
CUFF.10966	1				gi|62420187|gb|AC147927.3|	5e-22	0.0580314	0.437236	gi|441468478|gb|CM001727.1|:35738655-35739414
CUFF.10967	2	CHTF8	gi|168039950|ref|XP_001772459.1|	3e-127	gi|168149674|emb|CU676279.1|	0	10.2823	9.64838	gi|441468478|gb|CM001727.1|:35609712-35613498	CTF8, chromosome transmission fidelity factor 8 homolog (S. cerevisiae)	GO:0003674|GO:0003677|GO:0005575|GO:0005634|GO:0006260|GO:0007049|GO:0008150
CUFF.10968	1	NIP7	gi|429966511|gb|ELA48508.1|	3e-116	gi|168693786|gb|AC212004.3|	0	2.46439	1.85586	gi|441468478|gb|CM001727.1|:35759492-35766595	NIP7, nucleolar pre-rRNA processing protein	GO:0003723|GO:0005515|GO:0005634|GO:0005730|GO:0042254|GO:0042255
CUFF.10969	2	SNTB2	gi|517665996|ref|WP_018836204.1|	0	gi|217330709|gb|AC232751.5|	0	2.34165	2.31151	gi|441468478|gb|CM001727.1|:35661748-35735124	syntrophin, beta 2 (dystrophin-associated protein A1, 59kDa, basic component 2)	GO:0003779|GO:0005515|GO:0005516|GO:0005543|GO:0005624|GO:0005737|GO:0005874|GO:0016010|GO:0030054|GO:0030658|GO:0045202
CUFF.1097	1	SAA4	gi|493730575|ref|WP_006679869.1|	6e-26	gi|33086695|gb|AY325259.1|	0	63.5662	15.1989	gi|441468467|gb|CM001738.1|:25356986-25358818	serum amyloid A4, constitutive	GO:0005576|GO:0006953|GO:0034364
CUFF.10970	1	VPS4A	gi|317418766|emb|CBN80804.1|	9e-28	gi|117616327|gb|EF043690.1|	0	0.44114	0.759224	gi|441468478|gb|CM001727.1|:35727379-35734380	vacuolar protein sorting 4 homolog A (S. cerevisiae)
CUFF.10971	2	VPS4A	gi|54290174|dbj|BAD61062.1|	0	gi|111309400|gb|BC121022.1|	0	19.1265	13.8847	gi|441468478|gb|CM001727.1|:35741007-35752310	vacuolar protein sorting 4 homolog A (S. cerevisiae)	GO:0000166|GO:0000815|GO:0000910|GO:0005515|GO:0005524|GO:0005737|GO:0005768|GO:0005769|GO:0006810|GO:0007049|GO:0008022|GO:0015031|GO:0016020|GO:0016192|GO:0016197|GO:0017048|GO:0017111|GO:0019904|GO:0030496|GO:0031902|GO:0048471|GO:0051301
CUFF.10972	1	PDF	gi|495374071|ref|WP_008098783.1|	2e-28	gi|111309400|gb|BC121022.1|	0	19.1265	13.8847	gi|441468478|gb|CM001727.1|:35750986-35752476	peptide deformylase (mitochondrial)	GO:0005506|GO:0005739|GO:0006412|GO:0008284|GO:0018206|GO:0031365|GO:0042586
CUFF.10973	1	CYB5B	gi|154274694|ref|XP_001538198.1|	2e-96	gi|298901141|emb|FQ215954.1|	0	15.6914	14.6399	gi|441468478|gb|CM001727.1|:35825923-35850408	cytochrome b5 type B (outer mitochondrial membrane)	GO:0005739|GO:0005741|GO:0005743|GO:0005792|GO:0008047|GO:0016020|GO:0016021|GO:0020037|GO:0022900|GO:0046872
CUFF.10974	1						0.473019	0.178559	gi|441468478|gb|CM001727.1|:35749583-35750116
CUFF.10975	4	COG8	gi|485922202|gb|EOD47757.1|	0	gi|194759020|ref|XM_001961712.1|	0	6.04252	5.47612	gi|441468478|gb|CM001727.1|:35753077-35759433	component of oligomeric golgi complex 8	GO:0000139|GO:0015031
CUFF.10976	1	TERF2	gi|224034815|gb|ACN36483.1|	6e-25	gi|354785982|gb|JN950483.1|	0	0.093822	0.206061	gi|441468478|gb|CM001727.1|:35769006-35771701	telomeric repeat binding factor 2	GO:0000723|GO:0000781|GO:0000783|GO:0001309|GO:0001673|GO:0001701|GO:0003677|GO:0003691|GO:0005515|GO:0005634|GO:0005654|GO:0005730|GO:0005737|GO:0005794|GO:0007004|GO:0007049|GO:0008022|GO:0010834|GO:0016233|GO:0030870|GO:0031627|GO:0031848|GO:0032205|GO:0032206|GO:0032214|GO:0042162|GO:0042803|GO:0070198|GO:0090398
CUFF.10977	1	NOB1	gi|167045231|gb|ABZ09891.1|	0	gi|56349199|emb|CR694532.2|	0	9.60466	6.06285	gi|441468478|gb|CM001727.1|:36084979-36095149	similar to Nin1 binding protein, chaperone of the 26S proteasome	GO:0005634|GO:0046872
CUFF.10978	2	TERF2	gi|508699814|gb|EOX91710.1|	0	gi|354785982|gb|JN950483.1|	0	4.11851	4.31272	gi|441468478|gb|CM001727.1|:35769494-35792595	telomeric repeat binding factor 2	GO:0000723|GO:0000781|GO:0000783|GO:0001309|GO:0001673|GO:0001701|GO:0003677|GO:0003691|GO:0005515|GO:0005634|GO:0005654|GO:0005730|GO:0005737|GO:0005794|GO:0007004|GO:0007049|GO:0008022|GO:0010834|GO:0016233|GO:0030870|GO:0031627|GO:0031848|GO:0032205|GO:0032206|GO:0032214|GO:0042162|GO:0042803|GO:0070198|GO:0090398
CUFF.10979	1	RPS27A	gi|90075190|dbj|BAE87275.1|	3e-53	gi|25137016|emb|AL808109.6|	2e-143	582.933	308.66	gi|441468478|gb|CM001727.1|:36092232-36092714	ribosomal protein S27a	GO:0000075|GO:0000080|GO:0000082|GO:0000084|GO:0000184|GO:0000187|GO:0000209|GO:0000216|GO:0000278|GO:0002218|GO:0002224|GO:0002474|GO:0002479|GO:0002755|GO:0002756|GO:0003735|GO:0005622|GO:0005634|GO:0005654|GO:0005737|GO:0005829|GO:0005840|GO:0005886|GO:0006281|GO:0006412|GO:0006413|GO:0006414|GO:0006415|GO:0006614|GO:0006915|GO:0006916|GO:0006977|GO:0007173|GO:0007219|GO:0007220|GO:0007249|GO:…
CUFF.1098	1	SAA4	gi|345323976|ref|XP_001510644.2|	2e-20	gi|426251630|ref|XM_004019476.1|	0	1.07518	0.163803	gi|441468467|gb|CM001738.1|:25393400-25396403	serum amyloid A4, constitutive	GO:0005576|GO:0006953|GO:0034364
CUFF.10980	1	NQO1	gi|515494440|ref|WP_016927694.1|	0	gi|13569587|gb|AF348479.1|AF348479	0	1.5123	0.878156	gi|441468478|gb|CM001727.1|:36054527-36070389	NAD(P)H dehydrogenase, quinone 1	GO:0003955|GO:0005737|GO:0006979|GO:0016491|GO:0043086|GO:0055114	Ubiquinone and other terpenoid-quinone biosynthesis
CUFF.10981	1	PSMD7	gi|499002321|ref|XP_004555200.1|	0	gi|167526127|ref|XM_001747346.1|	0	23.1845	15.9512	gi|441468478|gb|CM001727.1|:36254970-36263291	proteasome (prosome, macropain) 26S subunit, non-ATPase, 7	GO:0000075|GO:0000082|GO:0000084|GO:0000209|GO:0000216|GO:0000278|GO:0000502|GO:0002474|GO:0002479|GO:0005654|GO:0005829|GO:0005838|GO:0006521|GO:0006915|GO:0006977|GO:0010467|GO:0016032|GO:0016070|GO:0016071|GO:0031145|GO:0034641|GO:0042590|GO:0042981|GO:0044281|GO:0051436|GO:0051437|GO:0051439
CUFF.10982	1	NQO1	gi|518461783|ref|WP_019631990.1|	4e-52	gi|168239876|gb|AC216695.5|	5e-155	0.317745	0.321024	gi|441468478|gb|CM001727.1|:36060773-36062777	NAD(P)H dehydrogenase, quinone 1	GO:0003955|GO:0005737|GO:0006979|GO:0016491|GO:0043086|GO:0055114
CUFF.10983	1				gi|29124088|gb|AC116667.2|	7e-123	0.31218	0.255842	gi|441468478|gb|CM001727.1|:37280374-37281961
CUFF.10984	1						0.178444	0.614729	gi|441468478|gb|CM001727.1|:37282053-37288870
CUFF.10985	1	D6ERTD131E	gi|149032527|gb|EDL87405.1|	5e-30	gi|27227458|gb|AY154895.1|	2e-115	0.232102	0.172915	gi|441468478|gb|CM001727.1|:37302488-37303401		GO:0003723|GO:0003964|GO:0004519|GO:0006278
CUFF.10986	4	NFAT5	gi|488543247|ref|XP_004463188.1|	0	gi|3413503|emb|Y16563.1|	0	13.4531	17.6167	gi|441468478|gb|CM001727.1|:35937000-36052503	nuclear factor of activated T-cells 5, tonicity-responsive	GO:0001816|GO:0003677|GO:0003700|GO:0005634|GO:0005737|GO:0006355|GO:0006366|GO:0007165|GO:0007588|GO:0010628|GO:0045944
CUFF.10987	1				gi|14861124|dbj|AP003125.2|	1e-06	1.16493	0.843882	gi|441468478|gb|CM001727.1|:37333957-37349400
CUFF.10988	2	WWP2	gi|336380360|gb|EGO21513.1|	0	gi|56031751|dbj|AK207574.1|	0	4.83	4.31705	gi|441468478|gb|CM001727.1|:36117645-36244635	WW domain containing E3 ubiquitin protein ligase 2	GO:0000122|GO:0000151|GO:0001085|GO:0004842|GO:0005515|GO:0005622|GO:0005634|GO:0005737|GO:0006464|GO:0008134|GO:0010629|GO:0016567|GO:0016874|GO:0016881|GO:0032410|GO:0042787|GO:0043161|GO:0043433|GO:0045892|GO:0046718|GO:0051224|GO:0070534
CUFF.10989	1				gi|74216381|dbj|AK142608.1|	0	0.221576	0.192741	gi|441468478|gb|CM001727.1|:37375815-37378745
CUFF.1099	1	D6ERTD318E	gi|45861789|gb|AAS78685.1|	1e-23	gi|38502417|gb|AC009517.6|	1e-41	0.893669	1.12666	gi|441468467|gb|CM001738.1|:25190703-25191143
CUFF.10990	1	ZFHX3	gi|460367138|ref|XP_004229432.1|	2e-34	gi|327285485|ref|XM_003227416.1|	5e-108	1.50862	1.13452	gi|441468478|gb|CM001727.1|:37378796-37466082	zinc finger homeobox 3	GO:0000122|GO:0003676|GO:0003677|GO:0003700|GO:0005622|GO:0005634|GO:0005667|GO:0005739|GO:0006355|GO:0008270|GO:0019899|GO:0043565|GO:0044212|GO:0045662|GO:0045663|GO:0045892
CUFF.10991	1	PAOX	gi|440896525|gb|ELR48430.1|	2e-10	gi|861068|emb|X79703.1|	0	0.0545455	0.0361143	gi|441468478|gb|CM001727.1|:37308519-37315622	polyamine oxidase (exo-N4-amino)	GO:0005777|GO:0008215|GO:0052899|GO:0052901|GO:0052902|GO:0052903|GO:0052904
CUFF.10992	1	PAOX	gi|440898877|gb|ELR50284.1|	2e-10	gi|861068|emb|X79703.1|	0	0.709011	0.696559	gi|441468478|gb|CM001727.1|:37308519-37331110	polyamine oxidase (exo-N4-amino)	GO:0005777|GO:0008215|GO:0052899|GO:0052901|GO:0052902|GO:0052903|GO:0052904
CUFF.10993	1	ZFHX3	gi|507663678|ref|XP_004636083.1|	0	gi|395818330|ref|XM_003782539.1|	0	0.652765	0.646184	gi|441468478|gb|CM001727.1|:37466219-37468498	zinc finger homeobox 3	GO:0000122|GO:0003676|GO:0003677|GO:0003700|GO:0003705|GO:0005622|GO:0005634|GO:0005667|GO:0005739|GO:0006355|GO:0006366|GO:0007517|GO:0008270|GO:0019899|GO:0043565|GO:0044212|GO:0045662|GO:0045663|GO:0045892
CUFF.10994	1	ZFHX3	gi|490374990|ref|WP_004254591.1|	2e-74	gi|10432767|dbj|AK021563.1|	0	2.14411	1.63423	gi|441468478|gb|CM001727.1|:37625521-37626178	zinc finger homeobox 3	GO:0000122|GO:0003676|GO:0003677|GO:0003700|GO:0005622|GO:0005634|GO:0005667|GO:0005739|GO:0006355|GO:0008270|GO:0019899|GO:0043565|GO:0044212|GO:0045662|GO:0045663|GO:0045892
CUFF.10995	1	ZFHX3	gi|431891861|gb|ELK02395.1|	2e-32	gi|301616352|ref|XM_002937578.1|	0	1.67186	1.34423	gi|441468478|gb|CM001727.1|:37626228-37630937	zinc finger homeobox 3	GO:0000122|GO:0003676|GO:0003677|GO:0003700|GO:0003705|GO:0005622|GO:0005634|GO:0005667|GO:0005739|GO:0006355|GO:0006366|GO:0007517|GO:0008270|GO:0019899|GO:0043565|GO:0044212|GO:0045662|GO:0045663|GO:0045892
CUFF.10996	1	DHX38	gi|20521750|dbj|BAA83016.2|	7e-152	gi|27356735|gb|AC125162.4|	0	2.55652	2.67288	gi|441468478|gb|CM001727.1|:38236688-38243057	DEAH (Asp-Glu-Ala-His) box polypeptide 38	GO:0000166|GO:0000398|GO:0003676|GO:0004386|GO:0005524|GO:0005634|GO:0005654|GO:0005681|GO:0006366|GO:0006369|GO:0006397|GO:0006406|GO:0008026|GO:0008380|GO:0010467|GO:0016787|GO:0031124|GO:0071013
CUFF.10997	1	HP	gi|403309042|ref|XP_003944941.1|	0	gi|73990922|emb|AM083987.1|	0	0.928626	1.27995	gi|441468478|gb|CM001727.1|:38252581-38256773	haptoglobin	GO:0003824|GO:0004252|GO:0005576|GO:0005615|GO:0006508|GO:0006879|GO:0006952|GO:0008152|GO:0010942|GO:0030492|GO:0031838|GO:0042542|GO:0051354|GO:2000296
CUFF.10998	2	ZFHX3	gi|470608138|ref|XP_004314819.1|	0	gi|108095523|gb|DQ598241.1|	0	0.870836	0.902963	gi|441468478|gb|CM001727.1|:37469162-37625316	zinc finger homeobox 3	GO:0000122|GO:0003676|GO:0003677|GO:0003700|GO:0005622|GO:0005634|GO:0005667|GO:0005739|GO:0006355|GO:0008270|GO:0019899|GO:0043565|GO:0044212|GO:0045662|GO:0045663|GO:0045892
CUFF.10999	2	DHX38	gi|66808589|ref|XP_638017.1|	0	gi|375206232|gb|JN748522.1|	0	3.58236	4.13528	gi|441468478|gb|CM001727.1|:38225391-38236531	DEAH (Asp-Glu-Ala-His) box polypeptide 38	GO:0000166|GO:0000398|GO:0003676|GO:0004386|GO:0005524|GO:0005634|GO:0005654|GO:0005681|GO:0006366|GO:0006369|GO:0006397|GO:0006406|GO:0008026|GO:0008380|GO:0010467|GO:0016787|GO:0031124|GO:0071013
CUFF.11	1	TSPAN6	gi|195580655|ref|XP_002080150.1|	9e-176	gi|34366504|emb|AL691421.9|	0	66.3052	126.516	gi|441468466|gb|CM001739.1|:7383234-7391514	tetraspanin 6
CUFF.110	1	ANKRD11	gi|312373571|gb|EFR21286.1|	6e-134	gi|70992868|ref|XM_746190.1|	0	2.75728	4.55729	gi|441468466|gb|CM001739.1|:21641136-21643690	ankyrin repeat domain 11
CUFF.1100	1	SAA3	gi|440901695|gb|ELR52587.1|	3e-60	gi|151554236|gb|BC149506.1|	0	728.187	384.106	gi|441468467|gb|CM001738.1|:25341744-25343909	serum amyloid A 3	GO:0005576|GO:0006953|GO:0034364
CUFF.11000	1	D6ERTD318E	gi|344253605|gb|EGW09709.1|	1e-18	gi|229368422|gb|AC236240.1|	3e-20	0.10335	0.31119	gi|441468478|gb|CM001727.1|:38369704-38370699
CUFF.11001	2	TXNL4B	gi|224094075|ref|XP_002310071.1|	1e-94	gi|291235904|ref|XM_002737834.1|	0	3.5335	3.10764	gi|441468478|gb|CM001727.1|:38243303-38250529	thioredoxin-like 4B	GO:0005681|GO:0006397|GO:0007067|GO:0008380
CUFF.11002	2	DHODH	gi|403221753|dbj|BAM39885.1|	0	gi|4239699|emb|AJ132772.1|	0	4.30295	3.09122	gi|441468478|gb|CM001727.1|:38274063-38297737	dihydroorotate dehydrogenase (quinone)	GO:0003824|GO:0004152|GO:0004158|GO:0005743|GO:0006206|GO:0006207|GO:0006222|GO:0016020|GO:0016021|GO:0043065|GO:0044205|GO:0044281|GO:0046134|GO:0055086|GO:0055114|GO:0090140
CUFF.11003	2	ATXN1L	gi|71152108|sp|Q5R7I3.2|HBP1_PONAB	0	gi|110558976|gb|DQ846690.1|	0	1.87317	2.05408	gi|441468478|gb|CM001727.1|:38453118-38462147	ataxin 1-like	GO:0003677|GO:0003723|GO:0005634|GO:0006351|GO:0006355|GO:0030425
CUFF.11004	3	ZFP821|ZNF821	gi|351695503|gb|EHA98421.1|	0	gi|45422522|emb|CR352694.1|	0	0.549049	0.779922	gi|441468478|gb|CM001727.1|:38434795-38451008		GO:0003676|GO:0003677|GO:0005622|GO:0005634|GO:0006351|GO:0006355|GO:0008150|GO:0008270|GO:0046872
CUFF.11005	1	PHLPP2	gi|123478001|ref|XP_001322165.1|	1e-180	gi|23243260|gb|BC035267.1|	0	0.555007	0.560378	gi|441468478|gb|CM001727.1|:38580659-38606248	PH domain and leucine rich repeat protein phosphatase 2	GO:0003824|GO:0004721|GO:0005543|GO:0005634|GO:0005737|GO:0008152|GO:0016020|GO:0046872
CUFF.11006	4	IST1	gi|323335858|gb|EGA77136.1|	0	gi|373254451|emb|FO081411.1|	0	25.1199	22.1146	gi|441468478|gb|CM001727.1|:38376716-38419848	similar to S. cerevisiae IST1 (YNL265C) putative translation initiation factor	GO:0003674|GO:0005515|GO:0005793|GO:0007049|GO:0008150|GO:0016023|GO:0031410|GO:0051301
CUFF.11007	1	PKD1L3	gi|440905591|gb|ELR55956.1|	1e-37	gi|319738261|emb|FQ482094.3|	0	0.0681695	0.0953297	gi|441468478|gb|CM001727.1|:38378380-38385592	polycystic kidney disease 1-like 3	GO:0001581|GO:0005261|GO:0005509|GO:0006812|GO:0007049|GO:0007218|GO:0008324|GO:0009986|GO:0016020|GO:0016021|GO:0016023|GO:0033040|GO:0051301|GO:0071468
CUFF.11008	1	PHLPP2	gi|198451363|ref|XP_002137290.1|	0	gi|410913202|ref|XM_003970029.1|	0	0.516824	0.719279	gi|441468478|gb|CM001727.1|:38608423-38635776	PH domain and leucine rich repeat protein phosphatase 2	GO:0003824|GO:0005543|GO:0005737|GO:0008152
CUFF.11009	2	AP1G1	gi|299115541|emb|CBN75745.1|	0	gi|56304931|emb|CR721378.2|	0	8.90964	7.99014	gi|441468478|gb|CM001727.1|:38487285-38569643	adaptor-related protein complex 1, gamma 1 subunit	GO:0000139|GO:0005215|GO:0005515|GO:0005737|GO:0005765|GO:0005794|GO:0005802|GO:0005829|GO:0006886|GO:0006892|GO:0006897|GO:0008565|GO:0015031|GO:0016020|GO:0016032|GO:0016044|GO:0016192|GO:0019894|GO:0030117|GO:0030119|GO:0030131|GO:0030136|GO:0030659|GO:0030665|GO:0044431|GO:0048471|GO:0050690|GO:0055037
CUFF.1101	1	M-SAA3.2	gi|497856254|ref|WP_010170410.1|	3e-88	gi|165940901|gb|EU366476.1|	0	5748.4	1587.4	gi|441468467|gb|CM001738.1|:25408362-25412529	mammary serum amyloid A3.2	GO:0005576|GO:0006953|GO:0034364
CUFF.11010	1	ZNF23	gi|355703855|gb|EHH30346.1|	0	gi|334323462|ref|XM_001373722.2|	0	0.473486	0.517676	gi|441468478|gb|CM001727.1|:38835834-38840143	zinc finger protein 23	GO:0003676|GO:0005622|GO:0006355|GO:0008270|GO:0046872
CUFF.11011	1	FTSJD1	gi|489589522|ref|WP_003493966.1|	0	gi|12698152|dbj|AB055279.1|	0	5.92083	5.256	gi|441468478|gb|CM001727.1|:38972680-38980247	FtsJ methyltransferase domain containing 1	GO:0003676|GO:0008168|GO:0016740|GO:0032259
CUFF.11012	1				gi|89274850|gb|DQ405274.1|	5e-23	0.35972	0.424779	gi|441468478|gb|CM001727.1|:38980707-38981683
CUFF.11013	1				gi|343098573|gb|AC149240.3|	2e-12	0.291155	0.263685	gi|441468478|gb|CM001727.1|:38981882-38983105
CUFF.11014	1	HYDIN	gi|328770911|gb|EGF80952.1|	2e-103	gi|354477831|ref|XM_003501074.1|	0	1.83405	0.166847	gi|441468478|gb|CM001727.1|:39328009-39330878	HYDIN, axonemal central pair apparatus protein	GO:0005198
CUFF.11015	1	POP4	gi|289193200|ref|YP_003459141.1|	4e-144	gi|76443737|gb|AC157552.10|	0	1.9416	1.62952	gi|441468478|gb|CM001727.1|:39434129-39443814	similar to S. cerevisiae POP4 (YBR257W) component of RNAseP and RNAseMRP complexes involved in processing of tRNA and rRNA precursors	GO:0000172|GO:0003723|GO:0004526|GO:0004540|GO:0005515|GO:0005634|GO:0005655|GO:0005730|GO:0006364|GO:0006379|GO:0008033|GO:0016787|GO:0030677
CUFF.11016	2	MARVELD3	gi|496016868|ref|WP_008741447.1|	2e-150	gi|291390439|ref|XM_002711672.1|	0	3.97973	3.44956	gi|441468478|gb|CM001727.1|:38638423-38648952	MARVEL domain containing 3	GO:0005923|GO:0016020|GO:0016021|GO:0045216
CUFF.11017	1	PLEKHF1	gi|440903573|gb|ELR54212.1|	6e-64	gi|182890687|gb|BC165104.1|	0	3.36624	4.15752	gi|441468478|gb|CM001727.1|:39486847-39487258	pleckstrin homology domain containing, family F (with FYVE domain) member 1	GO:0005543|GO:0005634|GO:0005730|GO:0005737|GO:0005764|GO:0005765|GO:0005768|GO:0006915|GO:0007032|GO:0010008|GO:0010314|GO:0010508|GO:0016050|GO:0032266|GO:0046872|GO:0048471|GO:0070273|GO:0072659
CUFF.11018	2	ZNF19	gi|355703480|gb|EHH29971.1|	0	gi|18043784|gb|BC019922.1|	0	0.807209	0.498383	gi|441468478|gb|CM001727.1|:38800752-38811312	zinc finger protein 19	GO:0003676|GO:0003677|GO:0003700|GO:0005622|GO:0005634|GO:0006351|GO:0006355|GO:0008270|GO:0046872
CUFF.11019	1	PLEKHF1	gi|520791071|ref|WP_020291143.1|	6e-09	gi|345785885|ref|XM_541726.3|	0	3.1205	2.54761	gi|441468478|gb|CM001727.1|:39487479-39488447	pleckstrin homology domain containing, family F (with FYVE domain) member 1	GO:0005543|GO:0005634|GO:0005730|GO:0005737|GO:0005764|GO:0005765|GO:0005768|GO:0006915|GO:0006917|GO:0007032|GO:0010008|GO:0010314|GO:0010508|GO:0016050|GO:0032266|GO:0046872|GO:0048471|GO:0070273|GO:0072659
CUFF.1102	1	SAA1	gi|440910722|gb|ELR60484.1|	7e-27	gi|151554236|gb|BC149506.1|	0	0.0462823	0.0559607	gi|441468467|gb|CM001738.1|:25341744-25343909	serum amyloid A1	GO:0005576|GO:0006953|GO:0034364
CUFF.11020	1		gi|340924320|gb|EGS19223.1|	6e-61	gi|1297353|gb|U53591.1|MMU53591	0	2.86931	2.92695	gi|441468478|gb|CM001727.1|:39507495-39514764		GO:0008219|GO:0016021|GO:0031966
CUFF.11021	1	CCNE1	gi|505793145|ref|XP_004606349.1|	0	gi|48479200|gb|AY514695.1|	0	1.95785	1.28283	gi|441468478|gb|CM001727.1|:39612346-39623153	cyclin E1	GO:0000079|GO:0000307|GO:0005634|GO:0006270|GO:0006468|GO:0007049|GO:0016055|GO:0016301|GO:0016538|GO:0019901|GO:0051301|GO:0051726
CUFF.11022	1						0.733575	0.0877889	gi|441468478|gb|CM001727.1|:39789421-39790081
CUFF.11023	1	L1MD-TF23	gi|518191613|ref|WP_019361821.1|	2e-14	gi|297210579|emb|CU855513.12|	7e-58	0.304391	1.0569	gi|441468478|gb|CM001727.1|:39511696-39512093
CUFF.11024	1	TSHZ3	gi|512975635|ref|XP_004849892.1|	0	gi|358415250|ref|XM_593742.4|	0	0.225253	0.436447	gi|441468478|gb|CM001727.1|:41034496-41038661	teashirt zinc finger homeobox 3	GO:0001656|GO:0001657|GO:0001701|GO:0002087|GO:0003677|GO:0003682|GO:0003700|GO:0005515|GO:0005622|GO:0005634|GO:0005739|GO:0006351|GO:0006355|GO:0008270|GO:0030324|GO:0030426|GO:0043565|GO:0045892|GO:0048745|GO:0050881|GO:0050975|GO:0051152|GO:0060993|GO:0072105|GO:0072193|GO:0072195
CUFF.11025	1	TSHZ3	gi|517157962|ref|WP_018346780.1|	2e-76	gi|345328328|ref|XM_001508189.2|	0	0.251857	1.48546	gi|441468478|gb|CM001727.1|:41038800-41039176	teashirt zinc finger homeobox 3	GO:0003677|GO:0003700|GO:0005622|GO:0005634|GO:0006355|GO:0008270|GO:0043565
CUFF.11026	1	PIM1	gi|474173251|gb|EMS57676.1|	4e-22	gi|224549532|gb|FJ176371.1|	1e-60	80.9632	23.2544	gi|441468478|gb|CM001727.1|:41420775-41420911	pim-1 oncogene	GO:0000166|GO:0004672|GO:0004674|GO:0005515|GO:0005524|GO:0005634|GO:0005737|GO:0005886|GO:0006468|GO:0006915|GO:0007049|GO:0007275|GO:0008134|GO:0008283|GO:0016301|GO:0016310|GO:0016740|GO:0016772|GO:0030145|GO:0031659|GO:0043066|GO:0043433|GO:0046777
CUFF.11027	1		gi|358416112|ref|XP_003583297.1|	1e-16	gi|189163584|gb|AC217167.7|	3e-66	0.17519	0.168938	gi|441468478|gb|CM001727.1|:42096777-42098210		GO:0004672|GO:0005578|GO:0005739|GO:0005886|GO:0031225|GO:0043395|GO:0045333
CUFF.11028	1	T2R65A	gi|34525762|gb|AAQ73927.1|	8e-26	gi|197216044|gb|EU915004.1|	3e-106	0.729278	0.386123	gi|441468478|gb|CM001727.1|:42099239-42100460	bitter taste receptor Bota-T2R65A	GO:0000079|GO:0003677|GO:0003682|GO:0004930|GO:0005634|GO:0005813|GO:0006351|GO:0006355|GO:0006468|GO:0007049|GO:0016021|GO:0017069|GO:0019901|GO:0031965|GO:0044419|GO:0050909|GO:0051301
CUFF.11029	1	PDCD5	gi|18977459|ref|NP_578816.1|	3e-53	gi|109658444|gb|BC118175.1|	7e-135	4.77868	3.60601	gi|441468478|gb|CM001727.1|:42276372-42285831	programmed cell death 5	GO:0003674|GO:0003677|GO:0005575|GO:0005634|GO:0005737|GO:0006915|GO:0008150
CUFF.1103	1	VWA5A	gi|197102664|ref|NP_001125927.1|	0	gi|50872224|gb|AC149683.2|	0	4.26041	4.97744	gi|441468467|gb|CM001738.1|:25844788-25875612	von Willebrand factor A domain containing 5A	GO:0005634|GO:0005730
CUFF.11030	3	URI1	gi|395323965|gb|EJF56416.1|	0	gi|56017449|dbj|AK193272.1|	0	4.61356	3.40279	gi|441468478|gb|CM001727.1|:39727872-39789073	chromosome 11 open reading frame, human C19orf2	GO:0000122|GO:0001106|GO:0001558|GO:0003682|GO:0004864|GO:0005515|GO:0005634|GO:0005665|GO:0005737|GO:0005739|GO:0006357|GO:0006457|GO:0009615|GO:0010923|GO:0016272|GO:0030425|GO:0042981|GO:0051082|GO:0071363|GO:0071383
CUFF.11031	1				gi|350585063|ref|XR_135234.1|	2e-157	0.270778	0.158489	gi|441468478|gb|CM001727.1|:42350832-42351946
CUFF.11032	3	ZNF507	gi|260830665|ref|XP_002610281.1|	0	gi|34528129|dbj|AK130905.1|	0	4.36235	4.50736	gi|441468478|gb|CM001727.1|:42041597-42085628	zinc finger protein 507	GO:0003676|GO:0005622|GO:0008270
CUFF.11033	1						0.414011	1.03985	gi|441468478|gb|CM001727.1|:42388750-42389498
CUFF.11034	1	LOC101338389	gi|403512181|ref|YP_006643819.1|	1e-06			0.127229	0.351352	gi|441468478|gb|CM001727.1|:42464738-42465579	B(0,+)-type amino acid transporter 1-like
CUFF.11035	3	ANKRD27	gi|170588307|ref|XP_001898915.1|	0	gi|10312244|gb|AC008736.6|AC008736	0	3.50784	3.51767	gi|441468478|gb|CM001727.1|:42288582-42337431	ankyrin repeat domain 27 (VPS9 domain)	GO:0005085|GO:0005096|GO:0005515|GO:0005737|GO:0005764|GO:0005769|GO:0043547|GO:0045022
CUFF.11036	1						0.407181	0	gi|441468478|gb|CM001727.1|:42515006-42515597
CUFF.11037	1		gi|497828303|ref|WP_010142459.1|	3e-06	gi|226437724|gb|AC150919.8|	7e-34	0.14412	0.206408	gi|441468478|gb|CM001727.1|:42515992-42517814
CUFF.11038	5	DPY19L3	gi|345319384|ref|XP_001508949.2|	0	gi|358416471|ref|XR_138921.1|	0	3.46167	4.83788	gi|441468478|gb|CM001727.1|:42102346-42181652	dpy-19-like 3 (C. elegans)	GO:0016021
CUFF.11039	2	NUDT19	gi|134001215|gb|ABO45231.1|	2e-104	gi|193290221|gb|AC226099.3|	0	1.99027	1.74707	gi|441468478|gb|CM001727.1|:42369340-42388379	nudix (nucleoside diphosphate linked moiety X)-type motif 19	GO:0003723|GO:0003964|GO:0004519|GO:0005739|GO:0006278|GO:0016787
CUFF.1104	1	SPA17	gi|474350439|gb|EMS62963.1|	6e-99	gi|426370895|ref|XM_004052344.1|	0	0.710663	0.835496	gi|441468467|gb|CM001738.1|:27010446-27022795	sperm autoantigenic protein 17	GO:0001539|GO:0005737|GO:0007165|GO:0007339|GO:0008603|GO:0016020|GO:0019861|GO:0031514|GO:0072372
CUFF.11040	1						3.46167	4.83788	gi|441468478|gb|CM001727.1|:42170113-42171306
CUFF.11041	1	CEP89	gi|395852576|ref|XP_003798813.1|	3e-57	gi|18044193|gb|BC020195.1|	0	0.747773	0.243232	gi|441468478|gb|CM001727.1|:42577180-42589431	centrosomal protein 89kDa	GO:0000922|GO:0005813
CUFF.11042	1						0.238451	0.124458	gi|441468478|gb|CM001727.1|:42106244-42108979
CUFF.11043	1						0.513051	0.193758	gi|441468478|gb|CM001727.1|:42111212-42111717
CUFF.11044	1	RHPN2	gi|401886447|gb|EJT50481.1|	0	gi|110558975|gb|DQ846689.1|	0	1.44168	1.8119	gi|441468478|gb|CM001727.1|:42597356-42655665	rhophilin, Rho GTPase binding protein 2	GO:0005622|GO:0007165|GO:0048471
CUFF.11045	1				gi|18042489|gb|AC092445.4|	5e-64	0.241098	0.0188935	gi|441468478|gb|CM001727.1|:42143417-42144717		GO:0003723|GO:0003964|GO:0006278
CUFF.11046	1	RNLS	gi|515351774|ref|WP_016863881.1|	1e-96	gi|327279371|ref|XM_003224382.1|	0	2.4636	2.22048	gi|441468478|gb|CM001727.1|:42757555-42758410	renalase, FAD-dependent amine oxidase	GO:0016491|GO:0055114
CUFF.11047	2	CEP89	gi|328787893|ref|XP_001122329.2|	0	gi|288780963|dbj|AK343752.1|	0	0.446699	0.432671	gi|441468478|gb|CM001727.1|:42523535-42549164	centrosomal protein 89kDa	GO:0000922|GO:0005813
CUFF.11048	1	LRP3	gi|348532217|ref|XP_003453603.1|	5e-49	gi|73948529|ref|XM_541714.2|	3e-119	23.1454	19.4499	gi|441468478|gb|CM001727.1|:42837355-42837608	low density lipoprotein receptor-related protein 3	GO:0004872|GO:0005905|GO:0006898|GO:0016021
CUFF.11049	1				gi|348562918|ref|XM_003467208.1|	1e-50	193.422	306.57	gi|441468478|gb|CM001727.1|:42838642-42838776
CUFF.1105	1	CCDC15	gi|524864012|ref|XP_005088844.1|	4e-28	gi|293361014|ref|XM_345918.4|	5e-148	0.337133	1.29868	gi|441468467|gb|CM001738.1|:27268477-27269210	coiled-coil domain containing 15	GO:0003674|GO:0005813|GO:0008150
CUFF.11050	3		gi|219683848|ref|YP_002470231.1|	1e-146	gi|7839902|gb|AC011449.6|AC011449	0	2.46517	2.67869	gi|441468478|gb|CM001727.1|:42593323-42597288		GO:0003677|GO:0003682|GO:0005634|GO:0006281|GO:0043231|GO:0043240
CUFF.11051	2	GPATCH1	gi|388582699|gb|EIM23003.1|	0	gi|54304270|emb|BX323797.10|	0	0.718523	0.996511	gi|441468478|gb|CM001727.1|:42684412-42739151	G patch domain containing 1	GO:0000398|GO:0003676|GO:0071013
CUFF.11052	1	SLC7A10	gi|504171939|ref|XP_004595552.1|	3e-10	gi|221136903|ref|NM_002333.3|	7e-87	0.497052	1.01027	gi|441468478|gb|CM001727.1|:42839187-42840351	solute carrier family 7 (neutral amino acid transporter light chain, asc system), member 10
CUFF.11053	1	PEPD	gi|511015598|ref|WP_016269978.1|	2e-123	gi|75905679|gb|AC149058.7|	0	44.3879	28.2176	gi|441468478|gb|CM001727.1|:42878304-42903488	peptidase D	GO:0004177|GO:0004181|GO:0006508|GO:0006520|GO:0009987|GO:0016787|GO:0016805|GO:0030145|GO:0030574|GO:0046872
CUFF.11054	1				gi|197245815|gb|BC168920.1|	0	0.179691	0.62162	gi|441468478|gb|CM001727.1|:43198263-43198815
CUFF.11055	1	B7H6	gi|359067853|ref|XP_003586395.1|	9e-14	gi|154152080|ref|NM_001100333.1|	2e-43	0.441102	0.822168	gi|441468478|gb|CM001727.1|:43519482-43521156	B7 homolog 6	GO:0005777|GO:0008215|GO:0052899|GO:0052901|GO:0052902|GO:0052903|GO:0052904
CUFF.11056	1	COX7A2	gi|195433647|ref|XP_002064819.1|	1e-53	gi|3093381|emb|Y17181.1|	0	134.245	65.989	gi|441468478|gb|CM001727.1|:43639564-43640014	cytochrome c oxidase subunit VIIa polypeptide 2 (liver)	GO:0004129|GO:0005746|GO:0009055
CUFF.11057	4	LRP3	gi|296192384|ref|XP_002744085.1|	9e-116	gi|68989369|gb|AC150683.3|	0	9.08247	11.2123	gi|441468478|gb|CM001727.1|:42829015-42836725	low density lipoprotein receptor-related protein 3	GO:0005515|GO:0005575|GO:0005905|GO:0006898|GO:0008150|GO:0016021
CUFF.11058	2						0.724314	1.29993	gi|441468478|gb|CM001727.1|:43309681-43371362
CUFF.11059	4	LSM14A	gi|156846598|ref|XP_001646186.1|	0	gi|224078463|ref|XM_002195008.1|	0	26.736	20.9133	gi|441468478|gb|CM001727.1|:43591037-43618392	LSM14A, SCD6 homolog A (S. cerevisiae)	GO:0000932|GO:0005737|GO:0006417|GO:0007275|GO:0010494|GO:0033962|GO:0043231
CUFF.1106	4	TBRG1	gi|16553676|dbj|BAB71559.1|	0	gi|15147153|gb|AC089991.2|	0	7.25511	6.36144	gi|441468467|gb|CM001738.1|:26957221-26971454	transforming growth factor beta regulator 1	GO:0005515|GO:0005634|GO:0006260|GO:0007050|GO:0008285|GO:0032066|GO:0050821
CUFF.11060	2	KIAA0355	gi|483512642|gb|EOB01048.1|	0	gi|297276731|ref|XR_011011.2|	0	1.60571	2.29692	gi|441468478|gb|CM001727.1|:43680915-43733034	KIAA0355
CUFF.11061	1	B7H6	gi|440892639|gb|ELR45742.1|	2e-14	gi|423292934|gb|JQ663799.1|	1e-52	2.78815	0.32479	gi|441468478|gb|CM001727.1|:43736565-43737387	B7 homolog 6	GO:0003676|GO:0005622|GO:0005777|GO:0006355|GO:0008215|GO:0052899|GO:0052901|GO:0052902|GO:0052903|GO:0052904
CUFF.11062	1	PAOX	gi|358417026|ref|XP_002702032.2|	2e-12	gi|426227874|ref|XM_004007991.1|	2e-56	2.78815	0.32479	gi|441468478|gb|CM001727.1|:43737569-43740766	polyamine oxidase (exo-N4-amino)	GO:0003924|GO:0005525|GO:0005777|GO:0008215|GO:0052899|GO:0052901|GO:0052902|GO:0052903|GO:0052904
CUFF.11063	1				gi|375223278|gb|JN765571.1|	2e-23	2.78815	0.32479	gi|441468478|gb|CM001727.1|:43736650-43740766
CUFF.11064	1		gi|440909867|gb|ELR59730.1|	1e-10	gi|207524545|gb|AC231848.3|	7e-84	11.8222	0.641874	gi|441468478|gb|CM001727.1|:43773266-43775063
CUFF.11065	1	PDCD2L	gi|367069054|gb|AEX13366.1|	1e-50	gi|34556144|emb|BX537302.12|	2e-116	3.95699	2.306	gi|441468478|gb|CM001727.1|:43777447-43777821	programmed cell death 2-like	GO:0005737|GO:0007049
CUFF.11066	1	UBA2	gi|260781890|ref|XP_002586029.1|	0	gi|56008374|dbj|AK184197.1|	0	6.11547	5.24157	gi|441468478|gb|CM001727.1|:43804201-43833636	similar to Uba1 (Ub-activating enzyme)	GO:0000166|GO:0003824|GO:0005515|GO:0005524|GO:0005634|GO:0006464|GO:0008047|GO:0008134|GO:0008641|GO:0016874|GO:0016925|GO:0019948|GO:0043085|GO:0046872|GO:0046982
CUFF.11067	2	GPI	gi|375258431|ref|YP_005017601.1|	0	gi|187372301|gb|EU493079.1|	0	681.48	87.2387	gi|441468478|gb|CM001727.1|:43741441-43771814	glucose-6-phosphate isomerase	GO:0001525|GO:0004347|GO:0005125|GO:0005615|GO:0005634|GO:0005730|GO:0005737|GO:0005829|GO:0005886|GO:0005975|GO:0006006|GO:0006094|GO:0006096|GO:0006959|GO:0007599|GO:0008083|GO:0016853|GO:0044281	Amino sugar and nucleotide sugar metabolism|Glycolysis / Gluconeogenesis|Pentose phosphate pathway|Starch and sucrose metabolism
CUFF.11068	1	CUL2	gi|356572514|ref|XP_003554413.1|	0	gi|56028726|dbj|AK204549.1|	0	2.23798	2.06029	gi|441468478|gb|CM001727.1|:44092804-44095047	cullin 2	GO:0000082|GO:0005515|GO:0006511|GO:0007050|GO:0008285|GO:0008629|GO:0016567|GO:0030163|GO:0031461|GO:0031462|GO:0031625|GO:0044419
CUFF.11069	1				gi|403257432|ref|XM_003921274.1|	4e-74	8.01256	6.40742	gi|441468478|gb|CM001727.1|:44150107-44150411
CUFF.1107	4	SIAE	gi|492426553|ref|WP_005840421.1|	0	gi|24961487|gb|AC073435.26|	0	2.88833	4.75087	gi|441468467|gb|CM001738.1|:26972250-27010276	sialic acid acetylesterase
CUFF.11070	1				gi|402853572|ref|XM_003891418.1|	9e-141	12.7195	9.84311	gi|441468478|gb|CM001727.1|:44150767-44151156
CUFF.11071	1	WASF2	gi|475527040|gb|EMT07395.1|	1e-136	gi|74191765|dbj|AK154802.1|	0	5.38267	5.78984	gi|441468478|gb|CM001727.1|:44154122-44155164	WAS protein family, member 2	GO:0001525|GO:0001667|GO:0001726|GO:0003779|GO:0005515|GO:0005622|GO:0005625|GO:0005769|GO:0005856|GO:0006897|GO:0007188|GO:0015629|GO:0016601|GO:0030027|GO:0030032|GO:0030036|GO:0030048
CUFF.11072	2	PDCD2L	gi|194696356|gb|ACF82262.1|	0	gi|71895548|ref|NM_001030572.1|	0	3.24242	1.8258	gi|441468478|gb|CM001727.1|:43779253-43797150	programmed cell death 2-like	GO:0005737|GO:0007049
CUFF.11073	1						0.0975626	0.490244	gi|441468478|gb|CM001727.1|:44415819-44416515
CUFF.11074	2	LOC101113168|SCGB2B27	gi|488794613|ref|WP_002707019.1|	8e-56	gi|426243680|ref|XM_004015630.1|	0	1.09539	23.4267	gi|441468478|gb|CM001727.1|:43916804-44040299
CUFF.11075	1	ZNF792	gi|328927088|ref|NP_001129090.2|	0	gi|98986103|emb|CR382385.32|	0	0.613058	1.13737	gi|441468478|gb|CM001727.1|:44434247-44441863	zinc finger protein 792	GO:0003676|GO:0003677|GO:0005622|GO:0005634|GO:0006351|GO:0006355|GO:0008270|GO:0046872
CUFF.11076	1				gi|108066216|gb|DQ579976.1|	8e-76	0.0941684	0.283487	gi|441468478|gb|CM001727.1|:44417272-44418347
CUFF.11077	1	GRAMD1A	gi|157128080|ref|XP_001661305.1|	6e-45	gi|21752456|dbj|AK093555.1|	0	14.0444	11.2789	gi|441468478|gb|CM001727.1|:44509862-44513772	GRAM domain containing 1A	GO:0016021
CUFF.11078	1	HPN	gi|297690350|ref|XP_002822584.1|	0	gi|145864577|gb|AC197610.3|	0	30.2544	21.7373	gi|441468478|gb|CM001727.1|:44528847-44548868	hepsin	GO:0003824|GO:0004252|GO:0005044|GO:0005515|GO:0005737|GO:0005789|GO:0005886|GO:0005887|GO:0005911|GO:0006508|GO:0008233|GO:0008236|GO:0008360|GO:0009986|GO:0010628|GO:0010719|GO:0010756|GO:0015269|GO:0016020|GO:0016021|GO:0016787|GO:0030307|GO:0031965|GO:0034769|GO:0043025|GO:0043066|GO:0043923|GO:0050680|GO:0050910|GO:0070008|GO:0071805|GO:0090103|GO:0097066|GO:0097195|GO:2000347|GO:2000611
CUFF.11079	3	ZNF181	gi|471406937|ref|XP_004385082.1|	0	gi|74012672|ref|XM_848610.1|	0	0.969447	0.930118	gi|441468478|gb|CM001727.1|:44261735-44272026	zinc finger protein 181	GO:0003676|GO:0003677|GO:0005622|GO:0005634|GO:0006351|GO:0006355|GO:0008270|GO:0046872
CUFF.1108	3	MSANTD2	gi|47201776|emb|CAF88990.1|	0	gi|60219455|emb|BX571852.20|	0	1.35247	1.55311	gi|441468467|gb|CM001738.1|:27089542-27109331	Myb/SANT-like DNA-binding domain containing 2
CUFF.11080	2	SCN1B	gi|126326586|ref|XP_001370694.1|	9e-119	gi|84580066|gb|AC160563.2|	0	3.08891	3.44939	gi|441468478|gb|CM001727.1|:44515941-44527414	sodium channel, voltage-gated, type I, beta subunit	GO:0001518|GO:0003254|GO:0005216|GO:0005244|GO:0005272|GO:0005515|GO:0005576|GO:0005886|GO:0006810|GO:0006811|GO:0006814|GO:0007155|GO:0007268|GO:0007411|GO:0014704|GO:0016020|GO:0016021|GO:0017080|GO:0019871|GO:0030315|GO:0034765|GO:0035725|GO:0045760|GO:0046684|GO:0051899|GO:0060048|GO:0060307|GO:0060371|GO:0061337|GO:0071436|GO:0086002|GO:0086006|GO:0086012|GO:0086047|GO:0086062|GO:0086091|GO:…
CUFF.11081	3	GRAMD1A	gi|159126342|gb|EDP51458.1|	0	gi|56565833|gb|AC135353.3|	0	7.74417	7.99539	gi|441468478|gb|CM001727.1|:44493655-44509632	GRAM domain containing 1A
CUFF.11082	1				gi|226437715|gb|AC150674.6|	3e-21	0.360989	0.234647	gi|441468478|gb|CM001727.1|:44678089-44679532
CUFF.11083	2	FXYD1	gi|395844580|ref|XP_003795036.1|	2e-09	gi|390478892|ref|XM_002762048.2|	0	12.8802	2.43437	gi|441468478|gb|CM001727.1|:44622069-44623599	FXYD domain containing ion transport regulator 1	GO:0005216|GO:0005254|GO:0005515|GO:0006810|GO:0006811|GO:0006821|GO:0006874|GO:0006936|GO:0016020|GO:0016021|GO:0034707
CUFF.11084	1	B7H6	gi|358422168|ref|XP_003585281.1|	3e-17	gi|215212736|gb|AC232285.7|	4e-64	0.212303	0.204791	gi|441468478|gb|CM001727.1|:44679760-44680973	B7 homolog 6	GO:0003676|GO:0005622|GO:0005777|GO:0006355|GO:0008215|GO:0052899|GO:0052901|GO:0052902|GO:0052903|GO:0052904
CUFF.11085	1	DLC1	gi|440909290|gb|ELR59213.1|	5e-11	gi|213021250|gb|AC233167.3|	2e-48	0.46579	0.166892	gi|441468478|gb|CM001727.1|:44681073-44682267	deleted in liver cancer 1	GO:0005096|GO:0005737|GO:0007165
CUFF.11086	1	LSR	gi|334350079|ref|XP_001376500.2|	5e-141	gi|1905917|gb|AD000684.1|CH19R30879	0	3.59639	3.3012	gi|441468478|gb|CM001727.1|:44725807-44736210	lipolysis stimulated lipoprotein receptor	GO:0001889|GO:0004872|GO:0005886|GO:0009790|GO:0016021|GO:0019216|GO:0034361|GO:0034362|GO:0042627
CUFF.11087	3	FXYD7	gi|334328590|ref|XP_001369465.2|	1e-20	gi|61740944|gb|AC149055.6|	2e-97	3.39269	2.63787	gi|441468478|gb|CM001727.1|:44628205-44637767	FXYD domain containing ion transport regulator 7	GO:0005216|GO:0006810|GO:0006811|GO:0016020|GO:0016021|GO:0043269|GO:0051117
CUFF.11088	1	FXYD5	gi|426243693|ref|XP_004015685.1|	2e-07	gi|426243692|ref|XM_004015636.1|	3e-96	3.39269	2.63787	gi|441468478|gb|CM001727.1|:44636387-44637777	FXYD domain containing ion transport regulator 5
CUFF.11089	1	USF2	gi|432866865|ref|XP_004070974.1|	2e-142	gi|15869365|emb|AJ324971.1|	0	89.6093	41.5113	gi|441468478|gb|CM001727.1|:44743324-44751910	upstream transcription factor 2, c-fos interacting	GO:0000432|GO:0000978|GO:0003677|GO:0003690|GO:0003700|GO:0003705|GO:0005634|GO:0006351|GO:0006355|GO:0006357|GO:0007595|GO:0042803|GO:0043425|GO:0043565|GO:0045893|GO:0045944|GO:0046982|GO:0055088
CUFF.1109	1	CCDC15	gi|290977347|ref|XP_002671399.1|	1e-86	gi|242115574|emb|FN420301.1|	0	0.530317	0.406584	gi|441468467|gb|CM001738.1|:27296391-27320355	coiled-coil domain containing 15	GO:0005813
CUFF.11090	2	FXYD5	gi|167651255|tpg|DAA06138.1|	1e-99	gi|60654558|gb|AY889053.1|	0	284.573	142.963	gi|441468478|gb|CM001727.1|:44638373-44649380	FXYD domain containing ion transport regulator 5	GO:0003779|GO:0005216|GO:0006811|GO:0016020|GO:0016021|GO:0030033|GO:0045296|GO:0046588
CUFF.11091	1				gi|226424006|gb|AC150561.6|	3e-45	0.310184	0.160198	gi|441468478|gb|CM001727.1|:44752988-44754092
CUFF.11092	1	HAMP	gi|47605663|sp|Q80T19.1|HEPC2_MOUSE	4e-24	gi|209954596|emb|FM253685.1|	2e-113	2.02434	1.1188	gi|441468478|gb|CM001727.1|:44754836-44756260	hepcidin antimicrobial peptide	GO:0005179|GO:0005576|GO:0006879|GO:0042742
CUFF.11093	1	CD22	gi|62898856|dbj|BAD97282.1|	0	gi|395846937|ref|XM_003796097.1|	0	0.327944	0.377877	gi|441468478|gb|CM001727.1|:44793939-44803154	CD22 molecule	GO:0005887|GO:0009897|GO:0016020
CUFF.11094	1	CD22	gi|157786810|ref|NP_001099353.1|	8e-165	gi|335289542|ref|XM_003127054.2|	0	0.735846	0.524469	gi|441468478|gb|CM001727.1|:44803212-44807281	CD22 molecule	GO:0005887|GO:0009897|GO:0016020
CUFF.11095	1	PAOX	gi|440893234|gb|ELR46081.1|	2e-15	gi|91771919|gb|DQ072585.1|	0	0.858613	0.42017	gi|441468478|gb|CM001727.1|:44807606-44808136	polyamine oxidase (exo-N4-amino)	GO:0005777|GO:0008215|GO:0052899|GO:0052901|GO:0052902|GO:0052903|GO:0052904
CUFF.11096	1	FFAR2	gi|432885367|ref|XP_004074686.1|	1e-170	gi|395526050|ref|XM_003765140.1|	0	0.39107	0.100912	gi|441468478|gb|CM001727.1|:44876150-44877799	free fatty acid receptor 2	GO:0004871|GO:0004872|GO:0004930|GO:0007165|GO:0007186|GO:0016021
CUFF.11097	1		gi|440893810|gb|ELR46456.1|	3e-05	gi|78369164|ref|NM_001035443.1|	1e-16	0.961109	0	gi|441468478|gb|CM001727.1|:44898653-44899092
CUFF.11098	2	LSR	gi|442320076|ref|YP_007360097.1|	2e-53	gi|118142663|gb|AC148119.4|	0	2.82292	1.65971	gi|441468478|gb|CM001727.1|:44736867-44741683	lipolysis stimulated lipoprotein receptor	GO:0001889|GO:0005886|GO:0009790
CUFF.11099	1				gi|291411995|ref|XM_002722238.1|	7e-48	0.319311	0.363942	gi|441468478|gb|CM001727.1|:44952669-44954012
CUFF.111	2	CTNNA3	gi|395538743|ref|XP_003771334.1|	3e-39	gi|291327544|gb|AC234571.4|	0	1.13982	1.68522	gi|441468466|gb|CM001739.1|:20112091-20148738	catenin (cadherin-associated protein), alpha 3
CUFF.1110	1	FASTKD3	gi|512935433|ref|XP_004933274.1|	1e-42	gi|50872216|gb|AC150544.3|	1e-177	0.983962	0.514741	gi|441468467|gb|CM001738.1|:27379264-27380059	FAST kinase domains 3	GO:0003723|GO:0003964|GO:0004197|GO:0004519|GO:0004672|GO:0005578|GO:0005739|GO:0005886|GO:0006278|GO:0006508|GO:0031225|GO:0043395|GO:0045333
CUFF.11100	1	FFAR3	gi|4505561|ref|NP_002556.1|	0	gi|168746618|emb|CU690154.1|	0	1.30338	0.107295	gi|441468478|gb|CM001727.1|:44816498-44818951	free fatty acid receptor 3	GO:0004871|GO:0004872|GO:0004930|GO:0005886|GO:0005887|GO:0007165|GO:0007186|GO:0008289|GO:0016021
CUFF.11101	1	FFAR3	gi|512951008|ref|XP_004837938.1|	0	gi|168746618|emb|CU690154.1|	0	1.30338	0.107295	gi|441468478|gb|CM001727.1|:44816498-44818951	free fatty acid receptor 3	GO:0004871|GO:0004872|GO:0004930|GO:0005886|GO:0005887|GO:0007165|GO:0007186|GO:0008289|GO:0016021
CUFF.11102	1	B7H6	gi|440898661|gb|ELR50107.1|	2e-14	gi|219109473|gb|AC233552.3|	6e-56	0.297776	0.0679729	gi|441468478|gb|CM001727.1|:44955878-44956679	B7 homolog 6	GO:0005777|GO:0008215|GO:0052899|GO:0052901|GO:0052902|GO:0052903|GO:0052904
CUFF.11103	1	GAPDHS	gi|357535730|gb|AET83910.1|	2e-09	gi|335289548|ref|XM_003127050.2|	3e-39	0.238365	0.119663	gi|441468478|gb|CM001727.1|:44958871-44959757	glyceraldehyde-3-phosphate dehydrogenase, spermatogenic	GO:0000166|GO:0004365|GO:0005737|GO:0006006|GO:0006096|GO:0009434|GO:0016491|GO:0016620|GO:0019861|GO:0050661|GO:0051287|GO:0055114
CUFF.11104	1	TMEM147	gi|401409636|ref|XP_003884266.1|	8e-120	gi|57863650|emb|BX511252.17|	0	45.2163	33.7087	gi|441468478|gb|CM001727.1|:44963201-44964615	transmembrane protein 147	GO:0005789|GO:0016021
CUFF.11105	2	DMKN	gi|512619142|ref|YP_008103826.1|	1e-39	gi|1905898|gb|AD001502.1|CH19F21246	0	2.51745	1.07581	gi|441468478|gb|CM001727.1|:44921489-44924860	dermokine	GO:0005615
CUFF.11106	1	GAPDHS	gi|18496589|gb|AAL74142.1|	1e-16	gi|192382919|gb|EU551306.1|	0	0.242768	0.487673	gi|441468478|gb|CM001727.1|:44960982-44962797	glyceraldehyde-3-phosphate dehydrogenase, spermatogenic	GO:0000166|GO:0004365|GO:0005515|GO:0005737|GO:0005829|GO:0005975|GO:0006006|GO:0006094|GO:0006096|GO:0007286|GO:0009434|GO:0016491|GO:0016620|GO:0030317|GO:0044281|GO:0045821|GO:0050661|GO:0051287|GO:0055114	Carbon fixation in photosynthetic organisms|Glycolysis / Gluconeogenesis
CUFF.11107	1	GAPDHS	gi|161088490|gb|ABX57304.1|	7e-28	gi|77744655|gb|DQ152956.1|	0	0.102458	0.0650088	gi|441468478|gb|CM001727.1|:44961491-44962784	glyceraldehyde-3-phosphate dehydrogenase, spermatogenic	GO:0000166|GO:0004365|GO:0005515|GO:0005737|GO:0005829|GO:0005975|GO:0006006|GO:0006094|GO:0006096|GO:0007286|GO:0009434|GO:0016491|GO:0016620|GO:0019861|GO:0030317|GO:0044281|GO:0045821|GO:0050661|GO:0051287|GO:0055114
CUFF.11108	4	SBSN	gi|506997072|ref|WP_016085135.1|	4e-179	gi|345314273|ref|XM_001517441.2|	0	3.89155	1.44153	gi|441468478|gb|CM001727.1|:44944701-44949075	suprabasin	GO:0005576|GO:0005737
CUFF.11109	1	ETV2	gi|466061797|ref|XP_004280521.1|	2e-105	gi|410969988|ref|XM_003991424.1|	0	5.97466	4.493	gi|441468478|gb|CM001727.1|:45143517-45144565	ets variant 2	GO:0001824|GO:0001890|GO:0003677|GO:0003700|GO:0005634|GO:0006355|GO:0006915|GO:0007219|GO:0010628|GO:0016055|GO:0030218|GO:0043565|GO:0045603|GO:0048514|GO:0060803|GO:2000382
CUFF.1111	1	SLC37A2	gi|196012854|ref|XP_002116289.1|	0	gi|61740995|gb|AC154434.2|	0	24.5859	19.4939	gi|441468467|gb|CM001738.1|:27355114-27376462	solute carrier family 37 (glycerol-3-phosphate transporter), member 2	GO:0005215|GO:0006072|GO:0006127|GO:0006810|GO:0008643|GO:0015169|GO:0015794|GO:0016020|GO:0016021|GO:0055085
CUFF.11110	1	COX6B1	gi|302831820|ref|XP_002947475.1|	5e-57	gi|374428415|emb|FQ310507.3|	0	315.843	179.844	gi|441468478|gb|CM001727.1|:45153568-45162780	cytochrome c oxidase subunit 6B	GO:0004129|GO:0005739|GO:0005743|GO:0005758
CUFF.11111	1	MLL4	gi|521999985|ref|WP_020511256.1|	6e-56	gi|395526070|ref|XM_003765147.1|	0	3.00422	4.15245	gi|441468478|gb|CM001727.1|:45212244-45213895	myeloid/lymphoid or mixed-lineage leukemia 4	GO:0001555|GO:0001701|GO:0003677|GO:0003700|GO:0005515|GO:0005634|GO:0006342|GO:0006351|GO:0006355|GO:0008270|GO:0008284|GO:0018024|GO:0033148|GO:0035097|GO:0042800|GO:0043627|GO:0044212|GO:0045944|GO:0048096|GO:0048477|GO:0051568
CUFF.11112	3	HAUS5	gi|410951832|ref|XP_003982597.1|	0	gi|2098573|gb|AC002115.1|HSAC002115	0	1.06486	1.94008	gi|441468478|gb|CM001727.1|:45113464-45124790	HAUS augmin-like complex, subunit 5	GO:0003674|GO:0005813|GO:0005819|GO:0005874|GO:0007067|GO:0051225|GO:0051297|GO:0051301|GO:0070652
CUFF.11113	3	RBM42	gi|296815788|ref|XP_002848231.1|	5e-78	gi|354791956|gb|JN956457.1|	0	38.639	29.7136	gi|441468478|gb|CM001727.1|:45130565-45138784	RNA binding motif protein 42	GO:0000166|GO:0003676|GO:0003723|GO:0005634|GO:0005737
CUFF.11114	1	IGFLR1	gi|351711123|gb|EHB14042.1|	1e-167	gi|18043861|gb|BC019733.1|	0	3.02212	2.08665	gi|441468478|gb|CM001727.1|:45231953-45233550	IGF-like family receptor 1	GO:0004872|GO:0005515|GO:0005886|GO:0016021
CUFF.11115	1	LIN37	gi|391340026|ref|XP_003744347.1|	6e-137	gi|54301570|gb|AY775835.1|	0	3.10741	2.63913	gi|441468478|gb|CM001727.1|:45239283-45245170	lin-37 homolog (C. elegans)	GO:0000278|GO:0005515|GO:0005654
CUFF.11116	1				gi|345785156|ref|XM_541688.3|	0	0.456555	0.337166	gi|441468478|gb|CM001727.1|:45245238-45246044
CUFF.11117	4	KMT2B	gi|313471390|sp|Q6PDK2.2|MLL2_MOUSE	0	gi|395520195|ref|XM_003764175.1|	0	5.29666	6.92048	gi|441468478|gb|CM001727.1|:45214110-45224623	lysine (K)-specific methyltransferase 2B	GO:0001541|GO:0003677|GO:0005634|GO:0006351|GO:0006355|GO:0008168|GO:0008270|GO:0009994|GO:0016458|GO:0016568|GO:0016740|GO:0018022|GO:0018024|GO:0030728|GO:0032259|GO:0034968|GO:0035097|GO:0042800|GO:0046872|GO:0051568|GO:0051569|GO:0080182
CUFF.11118	3	KMT2B	gi|428181744|gb|EKX50607.1|	0	gi|395846740|ref|XR_154202.1|	0	12.3643	10.987	gi|441468478|gb|CM001727.1|:45225623-45231385	lysine (K)-specific methyltransferase 2B	GO:0001541|GO:0001555|GO:0001701|GO:0003677|GO:0003700|GO:0005515|GO:0005634|GO:0006342|GO:0006351|GO:0006355|GO:0008168|GO:0008270|GO:0008284|GO:0009994|GO:0016458|GO:0016568|GO:0016740|GO:0018022|GO:0018024|GO:0030728|GO:0032259|GO:0033148|GO:0034968|GO:0035097|GO:0042800|GO:0043627|GO:0044212|GO:0045944|GO:0046872|GO:0048096|GO:0048477|GO:0051568|GO:0051569|GO:0080182
CUFF.11119	1	NPHS1	gi|507667077|ref|XP_004636907.1|	7e-10	gi|6465950|gb|AF125521.1|AF125521	1e-55	0.236509	0.654716	gi|441468478|gb|CM001727.1|:45316755-45317288	nephrosis 1, congenital, Finnish type (nephrin)
CUFF.1112	1	EI24	gi|195025727|ref|XP_001986114.1|	1e-38	gi|61656415|gb|AC155921.2|	2e-117	7.03584	5.60261	gi|441468467|gb|CM001738.1|:27857120-27861478	etoposide induced 2.4	GO:0005789|GO:0006914|GO:0006915|GO:0006917|GO:0016021|GO:0030308|GO:0031965|GO:0042493
CUFF.11120	1				gi|195963537|gb|AC215790.4|	1e-50	1.45702	2.08694	gi|441468478|gb|CM001727.1|:45226937-45227449
CUFF.11121	1	ZNF266	gi|440896744|gb|ELR48592.1|	6e-11	gi|21668381|emb|AJ313203.1|	2e-144	0.639397	0.435146	gi|441468478|gb|CM001727.1|:45381249-45383572	zinc finger protein 266	GO:0003676|GO:0005622|GO:0006355
CUFF.11122	1						0.609553	0.547624	gi|441468478|gb|CM001727.1|:45383865-45384429
CUFF.11123	3	U2AF1L4	gi|150951186|ref|XP_001387460.2|	1e-125	gi|56004816|dbj|AK180639.1|	0	3.65348	2.70909	gi|441468478|gb|CM001727.1|:45234047-45238625	U2 small nuclear RNA auxiliary factor 1-like 4	GO:0000166|GO:0000398|GO:0003676|GO:0003723|GO:0004872|GO:0005515|GO:0005634|GO:0005654|GO:0005681|GO:0005730|GO:0005886|GO:0006366|GO:0006369|GO:0006397|GO:0006406|GO:0008270|GO:0008380|GO:0010467|GO:0015030|GO:0016021|GO:0016607|GO:0030529|GO:0031124|GO:0046872|GO:0050733|GO:0071013
CUFF.11124	1	PSENEN	gi|507112649|emb|CDF36320.1|	8e-64	gi|18693318|gb|AF465166.1|	0	51.6555	37.1725	gi|441468478|gb|CM001727.1|:45237149-45238634	presenilin enhancer gamma secretase subunit	GO:0005515|GO:0005783|GO:0005789|GO:0005794|GO:0005886|GO:0005887|GO:0006509|GO:0006915|GO:0007219|GO:0007220|GO:0008624|GO:0016020|GO:0016021|GO:0016485|GO:0031293|GO:0032580|GO:0042987|GO:0043085|GO:0048011
CUFF.11125	1	LOC101140275	gi|465990855|gb|EMP38507.1|	7e-15	gi|345785776|ref|XM_003432680.1|	0	0.688072	0.927687	gi|441468478|gb|CM001727.1|:45414339-45415179	uncharacterized LOC101140275
CUFF.11126	1	NFKBID	gi|485615191|gb|EOD12814.1|	2e-78	gi|15216448|gb|AF279612.1|AF279612	0	1.80583	0.695859	gi|441468478|gb|CM001727.1|:45362558-45372980	nuclear factor of kappa light polypeptide gene enhancer in B-cells inhibitor, delta	GO:0005634|GO:0032088|GO:0033085|GO:0043124|GO:0051059|GO:0070245
CUFF.11127	1	LRFN3	gi|489217145|ref|WP_003125713.1|	4e-110	gi|187466860|emb|CU499339.5|	0	0.579542	0.387575	gi|441468478|gb|CM001727.1|:45417851-45421263	leucine rich repeat and fibronectin type III domain containing 3	GO:0005886|GO:0007155|GO:0016020|GO:0016021|GO:0030054|GO:0030424|GO:0030425|GO:0042734|GO:0042995|GO:0045202|GO:0045211
CUFF.11128	1				gi|86438263|gb|BC112496.1|	0	5.05786	3.65309	gi|441468478|gb|CM001727.1|:45452117-45452828
CUFF.11129	2	NFKBID	gi|432895566|ref|XP_004076054.1|	0	gi|34533466|dbj|AK126825.1|	0	25.4714	7.74493	gi|441468478|gb|CM001727.1|:45364729-45372976	nuclear factor of kappa light polypeptide gene enhancer in B-cells inhibitor, delta	GO:0005634|GO:0032088|GO:0033085|GO:0043124|GO:0051059|GO:0070245
CUFF.1113	3	CCDC15	gi|440898726|gb|ELR50155.1|	0	gi|426370920|ref|XM_004052356.1|	0	3.63305	1.04375	gi|441468467|gb|CM001738.1|:27271242-27296238	coiled-coil domain containing 15	GO:0003674|GO:0005813|GO:0008150
CUFF.11130	1	ALKBH6	gi|53292605|ref|NP_001005390.1|	1e-11	gi|426243719|ref|XM_004015649.1|	6e-96	5.03264	4.54379	gi|441468478|gb|CM001727.1|:45464539-45464775	alkB, alkylation repair homolog 6 (E. coli)
CUFF.11131	3	TYROBP	gi|338709992|ref|XP_001493316.3|	1e-17	gi|3309006|gb|AC004465.1|AC004465	0	42.6407	21.0887	gi|441468478|gb|CM001727.1|:45373185-45381066	TYRO protein tyrosine kinase binding protein	GO:0002281|GO:0002283|GO:0005057|GO:0005515|GO:0005622|GO:0007229|GO:0016020|GO:0016021|GO:0016301|GO:0016310|GO:0035556|GO:0042802
CUFF.11132	1		gi|431918563|gb|ELK17781.1|	2e-16	gi|395847003|ref|XM_003796129.1|	1e-101	42.6407	21.0887	gi|441468478|gb|CM001727.1|:45373435-45375654
CUFF.11133	2	SYNE4	gi|517361462|ref|WP_018536946.1|	0	gi|344307389|ref|XM_003422316.1|	0	7.00691	3.23611	gi|441468478|gb|CM001727.1|:45459089-45464056	spectrin repeat containing, nuclear envelope family member 4	GO:0003779|GO:0016021|GO:0016491|GO:0016706|GO:0031309|GO:0045198|GO:0055114
CUFF.11134	1	THAP8	gi|443733892|gb|ELU18088.1|	4e-81	gi|319996733|ref|NG_028101.1|	0	1.6685	1.26088	gi|441468478|gb|CM001727.1|:45487701-45499782	THAP domain containing 8	GO:0003676|GO:0003677|GO:0046872
CUFF.11135	2	ALKBH6	gi|512905876|ref|XP_004900725.1|	4e-118	gi|2541933|gb|AC002116.1|AC002116	0	6.6023	4.39053	gi|441468478|gb|CM001727.1|:45466156-45470393	alkB, alkylation repair homolog 6 (E. coli)	GO:0005634|GO:0005737|GO:0016491|GO:0016702|GO:0016706|GO:0046872|GO:0055114
CUFF.11136	1	WDR62	gi|334333553|ref|XP_001373200.2|	7e-30	gi|12839127|dbj|AK006173.1|	4e-81	7.40977	2.07756	gi|441468478|gb|CM001727.1|:45500007-45512234	WD repeat domain 62	GO:0000922|GO:0003674|GO:0005634|GO:0021987|GO:0022008
CUFF.11137	3	CLIP3	gi|40788276|dbj|BAA32325.2|	0	gi|403292847|ref|XM_003937393.1|	0	1.23749	1.42209	gi|441468478|gb|CM001727.1|:45470802-45479082	CAP-GLY domain containing linker protein 3	GO:0001934|GO:0005737|GO:0005792|GO:0005794|GO:0005795|GO:0005802|GO:0005886|GO:0008017|GO:0010828|GO:0018230|GO:0031115|GO:0031901|GO:0032588|GO:0035594|GO:0043065|GO:0044091|GO:0045121|GO:0045444|GO:0045807|GO:0055038|GO:0072321|GO:0090004
CUFF.11138	1	WDR62	gi|126282152|ref|XP_001366680.1|	1e-79	gi|1905921|gb|AD000813.1|CH19R31491	0	0.384223	0.222607	gi|441468478|gb|CM001727.1|:45513997-45516487	WD repeat domain 62	GO:0000922|GO:0005634|GO:0005737|GO:0021987|GO:0022008
CUFF.11139	2	CLIP3	gi|24528349|emb|CAD56047.1|	1e-70	gi|183501|gb|M22403.1|HUMGPIBAA	0	2.26096	1.53683	gi|441468478|gb|CM001727.1|:45479140-45487436	CAP-GLY domain containing linker protein 3	GO:0001934|GO:0005737|GO:0005792|GO:0005794|GO:0005795|GO:0005802|GO:0005886|GO:0008017|GO:0010828|GO:0018230|GO:0031115|GO:0031901|GO:0032588|GO:0035594|GO:0043065|GO:0044091|GO:0045121|GO:0045444|GO:0045807|GO:0055038|GO:0072321|GO:0090004
CUFF.1114	1				gi|189163585|gb|AC220322.5|	2e-23	0.281393	0.22043	gi|441468467|gb|CM001738.1|:27870510-27872131
CUFF.11140	1	POLR2I	gi|348509155|ref|XP_003442117.1|	9e-98	gi|52351154|gb|AY609559.1|	0	10.1518	9.6413	gi|441468478|gb|CM001727.1|:45556010-45557707	polymerase (RNA) II (DNA directed) polypeptide I, 14.5kDa	GO:0000398|GO:0003676|GO:0003677|GO:0003899|GO:0004672|GO:0005634|GO:0005654|GO:0005665|GO:0006281|GO:0006283|GO:0006289|GO:0006351|GO:0006366|GO:0006367|GO:0006368|GO:0006370|GO:0006468|GO:0008270|GO:0008380|GO:0010467|GO:0016032|GO:0046872|GO:0050434
CUFF.11141	1	TBCB	gi|296482742|tpg|DAA24857.1|	3e-178	gi|56038609|dbj|AK214432.1|	0	23.1563	16.1369	gi|441468478|gb|CM001727.1|:45557831-45566154	tubulin folding cofactor B	GO:0005634|GO:0005730|GO:0005737|GO:0005829|GO:0005856|GO:0005874|GO:0007023|GO:0007275|GO:0007399|GO:0030154
CUFF.11142	1				gi|27806276|ref|NM_174261.1|	6e-39	53.8091	28.4184	gi|441468478|gb|CM001727.1|:45582103-45583106		GO:0004198|GO:0005509|GO:0005737|GO:0005886|GO:0016020
CUFF.11143	1						0.277574	0.500946	gi|441468478|gb|CM001727.1|:45595582-45597284
CUFF.11144	1						0.540786	0.565972	gi|441468478|gb|CM001727.1|:45599677-45600416
CUFF.11145	1	CAPNS1	gi|194384212|dbj|BAG64879.1|	2e-144	gi|30842681|emb|BX005407.5|	0	58.6693	49.0948	gi|441468478|gb|CM001727.1|:45583211-45590418	calpain, small subunit 1	GO:0004198|GO:0005509|GO:0005515|GO:0005737|GO:0005886|GO:0006508|GO:0008284|GO:0016020|GO:0046982
CUFF.11146	1	COX7A1	gi|194854459|ref|XP_001968365.1|	3e-25	gi|62202351|gb|BC092946.1|	0	0.890017	0.781107	gi|441468478|gb|CM001727.1|:45588419-45590450	cytochrome c oxidase subunit VIIa polypeptide 1 (muscle)	GO:0004129|GO:0005739|GO:0005746|GO:0009055|GO:0016021
CUFF.11147	1				gi|17386265|gb|AC092727.2|	7e-15	0.69223	0.455527	gi|441468478|gb|CM001727.1|:45601289-45601978
CUFF.11148	1				gi|310772277|emb|CU302208.9|	0	0.764909	0.913463	gi|441468478|gb|CM001727.1|:45591136-45595123
CUFF.11149	1				gi|17488649|gb|AC010754.10|	0	0.764909	0.913463	gi|441468478|gb|CM001727.1|:45591136-45595135
CUFF.1115	1		gi|440903283|gb|ELR53965.1|	0.0001	gi|226424016|gb|AC151060.6|	1e-48	0.285637	0.358483	gi|441468467|gb|CM001738.1|:27272733-27273620		GO:0000079|GO:0001525|GO:0003677|GO:0003682|GO:0005096|GO:0005615|GO:0005634|GO:0005737|GO:0006351|GO:0006355|GO:0006468|GO:0007049|GO:0007165|GO:0010812|GO:0016525|GO:0017069|GO:0019901|GO:0030154|GO:0030971|GO:0043537|GO:0044419|GO:0046872|GO:0048014|GO:0050928|GO:0051301
CUFF.11150	1	IKZF2	gi|358422168|ref|XP_003585281.1|	4e-16	gi|110288209|gb|DQ837645.1|	1e-75	0.326871	0.444297	gi|441468478|gb|CM001727.1|:45602208-45606637	IKAROS family zinc finger 2 (Helios)	GO:0003676|GO:0005622|GO:0008270
CUFF.11151	1	ANGPT2	gi|440897889|gb|ELR49492.1|	5e-07	gi|325048486|emb|FQ482120.8|	5e-146	2.22397	1.54602	gi|441468478|gb|CM001727.1|:45641403-45650059	angiopoietin 2	GO:0001525|GO:0005615|GO:0010812|GO:0016525|GO:0030154|GO:0030971|GO:0043537|GO:0046872|GO:0048014|GO:0050928
CUFF.11152	3	WDR62	gi|407917836|gb|EKG11138.1|	0	gi|354991885|gb|JN120662.1|	0	1.22807	0.911491	gi|441468478|gb|CM001727.1|:45516816-45550601	WD repeat domain 62	GO:0000922|GO:0005634|GO:0005737|GO:0021987|GO:0022008
CUFF.11153	1	PAOX	gi|64421021|gb|AAY41430.1|	1e-10	gi|118500458|gb|EF150946.1|	2e-51	0.173602	0.28057	gi|441468478|gb|CM001727.1|:45650303-45653506	polyamine oxidase (exo-N4-amino)	GO:0005777|GO:0008215|GO:0052899|GO:0052901|GO:0052902|GO:0052903|GO:0052904
CUFF.11154	1	PAOX	gi|118150902|ref|NP_001071363.1|	2e-14	gi|269996044|gb|AC238843.3|	2e-57	0.459036	0.39061	gi|441468478|gb|CM001727.1|:45519704-45520913	polyamine oxidase (exo-N4-amino)
CUFF.11155	1	ZNF146	gi|403292179|ref|XP_003937132.1|	0	gi|343098566|gb|AC149433.3|	0	1.26231	1.14915	gi|441468478|gb|CM001727.1|:45653991-45662347	zinc finger protein 146	GO:0003676|GO:0003677|GO:0005622|GO:0005634|GO:0005730|GO:0005737|GO:0006355|GO:0008201|GO:0008270|GO:0046872
CUFF.11156	1	ZNF567	gi|402898108|ref|XP_003912073.1|	0	gi|397476691|ref|XM_003809679.1|	0	0.458068	0.524334	gi|441468478|gb|CM001727.1|:45686627-45711123	zinc finger protein 567	GO:0003676|GO:0003677|GO:0005622|GO:0005634|GO:0006351|GO:0006355|GO:0008270|GO:0046872
CUFF.11157	1	ZNF382	gi|470628963|ref|XP_004321305.1|	0	gi|297271430|ref|XM_002800207.1|	0	0.316437	0.289845	gi|441468478|gb|CM001727.1|:45739490-45741058	zinc finger protein 382	GO:0003676|GO:0005622|GO:0006355|GO:0008270|GO:0046872
CUFF.11158	1	ZNF461	gi|334313167|ref|XP_001369108.2|	0	gi|297276898|ref|XM_002801205.1|	0	0.640617	0.567545	gi|441468478|gb|CM001727.1|:45732787-45734497	zinc finger protein 461	GO:0003676|GO:0003677|GO:0005622|GO:0005634|GO:0006351|GO:0006355|GO:0008270|GO:0046872
CUFF.11159	1	ZNF382	gi|524999688|ref|XP_005047589.1|	3e-70	gi|81674131|gb|BC109570.1|	4e-174	0.14146	0.892454	gi|441468478|gb|CM001727.1|:45741173-45741587	zinc finger protein 382	GO:0003676|GO:0003677|GO:0005622|GO:0005634|GO:0006351|GO:0006355|GO:0008270|GO:0045892
CUFF.1116	1	STT3A	gi|425771842|gb|EKV10275.1|	0	gi|168830236|gb|EU316218.1|	0	11.3981	11.3099	gi|441468467|gb|CM001738.1|:27876131-27900697	STT3A, subunit of the oligosaccharyltransferase complex (catalytic)	GO:0004576|GO:0004579|GO:0005624|GO:0005783|GO:0006486|GO:0008250|GO:0016020|GO:0016021|GO:0016740|GO:0018279
CUFF.11160	1	ZNF382	gi|332833864|ref|XP_521451.3|	4e-46	gi|114678797|ref|XM_512859.2|	0	0.621475	0.47424	gi|441468478|gb|CM001727.1|:45754926-45763182	zinc finger protein 382	GO:0003676|GO:0005622|GO:0006355|GO:0008270
CUFF.11161	1	ZNF260	gi|354477288|ref|XP_003500854.1|	0	gi|16550358|dbj|AK055592.1|	0	0.38112	0.386353	gi|441468478|gb|CM001727.1|:45824405-45829252	zinc finger protein 260	GO:0003676|GO:0003677|GO:0005622|GO:0005634|GO:0005730|GO:0005737|GO:0006351|GO:0006355|GO:0007275|GO:0008270
CUFF.11162	1	PAOX	gi|297485907|ref|XP_002695269.1|	6e-18	gi|188485455|gb|EU599233.1|	2e-85	0.289334	0.0725119	gi|441468478|gb|CM001727.1|:45829422-45831355	polyamine oxidase (exo-N4-amino)	GO:0005777|GO:0008215|GO:0052899|GO:0052901|GO:0052902|GO:0052903|GO:0052904
CUFF.11163	1	CLUH	gi|440907623|gb|ELR57750.1|	9e-13	gi|197216054|gb|EU915009.1|	2e-75	0.205526	0.019807	gi|441468478|gb|CM001727.1|:45833015-45835335	clustered mitochondria (cluA/CLU1) homolog	GO:0005777|GO:0008215|GO:0052899|GO:0052901|GO:0052902|GO:0052903|GO:0052904
CUFF.11164	3	ZNF565	gi|281346169|gb|EFB21753.1|	0	gi|226424007|gb|AC150635.6|	0	0.518076	0.7111	gi|441468478|gb|CM001727.1|:45607024-45641339	zinc finger protein 565	GO:0003676|GO:0003677|GO:0005622|GO:0005634|GO:0006351|GO:0006355|GO:0008270|GO:0046872
CUFF.11165	1	ZFP14	gi|441627381|ref|XP_004092944.1|	0	gi|395751071|ref|XM_003779167.1|	0	0.584763	0.727243	gi|441468478|gb|CM001727.1|:45906926-45923967	zinc finger protein 14 homolog (mouse)	GO:0003676|GO:0003677|GO:0005622|GO:0005634|GO:0006351|GO:0006355|GO:0008270|GO:0046872
CUFF.11166	1	XPC	gi|359076055|ref|XP_002707922.2|	5e-21	gi|168823583|gb|AC216937.5|	1e-82	0.292579	0.342066	gi|441468478|gb|CM001727.1|:45935850-45938633	xeroderma pigmentosum, complementation group C	GO:0000079|GO:0003677|GO:0003682|GO:0005578|GO:0005634|GO:0005886|GO:0006351|GO:0006355|GO:0006468|GO:0007049|GO:0017069|GO:0019901|GO:0031225|GO:0043395|GO:0044419|GO:0051301
CUFF.11167	1	PAOX	gi|359076044|ref|XP_002695376.2|	7e-10	gi|156718139|ref|NM_001103105.1|	2e-56	0.168893	0.388789	gi|441468478|gb|CM001727.1|:45633827-45634604	polyamine oxidase (exo-N4-amino)	GO:0005096|GO:0005737|GO:0005777|GO:0007165|GO:0008215|GO:0052899|GO:0052901|GO:0052902|GO:0052903|GO:0052904
CUFF.11168	1		gi|358415547|ref|XP_003583140.1|	6e-07	gi|226437710|gb|AC149783.4|	9e-30	0.516539	0.370473	gi|441468478|gb|CM001727.1|:45938843-45939707
CUFF.11169	1				gi|359075438|ref|XM_003587246.1|	0	0.75237	0.203013	gi|441468478|gb|CM001727.1|:45982585-45983075
CUFF.1117	1	ZNF33B	gi|326578539|gb|ADZ95844.1|	3e-107	gi|315139031|gb|AC234092.6|	0	0.237865	0.397689	gi|441468467|gb|CM001738.1|:27900793-27902037	zinc finger protein 33B	GO:0003676|GO:0003723|GO:0003964|GO:0004519|GO:0005622|GO:0006278|GO:0006355
CUFF.11170	1	ZNF793	gi|281348027|gb|EFB23611.1|	0	gi|260822999|ref|XM_002603925.1|	0	0.198365	0.311969	gi|441468478|gb|CM001727.1|:46032761-46037218	zinc finger protein 793	GO:0003676|GO:0003677|GO:0005622|GO:0005634|GO:0006351|GO:0006355|GO:0008270|GO:0046872
CUFF.11171	1				gi|426242770|ref|XM_004015195.1|	0	0	0.361535	gi|441468478|gb|CM001727.1|:46075499-46076380
CUFF.11172	1	ZNF383	gi|426243738|ref|XP_004015706.1|	0	gi|395751047|ref|XM_002829113.2|	0	0.426251	0.415067	gi|441468478|gb|CM001727.1|:46116076-46128895	zinc finger protein 383	GO:0003676|GO:0003677|GO:0005622|GO:0005634|GO:0005737|GO:0006351|GO:0006355|GO:0008270|GO:0046872
CUFF.11173	1	LOC101282374	gi|194328783|ref|NP_065704.2|	4e-18	gi|260590491|dbj|AB495039.1|	0	0.213733	0.187719	gi|441468478|gb|CM001727.1|:46147110-46148078	zinc finger protein 300-like
CUFF.11174	3	ZNF568	gi|478534922|ref|XP_004441591.1|	0	gi|62911998|gb|AY944236.1|	0	1.59294	1.38056	gi|441468478|gb|CM001727.1|:45940138-45954672	zinc finger protein 568	GO:0003676|GO:0003677|GO:0005622|GO:0005634|GO:0006351|GO:0006355|GO:0008270
CUFF.11175	4	ZFP82|ZNF566	gi|209417397|ref|NP_001127601.1|	0	gi|158259128|dbj|AK292834.1|	0	4.70129	2.30264	gi|441468478|gb|CM001727.1|:45837255-45899123		GO:0003676|GO:0003677|GO:0005622|GO:0005634|GO:0006351|GO:0006355|GO:0008270|GO:0046872
CUFF.11176	1	ZNF527	gi|512994929|ref|XP_004859069.1|	0	gi|395510094|ref|XM_003759271.1|	0	0.546886	0.839697	gi|441468478|gb|CM001727.1|:46190525-46199155	zinc finger protein 527	GO:0003676|GO:0003677|GO:0005622|GO:0005634|GO:0006351|GO:0006355|GO:0008270|GO:0046872
CUFF.11177	1		gi|358414918|ref|XP_003582951.1|	4e-23	gi|314122302|gb|AC216713.5|	5e-126	4.70129	2.30264	gi|441468478|gb|CM001727.1|:45875511-45876264		GO:0005578|GO:0005886|GO:0031225|GO:0043395
CUFF.11178	1	ZNF569	gi|47077502|dbj|BAD18638.1|	0	gi|334333007|ref|XR_130187.1|	0	0.579311	0.567368	gi|441468478|gb|CM001727.1|:46225119-46246541	zinc finger protein 569	GO:0003676|GO:0003677|GO:0005622|GO:0005634|GO:0006351|GO:0006355|GO:0008270|GO:0046872
CUFF.11179	1	PTS	gi|489562092|ref|WP_003466623.1|	3e-50	gi|390469663|ref|XM_002754416.2|	2e-142	2.16153	3.07204	gi|441468478|gb|CM001727.1|:45853193-45853561	6-pyruvoyltetrahydropterin synthase	GO:0003874|GO:0005737|GO:0005739|GO:0006729|GO:0016829|GO:0042802|GO:0042803|GO:0046872	Folate biosynthesis
CUFF.1118	1						0.498448	0.43795	gi|441468467|gb|CM001738.1|:27902828-27903683
CUFF.11180	1	LOC101331200	gi|440892639|gb|ELR45742.1|	4e-12	gi|50872219|gb|AC149665.2|	6e-148	0.791755	1.20948	gi|441468478|gb|CM001727.1|:46246891-46251489	uncharacterized LOC101331200	GO:0005777|GO:0008215|GO:0052899|GO:0052901|GO:0052902|GO:0052903|GO:0052904
CUFF.11181	2	ZNF568	gi|344237428|gb|EGV93531.1|	0	gi|74151338|dbj|AK166471.1|	0	0.428422	0.442756	gi|441468478|gb|CM001727.1|:45983468-46006830	zinc finger protein 568	GO:0003676|GO:0003677|GO:0005622|GO:0005634|GO:0006351|GO:0006355|GO:0008270|GO:0046872
CUFF.11182	1						0.150753	0.454393	gi|441468478|gb|CM001727.1|:45861404-45862141
CUFF.11183	1	ZNF570	gi|472353787|ref|XP_004396557.1|	0	gi|10437559|dbj|AK025110.1|	0	0.491749	0.535733	gi|441468478|gb|CM001727.1|:46261128-46284387	zinc finger protein 570	GO:0003676|GO:0003677|GO:0005622|GO:0005634|GO:0006351|GO:0006355|GO:0008270|GO:0046872
CUFF.11184	1	B7H6	gi|440912691|gb|ELR62239.1|	7e-12	gi|343183439|gb|AC165181.3|	2e-48	1.60085	1.03627	gi|441468478|gb|CM001727.1|:45868239-45869706	B7 homolog 6	GO:0005777|GO:0008215|GO:0052899|GO:0052901|GO:0052902|GO:0052903|GO:0052904
CUFF.11185	2	ZNF829	gi|355703497|gb|EHH29988.1|	0	gi|332855537|ref|XM_512618.3|	0	1.75424	1.23537	gi|441468478|gb|CM001727.1|:46006696-46019968	zinc finger protein 829	GO:0003676|GO:0003677|GO:0005622|GO:0005634|GO:0006351|GO:0006355|GO:0008270|GO:0046872
CUFF.11186	1	ZNF569	gi|511913743|ref|XP_004776200.1|	0	gi|410057645|ref|XM_003954201.1|	0	0.494158	0.13036	gi|441468478|gb|CM001727.1|:46348984-46356086	zinc finger protein 569	GO:0003676|GO:0003677|GO:0005622|GO:0005634|GO:0006351|GO:0006355|GO:0008270|GO:0046872
CUFF.11187	1				gi|51536631|gb|AC150694.2|	3e-14	0.405005	0	gi|441468478|gb|CM001727.1|:45873493-45874170
CUFF.11188	1	TMEM126A	gi|345322914|ref|XP_001512897.2|	4e-41	gi|395862277|ref|XR_154972.1|	9e-109	10.5251	10.7449	gi|441468478|gb|CM001727.1|:46008717-46008946	transmembrane protein 126A	GO:0005739|GO:0016021
CUFF.11189	1	ZNF345	gi|426388470|ref|XP_004060662.1|	0	gi|345785754|ref|XM_541659.3|	0	0.22752	0.237827	gi|441468478|gb|CM001727.1|:46373166-46374235	zinc finger protein 345	GO:0000122|GO:0003676|GO:0003677|GO:0005622|GO:0005634|GO:0006351|GO:0006355|GO:0006359|GO:0006366|GO:0006383|GO:0008270
CUFF.1119	1	CHEK1	gi|514766160|ref|XP_004965932.1|	0	gi|61656415|gb|AC155921.2|	0	0.436717	0.215123	gi|441468467|gb|CM001738.1|:27906757-27921418	checkpoint kinase 1	GO:0000077|GO:0000086|GO:0000166|GO:0000781|GO:0000785|GO:0000794|GO:0004672|GO:0004674|GO:0005524|GO:0005634|GO:0005657|GO:0005813|GO:0006281|GO:0006468|GO:0006974|GO:0006975|GO:0010569|GO:0010767|GO:0016772|GO:0018107|GO:0031572|GO:0035402|GO:0035407|GO:0045839|GO:0046602|GO:0048096|GO:0071260|GO:2000615
CUFF.11190	1	ZFP30	gi|334349714|ref|XP_003342246.1|	0	gi|410053889|ref|XM_003316354.2|	0	0.375531	0.439784	gi|441468478|gb|CM001727.1|:46422917-46426569	ZFP30 zinc finger protein	GO:0003676|GO:0003677|GO:0005622|GO:0005634|GO:0006351|GO:0006355|GO:0008270|GO:0046872
CUFF.11191	1	ZFP30	gi|83423530|ref|NP_808557.2|	3e-45	gi|354490560|ref|XM_003507377.1|	0	0.413563	0.182777	gi|441468478|gb|CM001727.1|:46433901-46446850	ZFP30 zinc finger protein	GO:0003676|GO:0003677|GO:0005622|GO:0005634|GO:0006351|GO:0006355|GO:0008270|GO:0046872
CUFF.11192	1	ZNF420	gi|472353793|ref|XP_004396560.1|	2e-129	gi|158256743|dbj|AK291656.1|	0	0.278552	0.0526243	gi|441468478|gb|CM001727.1|:46298210-46347772	zinc finger protein 420	GO:0003676|GO:0003677|GO:0005622|GO:0005634|GO:0006351|GO:0006355|GO:0008270|GO:0046872
CUFF.11193	1	ZNF420	gi|504182763|ref|XP_004599724.1|	0	gi|261861155|dbj|AB528936.1|	0	0.457236	0.630896	gi|441468478|gb|CM001727.1|:46298210-46314232	zinc finger protein 420	GO:0003676|GO:0003677|GO:0005622|GO:0005634|GO:0006351|GO:0006355|GO:0008270|GO:0046872
CUFF.11194	1				gi|26088729|dbj|AK041920.1|	3e-106	0.635948	1.36294	gi|441468478|gb|CM001727.1|:46611904-46612345
CUFF.11195	1	LOC101634341	gi|320159472|ref|YP_004172696.1|	2e-19	gi|359075559|ref|XM_003587263.1|	8e-123	1.53931	1.55192	gi|441468478|gb|CM001727.1|:46629267-46759495	uncharacterized LOC101634341
CUFF.11196	1				gi|426388547|ref|XM_004060648.1|	1e-51	2.15462	2.26761	gi|441468478|gb|CM001727.1|:46864656-46866452
CUFF.11197	1	PPP1R14A	gi|432091177|gb|ELK24389.1|	2e-32	gi|301780973|ref|XM_002925861.1|	2e-152	1.12213	0.418348	gi|441468478|gb|CM001727.1|:46908183-46909884	protein phosphatase 1, regulatory (inhibitor) subunit 14A	GO:0004864|GO:0005737|GO:0042325
CUFF.11198	1		gi|440899724|gb|ELR50988.1|	0.0001	gi|358414419|ref|XM_003582780.1|	1e-17	3.92863	3.40287	gi|441468478|gb|CM001727.1|:46915382-46915600
CUFF.11199	2	SIPA1L3	gi|521020943|gb|EPQ02731.1|	0	gi|91088398|ref|XM_967803.1|	0	1.24876	1.70916	gi|441468478|gb|CM001727.1|:46760911-46802211	signal-induced proliferation-associated 1 like 3	GO:0005096|GO:0005622|GO:0043547|GO:0051056
CUFF.112	1	COX1	gi|169882745|gb|ACA97389.1|	7e-34	gi|60549395|gb|AY818079.1|	2e-89	21175.7	11718.1	gi|441468466|gb|CM001739.1|:21681707-21681904	cytochrome c oxidase subunit I
CUFF.1120	1	PUS3	gi|518094537|ref|WP_019264745.1|	0	gi|41631967|emb|BX931439.1|	0	4.39343	3.90062	gi|441468467|gb|CM001738.1|:28118869-28129315	pseudouridylate synthase 3	GO:0001522|GO:0003723|GO:0005634|GO:0008033|GO:0009451|GO:0009982|GO:0016853|GO:0031119
CUFF.11200	1				gi|390478965|ref|XM_002762107.2|	0	30.9611	54.999	gi|441468478|gb|CM001727.1|:46920476-46921241
CUFF.11201	2	SIPA1L3	gi|496320254|ref|WP_009029432.1|	0	gi|301788899|ref|XM_002929821.1|	0	1.8695	2.00179	gi|441468478|gb|CM001727.1|:46802931-46862767	signal-induced proliferation-associated 1 like 3	GO:0003674|GO:0005096|GO:0005575|GO:0005622|GO:0008150|GO:0043547|GO:0051056
CUFF.11202	4	ZNF546|ZNF607	gi|402906897|ref|XP_003916219.1|	0	gi|210147627|gb|AC213723.11|	0	1.67461	1.14529	gi|441468478|gb|CM001727.1|:46489799-46520018		GO:0003676|GO:0003677|GO:0005622|GO:0005634|GO:0006351|GO:0006355|GO:0008270|GO:0046872
CUFF.11203	1		gi|440893234|gb|ELR46081.1|	8e-25	gi|67944510|gb|DQ058602.1|	3e-154	0.618518	0.884056	gi|441468478|gb|CM001727.1|:46957489-46958912		GO:0003723|GO:0003964|GO:0004197|GO:0004519|GO:0005578|GO:0005730|GO:0005886|GO:0006278|GO:0006508|GO:0031225|GO:0043395
CUFF.11204	1	D6ERTD131E	gi|505786400|ref|XP_004604735.1|	4e-49	gi|348606002|emb|CU856334.5|	2e-88	0.243113	0.066233	gi|441468478|gb|CM001727.1|:46513893-46515672
CUFF.11205	1	KCNK6	gi|440898916|gb|ELR50316.1|	5e-138	gi|343098526|gb|AC152844.3|	0	7.20199	7.23357	gi|441468478|gb|CM001727.1|:46971404-46983182	potassium channel, subfamily K, member 6	GO:0005216|GO:0005242|GO:0005267|GO:0005886|GO:0006810|GO:0006811|GO:0006813|GO:0007268|GO:0008076|GO:0016020|GO:0016021|GO:0071805
CUFF.11206	1	PSMD8	gi|154412429|ref|XP_001579247.1|	1e-173	gi|297278245|ref|XM_001118078.2|	0	85.3901	45.587	gi|441468478|gb|CM001727.1|:47028461-47034641	proteasome (prosome, macropain) 26S subunit, non-ATPase, 8	GO:0000075|GO:0000082|GO:0000084|GO:0000209|GO:0000216|GO:0000278|GO:0000502|GO:0002474|GO:0002479|GO:0005634|GO:0005654|GO:0005730|GO:0005737|GO:0005829|GO:0005838|GO:0006508|GO:0006521|GO:0006915|GO:0006977|GO:0010467|GO:0016032|GO:0016070|GO:0016071|GO:0031145|GO:0034641|GO:0042590|GO:0042981|GO:0044281|GO:0051436|GO:0051437|GO:0051439
CUFF.11207	1				gi|403293052|ref|XM_003937489.1|	0	0.31357	0.054204	gi|441468478|gb|CM001727.1|:47046923-47048666
CUFF.11208	1	FAM98C	gi|341903934|gb|EGT59869.1|	1e-105	gi|51873919|gb|BC080606.1|	0	3.82102	2.82475	gi|441468478|gb|CM001727.1|:47053323-47056933	family with sequence similarity 98, member C
CUFF.11209	2	SPINT2	gi|308506261|ref|XP_003115313.1|	6e-134	gi|18767528|gb|AC099757.2|	0	79.8652	152.681	gi|441468478|gb|CM001727.1|:46932408-46948029	serine peptidase inhibitor, Kunitz type, 2	GO:0004867|GO:0005737|GO:0006508|GO:0008233
CUFF.1121	1	DDX25	gi|115433274|ref|XP_001216774.1|	0	gi|340382380|ref|XM_003389650.1|	0	0.251663	0.140619	gi|441468467|gb|CM001738.1|:28131819-28150881	DEAD (Asp-Glu-Ala-Asp) box helicase 25	GO:0003676|GO:0003723|GO:0003724|GO:0004004|GO:0004386|GO:0005524|GO:0005634|GO:0005737|GO:0006200|GO:0006406|GO:0006417|GO:0007275|GO:0007286|GO:0008026|GO:0016787|GO:0016887|GO:0033391
CUFF.11210	2	YIF1B	gi|514708653|ref|XP_004951590.1|	0	gi|82779898|gb|AC164564.3|	0	16.1629	11.1898	gi|441468478|gb|CM001727.1|:46959243-46963577	Yip1 interacting factor homolog B (S. cerevisiae)	GO:0016021
CUFF.11211	1	RYR1	gi|507535013|ref|XP_004651548.1|	2e-64	gi|2305243|gb|AF011788.1|AF011788	0	0.83389	0	gi|441468478|gb|CM001727.1|:47205056-47205786	ryanodine receptor 1 (skeletal)	GO:0001666|GO:0002020|GO:0003151|GO:0004872|GO:0005216|GO:0005219|GO:0005245|GO:0005262|GO:0005509|GO:0005515|GO:0005516|GO:0005624|GO:0005737|GO:0005790|GO:0005886|GO:0005887|GO:0005938|GO:0006810|GO:0006811|GO:0006816|GO:0006874|GO:0006936|GO:0006937|GO:0007275|GO:0014701|GO:0014802|GO:0014808|GO:0015278|GO:0016020|GO:0016021|GO:0016529|GO:0030314|GO:0030315|GO:0031000|GO:0031674|GO:0033017|GO:…
CUFF.11212	1	MAP4K1	gi|507626736|ref|XP_004698064.1|	0	gi|358417531|ref|XM_880929.5|	0	0.941285	1.62832	gi|441468478|gb|CM001727.1|:47210565-47222861	mitogen-activated protein kinase kinase kinase kinase 1	GO:0000165|GO:0000166|GO:0000185|GO:0004672|GO:0004674|GO:0005083|GO:0005515|GO:0005524|GO:0006468|GO:0006950|GO:0007243|GO:0007257|GO:0008349|GO:0016301|GO:0016310|GO:0016772|GO:0018105
CUFF.11213	1	EIF3K	gi|342186552|emb|CCC96039.1|	1e-161	gi|6690220|gb|AF090927.1|AF090927	0	104.007	66.8599	gi|441468478|gb|CM001727.1|:47224120-47236803	eukaryotic translation initiation factor 3, subunit K	GO:0003723|GO:0003743|GO:0005634|GO:0005730|GO:0005737|GO:0005829|GO:0005852|GO:0006412|GO:0006413|GO:0006446|GO:0010467|GO:0043022|GO:0044267
CUFF.11214	2	RASGRP4	gi|350580376|ref|XP_003480807.1|	1e-136	gi|3702281|gb|AC005789.1|AC005789	0	10.4713	7.36689	gi|441468478|gb|CM001727.1|:47057717-47060571	RAS guanyl releasing protein 4	GO:0005085|GO:0005088|GO:0005509|GO:0005622|GO:0005624|GO:0005625|GO:0005634|GO:0005737|GO:0005886|GO:0007169|GO:0007202|GO:0007264|GO:0008277|GO:0008283|GO:0009991|GO:0016049|GO:0019992|GO:0030099|GO:0030154|GO:0030742|GO:0035556|GO:0046579|GO:0046872|GO:0051056
CUFF.11215	1	ACTN4	gi|4557241|ref|NP_001095.1|	7e-41	gi|26097605|dbj|AK077981.1|	4e-97	200.247	107.888	gi|441468478|gb|CM001727.1|:47314961-47316090	actinin, alpha 4	GO:0001666|GO:0001725|GO:0001882|GO:0003779|GO:0005509|GO:0005515|GO:0005634|GO:0005737|GO:0005829|GO:0006810|GO:0015031|GO:0030529|GO:0030863|GO:0031143|GO:0032403|GO:0042803|GO:0042981|GO:0043234|GO:0047485|GO:0048471|GO:0048549|GO:0051015|GO:0051017|GO:0051271|GO:0051272
CUFF.11216	1				gi|288778268|dbj|AK348093.1|	9e-99	46.4313	27.2856	gi|441468478|gb|CM001727.1|:47316629-47317385
CUFF.11217	4	RASGRP4	gi|470440992|ref|XP_004339364.1|	0	gi|254885437|emb|FP101995.17|	0	6.09098	5.52592	gi|441468478|gb|CM001727.1|:47061137-47072024	RAS guanyl releasing protein 4	GO:0005085|GO:0005088|GO:0005509|GO:0005622|GO:0005624|GO:0005625|GO:0005634|GO:0005737|GO:0005886|GO:0007264|GO:0008283|GO:0009991|GO:0016049|GO:0030154|GO:0035556|GO:0046579|GO:0046872|GO:0051056
CUFF.11218	2	MAP4K1	gi|189235723|ref|XP_001807436.1|	2e-55	gi|74226251|dbj|AK143215.1|	0	0.923495	1.19098	gi|441468478|gb|CM001727.1|:47205974-47209702	mitogen-activated protein kinase kinase kinase kinase 1	GO:0000165|GO:0000166|GO:0000185|GO:0004672|GO:0004674|GO:0005083|GO:0005515|GO:0005524|GO:0006468|GO:0006950|GO:0007243|GO:0007257|GO:0008349|GO:0016301|GO:0016772|GO:0018105
CUFF.11219	1				gi|226510600|gb|AC149679.4|	8e-14	0.397983	0.667475	gi|441468478|gb|CM001727.1|:47069152-47069710
CUFF.11220	1	LGALS7B	gi|216547809|ref|NP_001136007.1|	2e-90	gi|301780935|ref|XM_002925851.1|	0	17.8665	8.79394	gi|441468478|gb|CM001727.1|:47361540-47363433	lectin, galactoside-binding, soluble, 7B	GO:0030246
CUFF.11221	1	LOC444875	gi|518642591|ref|WP_019812664.1|	2e-07	gi|161485013|gb|AC213706.3|	5e-45	0.17592	0.633865	gi|441468478|gb|CM001727.1|:47070077-47071794	IgM	GO:0000079|GO:0003677|GO:0003682|GO:0005634|GO:0005777|GO:0005813|GO:0006351|GO:0006355|GO:0006468|GO:0007049|GO:0008215|GO:0016021|GO:0017069|GO:0019901|GO:0031965|GO:0044419|GO:0051301|GO:0052899|GO:0052901|GO:0052902|GO:0052903|GO:0052904
CUFF.11222	1	ECH1	gi|517317360|emb|CCT68579.1|	0	gi|2623163|gb|AF030246.1|HSECH1S01	0	34.3167	16.0469	gi|441468478|gb|CM001727.1|:47380227-47389670	enoyl CoA hydratase 1, peroxisomal	GO:0003824|GO:0005102|GO:0005515|GO:0005739|GO:0005777|GO:0006629|GO:0006631|GO:0006635|GO:0008152|GO:0016853
CUFF.11223	1	HNRNPL	gi|475617389|gb|EMT30091.1|	1e-154	gi|194375114|dbj|AK301062.1|	0	89.2834	87.4901	gi|441468478|gb|CM001727.1|:47392406-47396202	heterogeneous nuclear ribonucleoprotein L	GO:0000166|GO:0000398|GO:0003676|GO:0003723|GO:0005515|GO:0005634|GO:0005654|GO:0005737|GO:0006396|GO:0006397|GO:0008380|GO:0010467|GO:0030529|GO:0030530|GO:0044212|GO:0045120
CUFF.11224	1	T2R65A	gi|89609|pir||S03108	5e-30	gi|189217938|gb|AC225843.2|	1e-113	0.345638	0.158266	gi|441468478|gb|CM001727.1|:47330397-47333122	bitter taste receptor Bota-T2R65A	GO:0003723|GO:0003964|GO:0004197|GO:0004519|GO:0004930|GO:0005578|GO:0005886|GO:0006278|GO:0006508|GO:0016021|GO:0031225|GO:0043395|GO:0050909
CUFF.11225	2	ACTN4	gi|350407892|ref|XP_003488231.1|	0	gi|288782811|dbj|AK351083.1|	0	30.5209	19.4991	gi|441468478|gb|CM001727.1|:47244103-47314784	actinin, alpha 4	GO:0001666|GO:0001725|GO:0001882|GO:0002576|GO:0003779|GO:0005178|GO:0005509|GO:0005515|GO:0005576|GO:0005634|GO:0005737|GO:0006810|GO:0007596|GO:0015031|GO:0030168|GO:0030529|GO:0030863|GO:0031093|GO:0031143|GO:0032417|GO:0042803|GO:0042981|GO:0043234|GO:0047485|GO:0048471|GO:0048549|GO:0051015|GO:0051017|GO:0051271|GO:0051272
CUFF.11226	1	T2R65A	gi|440903719|gb|ELR54344.1|	1e-31	gi|189217938|gb|AC225843.2|	4e-114	0.494803	0	gi|441468478|gb|CM001727.1|:47330397-47334815	bitter taste receptor Bota-T2R65A	GO:0000079|GO:0001525|GO:0003676|GO:0003677|GO:0003682|GO:0004930|GO:0005615|GO:0005622|GO:0005634|GO:0006351|GO:0006355|GO:0006468|GO:0007049|GO:0010812|GO:0016021|GO:0016525|GO:0017069|GO:0019901|GO:0030154|GO:0030971|GO:0043537|GO:0044419|GO:0046872|GO:0048014|GO:0050909|GO:0050928|GO:0051301
CUFF.11227	1	HNRNPL	gi|507967736|ref|XP_004689460.1|	2e-165	gi|21754134|dbj|AK094966.1|	0	66.8781	63.3406	gi|441468478|gb|CM001727.1|:47396319-47402202	heterogeneous nuclear ribonucleoprotein L	GO:0000166|GO:0000398|GO:0003676|GO:0003723|GO:0005515|GO:0005634|GO:0005654|GO:0005737|GO:0006396|GO:0006397|GO:0008380|GO:0010467|GO:0030529|GO:0030530|GO:0044212|GO:0045120
CUFF.11228	1				gi|147907480|gb|AC191971.14|	8e-30	0	0.368154	gi|441468478|gb|CM001727.1|:47402330-47403083
CUFF.11229	1	SIRT2	gi|391864611|gb|EIT73906.1|	3e-34	gi|5295847|emb|AL035667.12|	0	16.4388	10.7916	gi|441468478|gb|CM001727.1|:47429991-47431996	sirtuin 2	GO:0006476|GO:0008270|GO:0070403
CUFF.1123	1				gi|25137547|dbj|AP005814.2|	0	0.0652998	0.472649	gi|441468467|gb|CM001738.1|:28191404-28193916
CUFF.11230	1	PY06985	gi|62666798|ref|XP_216369.3|	3e-08	gi|15145539|gb|AC074286.5|	3e-24	0.192604	0.402136	gi|441468478|gb|CM001727.1|:47452598-47455150	endonuclease/exonuclease/phosphatase
CUFF.11231	1	FASTKD3	gi|308457533|ref|XP_003091141.1|	2e-53	gi|88954358|gb|BC114120.1|	0	0.220615	0.359438	gi|441468478|gb|CM001727.1|:47455821-47457533	FAST kinase domains 3	GO:0003676|GO:0003723|GO:0003964|GO:0004197|GO:0004519|GO:0004672|GO:0005578|GO:0005622|GO:0005739|GO:0005886|GO:0006278|GO:0006355|GO:0006508|GO:0031225|GO:0043395|GO:0045333
CUFF.11232	1	SIRT2	gi|321260689|ref|XP_003195064.1|	4e-160	gi|47077240|dbj|AK131390.1|	0	16.2201	9.57107	gi|441468478|gb|CM001727.1|:47432313-47449514	sirtuin 2	GO:0003674|GO:0005515|GO:0005575|GO:0005737|GO:0005856|GO:0005874|GO:0006476|GO:0007049|GO:0007067|GO:0008134|GO:0008150|GO:0008270|GO:0016787|GO:0016811|GO:0017136|GO:0033558|GO:0035035|GO:0042826|GO:0042903|GO:0043130|GO:0043161|GO:0045843|GO:0045892|GO:0046872|GO:0051287|GO:0051301|GO:0070403
CUFF.11233	1				gi|60223274|gb|AC103584.15|	2e-84	0.236756	0.566012	gi|441468478|gb|CM001727.1|:47447248-47449514
CUFF.11234	2	RINL	gi|170086604|ref|XP_001874525.1|	1e-88	gi|169118869|gb|AC174594.3|	0	1.74061	2.70845	gi|441468478|gb|CM001727.1|:47419004-47422163	Ras and Rab interactor-like	GO:0001726|GO:0005085|GO:0005096|GO:0005515|GO:0006897|GO:0015629|GO:0050790
CUFF.11235	2	RINL	gi|351710868|gb|EHB13787.1|	0	gi|354483413|ref|XM_003503840.1|	0	0.572554	1.27493	gi|441468478|gb|CM001727.1|:47422219-47429649	Ras and Rab interactor-like
CUFF.11236	1	PAOX	gi|297485907|ref|XP_002695269.1|	1e-15	gi|426236658|ref|XM_004012236.1|	4e-55	0.147586	0.93145	gi|441468478|gb|CM001727.1|:47446773-47447177	polyamine oxidase (exo-N4-amino)	GO:0001675|GO:0002860|GO:0002891|GO:0003676|GO:0004872|GO:0005622|GO:0005777|GO:0005915|GO:0006355|GO:0007010|GO:0007156|GO:0007289|GO:0008215|GO:0009566|GO:0009986|GO:0016021|GO:0019064|GO:0030382|GO:0032990|GO:0033005|GO:0042271|GO:0042803|GO:0043064|GO:0046814|GO:0050839|GO:0051654|GO:0051856|GO:0052899|GO:0052901|GO:0052902|GO:0052903|GO:0052904|GO:0060370
CUFF.11237	1	PAOX	gi|440901693|gb|ELR52585.1|	1e-10	gi|70671396|emb|AJ871176.1|	1e-45	0.497355	0.664877	gi|441468478|gb|CM001727.1|:47464675-47466384	polyamine oxidase (exo-N4-amino)	GO:0003924|GO:0005525|GO:0005777|GO:0008215|GO:0052899|GO:0052901|GO:0052902|GO:0052903|GO:0052904
CUFF.11238	1	SARS2	gi|291240549|ref|XP_002740181.1|	1e-106	gi|78190332|gb|AC171210.1|	0	4.68515	4.22306	gi|441468478|gb|CM001727.1|:47472378-47476843	seryl-tRNA synthetase 2, mitochondrial	GO:0000166|GO:0004812|GO:0004828|GO:0005524|GO:0005737|GO:0005739|GO:0005759|GO:0006418|GO:0006434|GO:0010467|GO:0097056
CUFF.11239	2	NFKBIB	gi|28373835|pdb|1N0Q|A	3e-167	gi|217272896|gb|AC232760.4|	0	10.1736	6.52117	gi|441468478|gb|CM001727.1|:47458924-47462224	nuclear factor of kappa light polypeptide gene enhancer in B-cells inhibitor, beta
CUFF.1124	2	TMEM218	gi|390346830|ref|XP_003726634.1|	4e-39	gi|61740995|gb|AC154434.2|	0	1.4687	1.40196	gi|441468467|gb|CM001738.1|:27388015-27403349	transmembrane protein 218	GO:0016021
CUFF.11240	1	FBXO17	gi|440901693|gb|ELR52585.1|	3e-107	gi|211543437|gb|AC232930.2|	0	0.989123	0.999374	gi|441468478|gb|CM001727.1|:47479917-47485896	F-box protein 17	GO:0030163
CUFF.11241	2	GM6537	gi|512860627|ref|XP_002940403.2|	7e-91	gi|123406719|ref|XM_001302840.1|	0	1.23374	0.634265	gi|441468478|gb|CM001727.1|:47462282-47464405
CUFF.11242	2	SARS2	gi|523265711|gb|AGQ20018.1|	0	gi|361050309|dbj|AP009249.1|	0	5.51765	3.99524	gi|441468478|gb|CM001727.1|:47466623-47472172	seryl-tRNA synthetase 2, mitochondrial	GO:0000166|GO:0004812|GO:0004828|GO:0005524|GO:0005737|GO:0005739|GO:0005759|GO:0006418|GO:0006434|GO:0010467|GO:0097056	Aminoacyl-tRNA biosynthesis
CUFF.11243	1	FTL	gi|432101700|gb|ELK29730.1|	4e-76	gi|5931933|emb|AJ239329.2|	0	61.0567	27.5994	gi|441468478|gb|CM001727.1|:47648524-47649019	ferritin, light polypeptide	GO:0005506|GO:0006826|GO:0006879|GO:0008043|GO:0008199|GO:0016491|GO:0042802|GO:0046872|GO:0046914|GO:0055114
CUFF.11244	1	PAK4	gi|357610890|gb|EHJ67195.1|	4e-33	gi|335289628|ref|XM_003355890.1|	6e-85	47.7496	51.3628	gi|441468478|gb|CM001727.1|:47729188-47731651	p21 protein (Cdc42/Rac)-activated kinase 4	GO:0000166|GO:0004672|GO:0004674|GO:0005524|GO:0005737|GO:0005794|GO:0006468|GO:0006915|GO:0006928|GO:0007010|GO:0007049|GO:0007165|GO:0008283|GO:0016049|GO:0016301|GO:0016310|GO:0016477|GO:0016740|GO:0016772
CUFF.11245	1	PAK4	gi|57113963|ref|NP_001009039.1|	2e-132	gi|343965961|gb|JN411936.1|	0	12.5141	10.2902	gi|441468478|gb|CM001727.1|:47734237-47737378	p21 protein (Cdc42/Rac)-activated kinase 4	GO:0000166|GO:0004672|GO:0004674|GO:0005524|GO:0005737|GO:0005794|GO:0006468|GO:0006915|GO:0006928|GO:0007010|GO:0007049|GO:0007165|GO:0008283|GO:0016049|GO:0016301|GO:0016310|GO:0016477|GO:0016740|GO:0016772
CUFF.11246	1				gi|157819678|ref|NM_001106238.1|	0	9.45291	10.848	gi|441468478|gb|CM001727.1|:47738087-47738780
CUFF.11247	1	NCCRP1	gi|345310600|ref|XP_001505657.2|	9e-47	gi|33187100|gb|AC136456.3|	0	0	0.456784	gi|441468478|gb|CM001727.1|:47757402-47758281	non-specific cytotoxic cell receptor protein 1 homolog (zebrafish)	GO:0003674|GO:0005575|GO:0008150|GO:0030163
CUFF.11248	1	LRFN1	gi|523925497|gb|EPR96609.1|	1e-19	gi|426243793|ref|XM_004015684.1|	1e-130	1.149	0.965711	gi|441468478|gb|CM001727.1|:47856584-47857024	leucine rich repeat and fibronectin type III domain containing 1
CUFF.11249	1	RPL10	gi|514707671|ref|XP_004951353.1|	2e-109	gi|297466507|ref|XM_001253045.2|	0	22.0272	14.3142	gi|441468478|gb|CM001727.1|:47873020-47873670	likely cytosolic ribosomal protein similar to S. cerevisiae RPL10 (YLR075W) large subunit protein L10	GO:0000184|GO:0003735|GO:0005622|GO:0005634|GO:0005737|GO:0005783|GO:0005829|GO:0005840|GO:0006412|GO:0006413|GO:0006414|GO:0006415|GO:0006614|GO:0007283|GO:0010467|GO:0016032|GO:0016070|GO:0016071|GO:0019058|GO:0019083|GO:0022625|GO:0030529|GO:0044267
CUFF.1125	1	CDON	gi|224008216|ref|XP_002293067.1|	2e-143	gi|26325181|dbj|AK029199.1|	0	0.0477182	0.393975	gi|441468467|gb|CM001738.1|:28195381-28221378	cell adhesion associated, oncogene regulated	GO:0001708|GO:0001934|GO:0002088|GO:0005515|GO:0005886|GO:0007155|GO:0007224|GO:0007520|GO:0009952|GO:0009986|GO:0010172|GO:0014816|GO:0016021|GO:0021987|GO:0031012|GO:0042692|GO:0043410|GO:0043497|GO:0045664|GO:0045666|GO:0045944|GO:0048598|GO:0048643|GO:0051057|GO:0051149|GO:0060059|GO:2000179
CUFF.11250	1	LRFN1	gi|444705669|gb|ELW47069.1|	5e-137	gi|168147666|emb|CU677353.1|	0	0.524302	0.912754	gi|441468478|gb|CM001727.1|:47862860-47863455	leucine rich repeat and fibronectin type III domain containing 1	GO:0005886|GO:0014069|GO:0016020|GO:0016021|GO:0030054|GO:0045202|GO:0045211
CUFF.11251	1		gi|426244726|ref|XP_004023668.1|	5e-11	gi|402746734|ref|NM_001046474.2|	2e-51	0.238411	0.271948	gi|441468478|gb|CM001727.1|:47885167-47886124
CUFF.11252	5	MRPS12	gi|331699181|ref|YP_004335420.1|	3e-82	gi|402905467|ref|XM_003915492.1|	0	12.4414	8.17994	gi|441468478|gb|CM001727.1|:47477042-47479053	likely mitochondrial ribosomal protein similar to S. cerevisiae YNR036C and to Reclinomonas americana mitochondrial ribosomal protein S12	GO:0003735|GO:0005622|GO:0005739|GO:0005840|GO:0006412|GO:0015935|GO:0030529
CUFF.11253	1	ZFP36	gi|444732084|gb|ELW72403.1|	2e-06			0.321037	0.641171	gi|441468478|gb|CM001727.1|:47939401-47941266	zinc finger protein 36, C3H type, homolog (mouse)
CUFF.11254	1	ZFP36	gi|399144334|gb|AFP24581.1|	1e-120	gi|3183970|emb|AJ227917.1|	0	505.182	274.027	gi|441468478|gb|CM001727.1|:47941731-47944161	zinc finger protein 36, C3H type, homolog (mouse)	GO:0000122|GO:0000288|GO:0000289|GO:0003676|GO:0003677|GO:0003727|GO:0003729|GO:0005515|GO:0005634|GO:0005737|GO:0005829|GO:0006351|GO:0006355|GO:0006402|GO:0006950|GO:0007243|GO:0008270|GO:0010467|GO:0010494|GO:0016070|GO:0016071|GO:0017091|GO:0019901|GO:0019957|GO:0032680|GO:0043488|GO:0045638|GO:0046872|GO:0050728|GO:0050779|GO:0060213|GO:0070935|GO:0071889
CUFF.11255	2	GMFG	gi|50291681|ref|XP_448273.1|	3e-91	gi|31096550|dbj|AB097120.1|	0	89.4211	47.8474	gi|441468478|gb|CM001727.1|:47877943-47882965	glia maturation factor, gamma	GO:0003779|GO:0004860|GO:0005622|GO:0006468|GO:0006469|GO:0008047|GO:0008083|GO:0043085
CUFF.11256	1						0.599901	1.03536	gi|441468478|gb|CM001727.1|:47945325-47946178
CUFF.11257	1		gi|345776943|ref|XP_854526.2|	9e-05	gi|2078475|gb|AC002070.1|HSAC002070	3e-74	1.57657	0.814678	gi|441468478|gb|CM001727.1|:47946478-47947384
CUFF.11258	2	SAMD4B	gi|440909564|gb|ELR59460.1|	0	gi|319801178|emb|FQ482131.2|	0	4.52181	3.54904	gi|441468478|gb|CM001727.1|:47900932-47931976	sterile alpha motif domain containing 4B
CUFF.11259	1	PAF1	gi|149239993|ref|XP_001525872.1|	0	gi|348510778|ref|XM_003442874.1|	0	11.8985	8.32732	gi|441468478|gb|CM001727.1|:47924123-47931981	Paf1, RNA polymerase II associated factor, homolog (S. cerevisiae)	GO:0000122|GO:0000993|GO:0001711|GO:0001764|GO:0005515|GO:0005624|GO:0005634|GO:0005778|GO:0005779|GO:0006351|GO:0006355|GO:0006378|GO:0006635|GO:0006699|GO:0007031|GO:0008270|GO:0010390|GO:0016055|GO:0016558|GO:0016593|GO:0019827|GO:0031442|GO:0031648|GO:0032968|GO:0033523|GO:0042632|GO:0045540|GO:0045638|GO:0045749|GO:0045944|GO:0048147|GO:0050680|GO:0071222
CUFF.1126	1	RPUSD4	gi|92117127|ref|YP_576856.1|	0	gi|328672352|tpe|BN001489.1|	0	2.18521	1.89772	gi|441468467|gb|CM001738.1|:28420424-28433578	RNA pseudouridylate synthase domain containing 4	GO:0001522|GO:0003723|GO:0005739|GO:0009451|GO:0009982
CUFF.11260	1				gi|403305443|ref|XM_003943228.1|	4e-18	0.481728	0.533721	gi|441468478|gb|CM001727.1|:47947576-47948349		GO:0005089|GO:0005543|GO:0005622|GO:0035023
CUFF.11261	1	PLEKHG2	gi|507928293|ref|XP_004675401.1|	8e-36	gi|410983055|ref|XM_003997811.1|	1e-155	0.160911	0.402774	gi|441468478|gb|CM001727.1|:47948921-47950478	pleckstrin homology domain containing, family G (with RhoGef domain) member 2	GO:0005089|GO:0005543|GO:0005622|GO:0005829|GO:0006915|GO:0007264|GO:0008624|GO:0035023|GO:0048011|GO:0051056
CUFF.11262	3	MED29	gi|498008904|ref|WP_010323060.1|	1e-94	gi|288784616|dbj|AK351707.1|	0	8.39407	6.43232	gi|441468478|gb|CM001727.1|:47932215-47936626	mediator complex subunit 29	GO:0005515|GO:0006351|GO:0006355|GO:0016592
CUFF.11263	1	PLEKHG2	gi|115391811|ref|XP_001213410.1|	4e-116	gi|4210518|gb|AC002327.1|AC002327	0	0.591882	0.499203	gi|441468478|gb|CM001727.1|:47952568-47954887	pleckstrin homology domain containing, family G (with RhoGef domain) member 2	GO:0005089|GO:0005543|GO:0005622|GO:0005829|GO:0006915|GO:0007264|GO:0008624|GO:0035023|GO:0048011|GO:0051056
CUFF.11264	1	PLEKHG2	gi|498437483|ref|WP_010743151.1|	0	gi|209529672|ref|NM_001134972.1|	0	0.444783	0.522499	gi|441468478|gb|CM001727.1|:47955314-47958638	pleckstrin homology domain containing, family G (with RhoGef domain) member 2	GO:0005089|GO:0005543|GO:0005622|GO:0005829|GO:0006915|GO:0007264|GO:0008624|GO:0035023|GO:0048011|GO:0051056
CUFF.11265	1	RPS16	gi|460383091|ref|XP_004237265.1|	2e-84	gi|292804198|gb|AC233690.5|	0	766.997	408.668	gi|441468478|gb|CM001727.1|:47962903-47965410	ribosomal protein S16	GO:0000184|GO:0003674|GO:0003723|GO:0003735|GO:0005622|GO:0005829|GO:0005840|GO:0006364|GO:0006412|GO:0006413|GO:0006414|GO:0006415|GO:0006614|GO:0008150|GO:0010467|GO:0015935|GO:0016032|GO:0016070|GO:0016071|GO:0019058|GO:0019083|GO:0022627|GO:0030529|GO:0042274|GO:0044267
CUFF.11266	1				gi|9929688|gb|AC011500.7|	2e-92	17.4939	17.2804	gi|441468478|gb|CM001727.1|:47972383-47981947
CUFF.11267	1	SUPT5H	gi|253723236|pdb|2E70|A	0	gi|27374724|emb|AL935335.5|	0	21.1227	20.6848	gi|441468478|gb|CM001727.1|:47982540-47999205	suppressor of Ty 5 homolog (S. cerevisiae)	GO:0000122|GO:0003746|GO:0005515|GO:0005634|GO:0005654|GO:0005730|GO:0006338|GO:0006354|GO:0006357|GO:0006366|GO:0006368|GO:0006370|GO:0006414|GO:0007049|GO:0010033|GO:0010467|GO:0016032|GO:0016239|GO:0019899|GO:0032044|GO:0032784|GO:0032785|GO:0032786|GO:0032968|GO:0045090|GO:0045944|GO:0046982|GO:0050434
CUFF.11268	1	TIMM50	gi|6323047|ref|NP_013119.1|	0	gi|4210518|gb|AC002327.1|AC002327	0	19.2157	9.75303	gi|441468478|gb|CM001727.1|:48001182-48008314	translocase of inner mitochondrial membrane 50 homolog (S. cerevisiae)	GO:0001836|GO:0003723|GO:0004721|GO:0004722|GO:0004725|GO:0005134|GO:0005515|GO:0005739|GO:0005743|GO:0005744|GO:0006470|GO:0006626|GO:0007006|GO:0015031|GO:0016021|GO:0016607|GO:0035335|GO:0043021|GO:0044267
CUFF.11269	1	EID2	gi|21758386|dbj|BAC05296.1|	2e-63	gi|338710421|ref|XM_001916410.2|	0	0.238136	0.279915	gi|441468478|gb|CM001727.1|:48048889-48050203	EP300 interacting inhibitor of differentiation 2	GO:0005515|GO:0005622|GO:0005634|GO:0005730|GO:0006351|GO:0006355|GO:0007181|GO:0007183|GO:0007517|GO:0017015|GO:0030154|GO:0030512|GO:0042127|GO:0045892|GO:0046332
CUFF.1127	1	SRPR	gi|387593095|gb|EIJ88119.1|	0	gi|56043779|dbj|AK219602.1|	0	42.8212	52.161	gi|441468467|gb|CM001738.1|:28483149-28489345	signal recognition particle receptor (docking protein)	GO:0000166|GO:0003924|GO:0004872|GO:0005047|GO:0005525|GO:0005783|GO:0005785|GO:0005789|GO:0006184|GO:0006412|GO:0006613|GO:0006614|GO:0006810|GO:0006886|GO:0006987|GO:0010467|GO:0016021|GO:0017111|GO:0030968|GO:0044267
CUFF.11270	1				gi|19683793|gb|AC026583.10|	1e-10	0.432141	0.663738	gi|441468478|gb|CM001727.1|:48198041-48203239
CUFF.11271	1	PAOX	gi|440893234|gb|ELR46081.1|	2e-13	gi|226437713|gb|AC150644.6|	2e-74	0.188426	0.464274	gi|441468478|gb|CM001727.1|:48203877-48209632	polyamine oxidase (exo-N4-amino)	GO:0005777|GO:0008215|GO:0052899|GO:0052901|GO:0052902|GO:0052903|GO:0052904
CUFF.11272	1	DYRK1B	gi|111608866|gb|ABH10991.1|	8e-20	gi|50839069|gb|AC141883.4|	2e-56	6.78708	5.61901	gi|441468478|gb|CM001727.1|:48210134-48210460	dual-specificity tyrosine-(Y)-phosphorylation regulated kinase 1B	GO:0000166|GO:0003713|GO:0004672|GO:0004674|GO:0004712|GO:0004713|GO:0005515|GO:0005524|GO:0005634|GO:0005730|GO:0006468|GO:0007520|GO:0016301|GO:0016310|GO:0016772|GO:0043231|GO:0045893
CUFF.11273	1	DYRK1B	gi|511918128|ref|XP_004778328.1|	0	gi|20797091|emb|AJ416556.1|	0	4.04604	3.553	gi|441468478|gb|CM001727.1|:48212058-48216309	dual-specificity tyrosine-(Y)-phosphorylation regulated kinase 1B	GO:0000166|GO:0003713|GO:0004672|GO:0004674|GO:0005524|GO:0005634|GO:0006468|GO:0007520|GO:0016772|GO:0045893
CUFF.11274	1	FBL	gi|544283|sp|P35549.1|FBRL_LEIMA	9e-173	gi|44889964|emb|BX649607.1|	0	44.2849	32.3627	gi|441468478|gb|CM001727.1|:48218814-48225716	fibrillarin	GO:0001651|GO:0001652|GO:0003723|GO:0005515|GO:0005634|GO:0005730|GO:0006364|GO:0006396|GO:0008033|GO:0008168|GO:0015030|GO:0016074|GO:0016740|GO:0030515|GO:0030529|GO:0031428|GO:0032259
CUFF.11275	1	FBL	gi|427736012|ref|YP_007055556.1|	5e-07	gi|151553841|gb|BC148117.1|	2e-69	324.273	156.797	gi|441468478|gb|CM001727.1|:48225922-48231378	fibrillarin
CUFF.11276	1	FCGBP	gi|148681826|gb|EDL13773.1|	0	gi|126326521|ref|XM_001370253.1|	0	0.963657	0.966067	gi|441468478|gb|CM001727.1|:48238423-48251123	Fc fragment of IgG binding protein	GO:0005515|GO:0005576|GO:0005737
CUFF.11277	1	FCGBP	gi|291221100|ref|XP_002730561.1|	8e-137	gi|66773759|gb|AC148986.5|	0	0.437066	0.541724	gi|441468478|gb|CM001727.1|:48251362-48252779	Fc fragment of IgG binding protein	GO:0005515|GO:0005576|GO:0005737
CUFF.11278	1	FCGBP	gi|196001777|ref|XP_002110756.1|	0	gi|425876814|gb|AC245507.2|	0	0.308151	0.158346	gi|441468478|gb|CM001727.1|:48261288-48263584	Fc fragment of IgG binding protein	GO:0005515|GO:0005576|GO:0005578|GO:0005737|GO:0008150
CUFF.11279	1	FCGBP	gi|431910118|gb|ELK13191.1|	0	gi|66912378|gb|AC158325.2|	0	0.408857	0.0948356	gi|441468478|gb|CM001727.1|:48264461-48269181	Fc fragment of IgG binding protein	GO:0005515|GO:0005576|GO:0005737
CUFF.1128	2	FAM118B	gi|146311619|ref|YP_001176693.1|	0	gi|22415809|dbj|AP000717.5|	0	3.42359	2.81507	gi|441468467|gb|CM001738.1|:28433774-28482317	family with sequence similarity 118, member B
CUFF.11280	1	FCGBP	gi|397481552|ref|XP_003812006.1|	0	gi|359318820|ref|XM_541619.4|	0	0.353966	0.0762944	gi|441468478|gb|CM001727.1|:48271709-48277688	Fc fragment of IgG binding protein
CUFF.11281	1	PSMC4	gi|428182498|gb|EKX51359.1|	0	gi|358416022|ref|XR_138902.1|	0	25.1939	15.9342	gi|441468478|gb|CM001727.1|:48325958-48336367	proteasome (prosome, macropain) 26S subunit, ATPase, 4	GO:0000075|GO:0000082|GO:0000084|GO:0000166|GO:0000209|GO:0000216|GO:0000278|GO:0000502|GO:0001824|GO:0002474|GO:0002479|GO:0005515|GO:0005524|GO:0005634|GO:0005654|GO:0005730|GO:0005737|GO:0005739|GO:0005829|GO:0006200|GO:0006508|GO:0006521|GO:0006915|GO:0006977|GO:0008233|GO:0010467|GO:0016032|GO:0016070|GO:0016071|GO:0016787|GO:0016887|GO:0017111|GO:0030163|GO:0031145|GO:0034641|GO:0042590|GO:…
CUFF.11282	1	MAP3K10	gi|444713641|gb|ELW54537.1|	1e-157	gi|386642815|emb|FN822751.1|	0	2.89817	2.78269	gi|441468478|gb|CM001727.1|:48432722-48437154	mitogen-activated protein kinase kinase kinase 10	GO:0000165|GO:0000186|GO:0004672|GO:0004674|GO:0004709|GO:0005524|GO:0006468|GO:0016772
CUFF.11283	1	MAP3K10	gi|488568316|ref|XP_004473788.1|	2e-72	gi|28461373|gb|BC046514.1|	6e-173	4.4744	4.3622	gi|441468478|gb|CM001727.1|:48440361-48441650	mitogen-activated protein kinase kinase kinase 10	GO:0000165|GO:0000166|GO:0000186|GO:0003714|GO:0004672|GO:0004674|GO:0004709|GO:0005515|GO:0005524|GO:0005737|GO:0006468|GO:0007224|GO:0008219|GO:0016301|GO:0016310|GO:0016740|GO:0016772|GO:0018105|GO:0018107|GO:0043065|GO:0043425|GO:0043433|GO:0043507|GO:0045892|GO:0046330
CUFF.11284	1	FCGBP	gi|18916818|dbj|BAB85551.1|	0	gi|66912378|gb|AC158325.2|	0	0.401503	0.250396	gi|441468478|gb|CM001727.1|:48253122-48261014	Fc fragment of IgG binding protein	GO:0005515|GO:0005576|GO:0005578|GO:0005737|GO:0008150
CUFF.11285	1	FCGBP	gi|443721651|gb|ELU10890.1|	4e-103	gi|18032250|gb|AF239708.1|AF239708	0	0.157234	0.174518	gi|441468478|gb|CM001727.1|:48254704-48257714	Fc fragment of IgG binding protein
CUFF.11286	1	TTC9B	gi|56757962|gb|AAW27121.1|	6e-62	gi|111308979|gb|BC121245.1|	3e-163	0.282331	0.661178	gi|441468478|gb|CM001727.1|:48450231-48451953	tetratricopeptide repeat domain 9B	GO:0003674|GO:0005575|GO:0008150
CUFF.11287	1				gi|297462036|ref|XR_083004.1|	4e-72	0.254395	1.73092	gi|441468478|gb|CM001727.1|:48452621-48456163
CUFF.11288	1		gi|148877331|gb|AAI46041.1|	3e-05	gi|13016594|emb|AL352984.4|	1e-54	0.0457342	0.286719	gi|441468478|gb|CM001727.1|:48462635-48463922		GO:0005777|GO:0008215|GO:0052899|GO:0052901|GO:0052902|GO:0052903|GO:0052904
CUFF.11289	1	LOC783604	gi|440906786|gb|ELR57011.1|	1e-07	gi|119216318|gb|AY644517.5|	9e-53	1.56968	1.90196	gi|441468478|gb|CM001727.1|:48464476-48466282	guanylate-binding protein 4-like	GO:0003924|GO:0005525|GO:0005777|GO:0008215|GO:0016021|GO:0052899|GO:0052901|GO:0052902|GO:0052903|GO:0052904
CUFF.1129	1	FOXRED1	gi|516649632|ref|WP_018018621.1|	0	gi|115430124|gb|AC189957.4|	0	4.91922	3.86003	gi|441468467|gb|CM001738.1|:28489635-28497409	FAD-dependent oxidoreductase domain containing 1	GO:0005739|GO:0016021|GO:0016491|GO:0055114
CUFF.11290	1				gi|329663760|ref|NM_001206146.1|	2e-52	14.6845	10.8454	gi|441468478|gb|CM001727.1|:48467079-48467413
CUFF.11291	1						0.308546	0.541935	gi|441468478|gb|CM001727.1|:48524854-48525853
CUFF.11292	1	AKT2	gi|328770363|gb|EGF80405.1|	0	gi|334326575|ref|XM_003340726.1|	0	10.3037	10.893	gi|441468478|gb|CM001727.1|:48467748-48515147	v-akt murine thymoma viral oncogene homolog 2	GO:0000166|GO:0004672|GO:0004674|GO:0005080|GO:0005515|GO:0005524|GO:0005543|GO:0005625|GO:0005634|GO:0005654|GO:0005739|GO:0005792|GO:0005829|GO:0005886|GO:0005978|GO:0006006|GO:0006417|GO:0006464|GO:0006468|GO:0006970|GO:0007165|GO:0008286|GO:0008643|GO:0009967|GO:0010748|GO:0010765|GO:0010907|GO:0014850|GO:0016301|GO:0016310|GO:0016740|GO:0016772|GO:0030027|GO:0030334|GO:0030335|GO:0032000|GO:…
CUFF.11293	1				gi|4322400|gb|AF083988.1|AF083988	2e-11	0.315395	0.0720075	gi|441468478|gb|CM001727.1|:48526234-48527000
CUFF.11294	1				gi|301776676|ref|XM_002923703.1|	7e-41	0.280906	0.23502	gi|441468478|gb|CM001727.1|:48528484-48529383
CUFF.11295	1		gi|507691811|ref|XP_004713250.1|	2e-43	gi|345785039|ref|XM_861894.2|	6e-139	1.14252	0.980715	gi|441468478|gb|CM001727.1|:48529925-48530426
CUFF.11296	2	MAP3K10	gi|14017825|dbj|BAB47433.1|	1e-60	gi|20901856|gb|AC118344.2|	0	4.13343	3.16049	gi|441468478|gb|CM001727.1|:48441976-48448211	mitogen-activated protein kinase kinase kinase 10	GO:0000165|GO:0000166|GO:0000186|GO:0003714|GO:0004672|GO:0004674|GO:0004709|GO:0005515|GO:0005524|GO:0005737|GO:0006468|GO:0007224|GO:0008219|GO:0016301|GO:0016310|GO:0016740|GO:0016772|GO:0018105|GO:0018107|GO:0043065|GO:0043425|GO:0043433|GO:0043507|GO:0045892|GO:0046330
CUFF.11297	1	PRX	gi|451853436|gb|EMD66730.1|	6e-40	gi|296233835|ref|XM_002762132.1|	9e-120	2.0851	0.949083	gi|441468478|gb|CM001727.1|:48581297-48581583	periaxin	GO:0003674|GO:0005515|GO:0005575|GO:0005634|GO:0005737|GO:0005886|GO:0008366|GO:0021675|GO:0043209
CUFF.11298	1	PRX	gi|77628163|gb|ABB00051.1|	5e-98	gi|10047316|dbj|AB046840.1|	0	1.0261	0.516689	gi|441468478|gb|CM001727.1|:48581832-48582337	periaxin	GO:0003674|GO:0005515|GO:0005575|GO:0005634|GO:0005737|GO:0005886|GO:0008366|GO:0021675|GO:0043209
CUFF.11299	1	PRX	gi|446218146|ref|WP_000296001.1|	0	gi|395529268|ref|XM_003766692.1|	0	0.717827	0.520519	gi|441468478|gb|CM001727.1|:48582422-48585534	periaxin	GO:0003674|GO:0005515|GO:0005575|GO:0005634|GO:0005737|GO:0005886|GO:0008366|GO:0021675|GO:0043209
CUFF.113	1	COX1	gi|33637678|gb|AAQ23969.1|	4e-20	gi|155573861|gb|EF521878.1|	9e-57	1500.01	1275.39	gi|441468466|gb|CM001739.1|:21682373-21682510	cytochrome c oxidase subunit I
CUFF.1130	1	FOXRED1	gi|518234632|ref|WP_019404840.1|	7e-14	gi|50872227|gb|AC149756.4|	2e-69	4.91922	3.86003	gi|441468467|gb|CM001738.1|:28493073-28495273	FAD-dependent oxidoreductase domain containing 1	GO:0005739|GO:0016021|GO:0016491|GO:0055114
CUFF.11300	1	SERTAD1	gi|319762629|ref|YP_004126566.1|	1e-80	gi|14029829|gb|AF366400.1|AF366400	0	42.6834	28.8091	gi|441468478|gb|CM001727.1|:48604357-48607176	SERTA domain containing 1	GO:0000079|GO:0005515|GO:0006351|GO:0008284|GO:0045893
CUFF.11301	1	BLVRB	gi|182436673|ref|YP_001824392.1|	4e-08	gi|426243817|ref|XM_004015694.1|	1e-87	149.551	83.7856	gi|441468478|gb|CM001727.1|:48626328-48637910	biliverdin reductase B (flavin reductase (NADPH))	GO:0000166|GO:0004074|GO:0005737|GO:0005829|GO:0006778|GO:0016491|GO:0042167|GO:0042602|GO:0044281|GO:0055114	Riboflavin metabolism
CUFF.11302	2		gi|511008460|gb|EPB89725.1|	4e-142	gi|215212731|gb|AC171359.8|	0	1.22019	1.07061	gi|441468478|gb|CM001727.1|:48532407-48547943
CUFF.11303	2	PLD3	gi|447916102|ref|YP_007396670.1|	0	gi|348537911|ref|XM_003456388.1|	0	36.6753	39.7039	gi|441468478|gb|CM001727.1|:48550391-48569875	phospholipase D family, member 3	GO:0003824|GO:0004630|GO:0005783|GO:0005789|GO:0008152|GO:0016020|GO:0016021|GO:0016042|GO:0016787|GO:0070290
CUFF.11304	1	SPTBN4	gi|341875919|gb|EGT31854.1|	3e-13	gi|156120666|ref|NM_001102010.1|	3e-57	0.278314	0.0290688	gi|441468478|gb|CM001727.1|:48655530-48657167	spectrin, beta, non-erythrocytic 4
CUFF.11305	1	SPTBN4	gi|72018985|ref|XP_797562.1|	1e-51	gi|51536631|gb|AC150694.2|	6e-109	0.473945	0.123328	gi|441468478|gb|CM001727.1|:48657470-48660672	spectrin, beta, non-erythrocytic 4	GO:0003779|GO:0005200|GO:0005515|GO:0005543|GO:0005737|GO:0005829|GO:0007016|GO:0007409|GO:0007411|GO:0007605|GO:0007628|GO:0008091|GO:0009566|GO:0016192|GO:0016363|GO:0016605|GO:0019226|GO:0030506|GO:0040018|GO:0043194|GO:0043203|GO:0051693|GO:0070852
CUFF.11306	1	SPTBN4	gi|195441430|ref|XP_002068512.1|	0	gi|20372325|gb|AY032698.1|Y032691S08	0	0.318163	0	gi|441468478|gb|CM001727.1|:48660818-48667563	spectrin, beta, non-erythrocytic 4	GO:0003779|GO:0005200|GO:0005515|GO:0005543|GO:0005737|GO:0005829|GO:0007016|GO:0007409|GO:0007411|GO:0007605|GO:0007628|GO:0008091|GO:0009566|GO:0016192|GO:0016363|GO:0016605|GO:0019226|GO:0030506|GO:0040018|GO:0043194|GO:0043203|GO:0051693|GO:0070852
CUFF.11307	1	SERTAD3	gi|358419808|ref|XP_003584332.1|	1e-66	gi|109726690|gb|DQ786757.1|	0	1.01055	0.377967	gi|441468478|gb|CM001727.1|:48613965-48616152	SERTA domain containing 3	GO:0005634|GO:0030308|GO:0045893
CUFF.11308	1	SHKBP1	gi|440477304|gb|ELQ58396.1|	7e-06	gi|426388798|ref|XM_004060772.1|	0	0.460192	0	gi|441468478|gb|CM001727.1|:48717469-48718012	SH3KBP1 binding protein 1
CUFF.11309	1	SERTAD3	gi|522202378|ref|WP_020709845.1|	5e-66	gi|31790757|dbj|AP000679.7|	0	15.0368	7.09365	gi|441468478|gb|CM001727.1|:48613966-48626011	SERTA domain containing 3	GO:0005634|GO:0030308|GO:0045893
CUFF.1131	1	FOXRED1	gi|332026977|gb|EGI67073.1|	3e-48	gi|348532005|ref|XM_003453450.1|	0	4.91922	3.86003	gi|441468467|gb|CM001738.1|:28496303-28497492	FAD-dependent oxidoreductase domain containing 1	GO:0005739|GO:0008150|GO:0016021|GO:0016491|GO:0055114
CUFF.11310	1						0.756492	0.230855	gi|441468478|gb|CM001727.1|:48616224-48617228
CUFF.11311	1	LTBP4	gi|507572406|ref|XP_004669796.1|	4e-165	gi|221044641|dbj|AK303613.1|	0	0.481237	0.267208	gi|441468478|gb|CM001727.1|:48751592-48755297	latent transforming growth factor beta binding protein 4	GO:0001558|GO:0005024|GO:0005178|GO:0005509|GO:0005515|GO:0005539|GO:0005576|GO:0005578|GO:0005615|GO:0006457|GO:0007179|GO:0007275|GO:0017015|GO:0019838|GO:0030162|GO:0030252|GO:0031012|GO:0045595|GO:0046879|GO:0050431
CUFF.11312	1	LTBP4	gi|270001930|gb|EEZ98377.1|	4e-147	gi|354486268|ref|XR_135958.1|	0	0.343276	0.300066	gi|441468478|gb|CM001727.1|:48757108-48760822	latent transforming growth factor beta binding protein 4	GO:0001558|GO:0005024|GO:0005178|GO:0005509|GO:0005515|GO:0005539|GO:0005578|GO:0005615|GO:0006457|GO:0007179|GO:0007275|GO:0017015|GO:0030162|GO:0030252|GO:0031012|GO:0045595|GO:0050431
CUFF.11313	1						0.586412	0.15506	gi|441468478|gb|CM001727.1|:48617494-48618218
CUFF.11314	1		gi|507680199|ref|XP_004710394.1|	0.0001	gi|76559904|ref|NM_001033888.1|	0	0.369492	0.123671	gi|441468478|gb|CM001727.1|:48785875-48786738
CUFF.11315	1						0.50626	0.0302567	gi|441468478|gb|CM001727.1|:48618489-48619367
CUFF.11316	1	NUMBL	gi|491173554|ref|WP_005031920.1|	2e-33	gi|2565084|gb|U80758.1|HSU80758	2e-167	0.98717	0	gi|441468478|gb|CM001727.1|:48790568-48795808	numb homolog (Drosophila)-like	GO:0005515|GO:0005575|GO:0005625|GO:0005737|GO:0007275|GO:0007399|GO:0007405|GO:0007409|GO:0019221|GO:0019538|GO:0021670|GO:0021849|GO:0030900|GO:0034332|GO:0050769|GO:0050775
CUFF.11317	1	ITPKC	gi|431806315|ref|YP_007233216.1|	0	gi|291412185|ref|XM_002722299.1|	0	7.33803	4.72585	gi|441468478|gb|CM001727.1|:48832032-48832990	inositol-trisphosphate 3-kinase C	GO:0005516|GO:0005524|GO:0005634|GO:0005737|GO:0008440
CUFF.11318	3	SHKBP1	gi|354494926|ref|XP_003509585.1|	0	gi|345478707|ref|NG_029905.1|	0	18.8726	17.0075	gi|441468478|gb|CM001727.1|:48718351-48730653	SH3KBP1 binding protein 1	GO:0051260
CUFF.11319	1	SNRPA	gi|494829030|gb|EON65760.1|	3e-116	gi|26093513|dbj|AK049541.1|	0	2.92263	2.775	gi|441468478|gb|CM001727.1|:48858374-48873206	small nuclear ribonucleoprotein polypeptide A	GO:0000166|GO:0000398|GO:0003676|GO:0003723|GO:0005515|GO:0005654|GO:0005681|GO:0008380|GO:0010467|GO:0017069|GO:0030529
CUFF.1132	1				gi|15187261|gb|AC026794.5|	8e-14	0.447899	0.102395	gi|441468467|gb|CM001738.1|:28461313-28461904
CUFF.11320	1	ITPKC	gi|67484128|ref|XP_657284.1|	0	gi|56023618|dbj|AK199441.1|	0	4.40476	2.58659	gi|441468478|gb|CM001727.1|:48833477-48851493	inositol-trisphosphate 3-kinase C	GO:0005516|GO:0005524|GO:0005634|GO:0005737|GO:0008440
CUFF.11321	2	ADCK4	gi|449541863|gb|EMD32845.1|	2e-143	gi|410053937|ref|XM_524270.4|	0	3.94372	3.29472	gi|441468478|gb|CM001727.1|:48810620-48819883	aarF domain containing kinase 4	GO:0003674|GO:0004674|GO:0005575|GO:0005739|GO:0008150|GO:0016020|GO:0016021|GO:0016301|GO:0016310|GO:0016740|GO:0016772
CUFF.11322	1		gi|226466586|emb|CAX69428.1|	0	gi|126153348|gb|BC131602.1|	0	1.47105	1.23771	gi|441468478|gb|CM001727.1|:48848521-48858215
CUFF.11323	2	ADCK4	gi|400596055|gb|EJP63839.1|	2e-144	gi|260064057|ref|NG_012970.1|	0	3.15227	3.58751	gi|441468478|gb|CM001727.1|:48820700-48828699	aarF domain containing kinase 4	GO:0004674|GO:0005739|GO:0016021|GO:0016772
CUFF.11324	1				gi|335289739|ref|XM_003127145.2|	4e-24	2.88406	1.39819	gi|441468478|gb|CM001727.1|:48884944-48885240
CUFF.11325	1		gi|359067252|ref|XP_003586327.1|	4e-09	gi|27884899|gb|AC129959.6|	7e-68	0.275342	0.246541	gi|441468478|gb|CM001727.1|:48896306-48897774
CUFF.11326	1	EGLN2	gi|517707908|ref|WP_018878116.1|	1e-166	gi|339267806|ref|NG_029340.1|	0	23.1288	14.3612	gi|441468478|gb|CM001727.1|:48885305-48893542	egl-9 family hypoxia-inducible factor 2	GO:0001558|GO:0001666|GO:0005506|GO:0005515|GO:0005634|GO:0008198|GO:0016491|GO:0016702|GO:0016705|GO:0016706|GO:0019826|GO:0030520|GO:0031418|GO:0043523|GO:0045454|GO:0045732|GO:0055114
CUFF.11327	1	ERVK-19	gi|520688972|gb|AGP05174.1|	1e-38	gi|59719383|gb|AY912133.1|	2e-33	1.74762	2.4307	gi|441468478|gb|CM001727.1|:49027199-49027567	endogenous retrovirus group K, member 19	GO:0000166|GO:0003676|GO:0003677|GO:0003723|GO:0003824|GO:0003887|GO:0003964|GO:0004190|GO:0004518|GO:0004519|GO:0004523|GO:0005198|GO:0005730|GO:0005737|GO:0006278|GO:0006310|GO:0006508|GO:0008152|GO:0008233|GO:0008270|GO:0015074|GO:0016032|GO:0016740|GO:0016779|GO:0016787|GO:0019012|GO:0019028|GO:0046080|GO:0046872|GO:0051028|GO:0090305
CUFF.11328	1		gi|524065653|emb|CCY46980.1|	1e-08	gi|226424006|gb|AC150561.6|	0	1.20962	2.39996	gi|441468478|gb|CM001727.1|:48890964-48891503
CUFF.11329	1	CYP2B10	gi|12836645|dbj|BAB23748.1|	4e-13	gi|149722307|ref|XM_001498389.1|	3e-40	0.36809	0.184676	gi|441468478|gb|CM001727.1|:49133014-49134110		GO:0004497|GO:0005506|GO:0009055|GO:0016491|GO:0016705|GO:0016712|GO:0020037|GO:0046872|GO:0055114
CUFF.1133	2	TIRAP	gi|345308608|ref|XP_001514911.2|	1e-21	gi|86439997|gb|AC142129.4|	0	1.721	2.31802	gi|441468467|gb|CM001738.1|:28508229-28514177	toll-interleukin 1 receptor (TIR) domain containing adaptor protein	GO:0002224|GO:0002755|GO:0004872|GO:0005080|GO:0005515|GO:0005546|GO:0005622|GO:0005886|GO:0006954|GO:0007165|GO:0007166|GO:0007249|GO:0008063|GO:0030099|GO:0030139|GO:0030674|GO:0030890|GO:0032496|GO:0032587|GO:0032648|GO:0032735|GO:0032738|GO:0032757|GO:0032760|GO:0034130|GO:0034134|GO:0034137|GO:0034141|GO:0034142|GO:0034145|GO:0035662|GO:0035663|GO:0035665|GO:0042803|GO:0043123|GO:0044130|GO:…
CUFF.11330	1	CYP2S1	gi|224052485|ref|XP_002198228.1|	4e-65	gi|91840804|gb|DQ485413.1|	9e-148	0.44258	0.28129	gi|441468478|gb|CM001727.1|:49237139-49240030	cytochrome P450, family 2, subfamily S, polypeptide 1	GO:0004497|GO:0005506|GO:0005783|GO:0005789|GO:0005792|GO:0006805|GO:0009055|GO:0016020|GO:0016491|GO:0016705|GO:0016712|GO:0020037|GO:0044281|GO:0046872|GO:0055114|GO:0070330	Aminobenzoate degradation|Arachidonic acid metabolism|Caffeine metabolism|Drug metabolism - cytochrome P450|Drug metabolism - other enzymes|Fatty acid degradation|Linoleic acid metabolism|Metabolism of xenobiotics by cytochrome P450|Retinol metabolism|Steroid hormone biosynthesis|Tryptophan metabolism
CUFF.11331	1	CYP2S1	gi|507713976|ref|XP_004648025.1|	1e-158	gi|344298224|ref|XM_003420746.1|	0	0.403403	0.151164	gi|441468478|gb|CM001727.1|:49240878-49249312	cytochrome P450, family 2, subfamily S, polypeptide 1	GO:0004497|GO:0005506|GO:0005783|GO:0005789|GO:0005792|GO:0006805|GO:0009055|GO:0016491|GO:0016705|GO:0016712|GO:0020037|GO:0044281|GO:0046872|GO:0055114|GO:0070330
CUFF.11332	1	AXL	gi|1109792|gb|AAC50299.1|	0	gi|213688469|gb|AC215267.4|	0	0.456761	0.293299	gi|441468478|gb|CM001727.1|:49260614-49275709	AXL receptor tyrosine kinase	GO:0000166|GO:0001764|GO:0001974|GO:0004672|GO:0004713|GO:0004872|GO:0005524|GO:0006468|GO:0006954|GO:0007167|GO:0016020|GO:0016021|GO:0016301|GO:0016310|GO:0016740|GO:0016772|GO:0021885|GO:0030168|GO:0031668|GO:0032720|GO:0032940|GO:0034101|GO:0034446|GO:0042698|GO:0043066|GO:0043277|GO:0043491|GO:0043524|GO:0046982
CUFF.11333	1	AXL	gi|118572787|sp|Q07DY1.1|MET_HYLLE	6e-85	gi|34481701|emb|AL808104.14|	0	0.0786156	1.10851	gi|441468478|gb|CM001727.1|:49285834-49289608	AXL receptor tyrosine kinase	GO:0000166|GO:0001764|GO:0001779|GO:0001786|GO:0001961|GO:0001974|GO:0004672|GO:0004713|GO:0004714|GO:0004872|GO:0005524|GO:0005615|GO:0005886|GO:0006468|GO:0006909|GO:0006916|GO:0006954|GO:0007165|GO:0007167|GO:0007283|GO:0008283|GO:0009986|GO:0016020|GO:0016021|GO:0016301|GO:0016310|GO:0016477|GO:0016740|GO:0016772|GO:0019838|GO:0021885|GO:0030154|GO:0030168|GO:0031100|GO:0031668|GO:0032036|GO:…
CUFF.11334	1	AXL	gi|348507320|ref|XP_003441204.1|	2e-59	gi|26092852|dbj|AK048382.1|	0	0.300173	0.233485	gi|441468478|gb|CM001727.1|:49292151-49293964	AXL receptor tyrosine kinase	GO:0000166|GO:0001764|GO:0001974|GO:0004672|GO:0004713|GO:0004872|GO:0005524|GO:0006468|GO:0006954|GO:0007167|GO:0016020|GO:0016021|GO:0016301|GO:0016310|GO:0016740|GO:0016772|GO:0021885|GO:0030168|GO:0031668|GO:0032720|GO:0032940|GO:0034101|GO:0034446|GO:0042698|GO:0043066|GO:0043277|GO:0043491|GO:0043524|GO:0046982
CUFF.11335	1						0.33418	0.797711	gi|441468478|gb|CM001727.1|:49297116-49297798
CUFF.11336	1	HNRNPUL1	gi|498940172|ref|XP_004542016.1|	0	gi|15187251|gb|AC026445.5|	0	18.5234	14.294	gi|441468478|gb|CM001727.1|:49297885-49329222	heterogeneous nuclear ribonucleoprotein U-like 1	GO:0000398|GO:0003676|GO:0003723|GO:0005515|GO:0005634|GO:0005654|GO:0006351|GO:0006355|GO:0006396|GO:0008380|GO:0009615|GO:0010467|GO:0019899|GO:0030529|GO:0030530
CUFF.11337	2	RAB4B	gi|301613321|ref|XP_002936157.1|	9e-147	gi|20755|emb|X65650.1|	0	8.07307	6.06517	gi|441468478|gb|CM001727.1|:48874103-48883101	RAB4B, member RAS oncogene family	GO:0000166|GO:0003924|GO:0005525|GO:0005622|GO:0005739|GO:0005886|GO:0006184|GO:0006810|GO:0007264|GO:0015031|GO:0016020|GO:0016192
CUFF.11338	1						0.19203	0.0218941	gi|441468478|gb|CM001727.1|:49329664-49330810
CUFF.11339	1	CCDC97	gi|302848868|ref|XP_002955965.1|	4e-101	gi|56019925|dbj|AK195748.1|	0	6.25528	6.95095	gi|441468478|gb|CM001727.1|:49331566-49342335	coiled-coil domain containing 97
CUFF.1134	1	TIRAP	gi|440893359|gb|ELR46161.1|	4e-34	gi|373159211|gb|JN615216.1|	5e-99	1.86123	2.61137	gi|441468467|gb|CM001738.1|:28514283-28519487	toll-interleukin 1 receptor (TIR) domain containing adaptor protein	GO:0002224|GO:0002755|GO:0004872|GO:0005080|GO:0005515|GO:0005546|GO:0005622|GO:0005886|GO:0006954|GO:0007165|GO:0007166|GO:0007249|GO:0008063|GO:0030099|GO:0030139|GO:0030674|GO:0030890|GO:0032496|GO:0032587|GO:0032648|GO:0032735|GO:0032738|GO:0032757|GO:0032760|GO:0034130|GO:0034134|GO:0034137|GO:0034141|GO:0034142|GO:0034145|GO:0035662|GO:0035663|GO:0035665|GO:0042803|GO:0043123|GO:0044130|GO:…
CUFF.11340	1						1.52566	4.28345	gi|441468478|gb|CM001727.1|:48880646-48880975
CUFF.11341	1				gi|52627223|gb|AF196779.2|	4e-133	2.47687	1.75559	gi|441468478|gb|CM001727.1|:49345906-49346820
CUFF.11342	1	TGFB1	gi|482666314|gb|AGK27417.1|	6e-146	gi|15425550|emb|AJ318935.1|	0	47.8879	42.2552	gi|441468478|gb|CM001727.1|:49347961-49361902	transforming growth factor, beta 1	GO:0000060|GO:0000122|GO:0000165|GO:0001657|GO:0001666|GO:0001837|GO:0001933|GO:0001934|GO:0002028|GO:0002062|GO:0002244|GO:0002248|GO:0002460|GO:0002513|GO:0002576|GO:0005114|GO:0005160|GO:0005515|GO:0005576|GO:0005578|GO:0005615|GO:0005634|GO:0005737|GO:0005796|GO:0005902|GO:0006468|GO:0006611|GO:0006754|GO:0006796|GO:0006874|GO:0006917|GO:0006954|GO:0007050|GO:0007173|GO:0007179|GO:0007183|GO:…
CUFF.11343	1				gi|18093021|gb|AC080051.6|	2e-17	1.11806	2.40589	gi|441468478|gb|CM001727.1|:48881086-48882383
CUFF.11344	1	B9D2	gi|170048297|ref|XP_001870669.1|	1e-121	gi|7684381|gb|AC011462.4|	0	0.756776	0.505446	gi|441468478|gb|CM001727.1|:49362668-49370493	B9 protein domain 2	GO:0005634|GO:0005813|GO:0005932|GO:0035085|GO:0036038|GO:0042384|GO:0043015
CUFF.11345	1	BCKDHA	gi|493845997|ref|WP_006793036.1|	0	gi|42627559|emb|BX247864.10|	0	9.16758	9.55504	gi|441468478|gb|CM001727.1|:49395504-49414216	branched chain keto acid dehydrogenase E1, alpha polypeptide	GO:0003826|GO:0003863|GO:0005739|GO:0005759|GO:0005947|GO:0008152|GO:0009083|GO:0016491|GO:0016624|GO:0046872|GO:0055114	Valine, leucine and isoleucine degradation
CUFF.11346	1	ATP5SL	gi|294462154|gb|ADE76629.1|	1e-166	gi|77416359|gb|AC162614.2|	0	5.33151	5.45208	gi|441468478|gb|CM001727.1|:49420435-49426200	ATP5S-like	GO:0005739
CUFF.11347	1		gi|409051294|gb|EKM60770.1|	6e-05	gi|426226591|ref|XM_004007376.1|	2e-58	40.0357	72.6477	gi|441468478|gb|CM001727.1|:49444679-49444834		GO:0003676|GO:0008270|GO:0046872
CUFF.11348	1						0.203591	0.819162	gi|441468478|gb|CM001727.1|:49425292-49425883
CUFF.11349	1				gi|426242924|ref|XM_004015270.1|	5e-31	86.0832	133.382	gi|441468478|gb|CM001727.1|:49450123-49450318
CUFF.1135	1						0	0.834715	gi|441468467|gb|CM001738.1|:28489966-28490422
CUFF.11350	1				gi|358416740|ref|XM_003583422.1|	4e-07	0.354831	0.445326	gi|441468478|gb|CM001727.1|:49450931-49452941
CUFF.11351	1	PAOX	gi|440913100|gb|ELR62600.1|	1e-09	gi|426230223|ref|XM_004009128.1|	3e-56	0.483331	0.389674	gi|441468478|gb|CM001727.1|:49466233-49467390	polyamine oxidase (exo-N4-amino)	GO:0005777|GO:0008215|GO:0052899|GO:0052901|GO:0052902|GO:0052903|GO:0052904
CUFF.11352	1				gi|358416740|ref|XM_003583422.1|	3e-11	0.304156	0.219187	gi|441468478|gb|CM001727.1|:49467577-49468677
CUFF.11353	1						0.401116	0.440547	gi|441468478|gb|CM001727.1|:49471719-49472570
CUFF.11354	1	PAOX	gi|440898661|gb|ELR50107.1|	3e-13	gi|224453228|gb|AC234145.6|	2e-49	0.25229	0.302725	gi|441468478|gb|CM001727.1|:49472721-49474384	polyamine oxidase (exo-N4-amino)	GO:0005777|GO:0008215|GO:0052899|GO:0052901|GO:0052902|GO:0052903|GO:0052904
CUFF.11355	2	EXOSC5	gi|161527940|ref|YP_001581766.1|	4e-156	gi|260593636|ref|NG_013004.1|	0	4.65077	4.04868	gi|441468478|gb|CM001727.1|:49386066-49395019	exosome component 5	GO:0000178|GO:0035327|GO:0043928|GO:0045006
CUFF.11356	1	AFLA_063980	gi|357615759|gb|EHJ69822.1|	3e-36	gi|285026537|gb|AC233219.4|	1e-169	0.753458	0.612234	gi|441468478|gb|CM001727.1|:49474484-49475874	LINE-1 retrotransposon-like element, putative	GO:0003723|GO:0003964|GO:0004197|GO:0004519|GO:0006278|GO:0006508
CUFF.11357	1	DIEXF	gi|338713779|ref|XP_001492772.3|	5e-29	gi|15982451|gb|AC091252.3|	8e-171	1.48824	1.22882	gi|441468478|gb|CM001727.1|:49476231-49477360	digestive organ expansion factor homolog (zebrafish)	GO:0005634|GO:0005730|GO:0007275
CUFF.11358	1		gi|440909564|gb|ELR59460.1|	2e-07	gi|119433720|gb|AC147928.3|	6e-56	1.36882	1.34049	gi|441468478|gb|CM001727.1|:49477598-49478392
CUFF.11359	1	HSL	gi|452823404|gb|EME30415.1|	2e-177	gi|536921|gb|U12765.1|MMU12765	0	2.56215	2.52653	gi|441468478|gb|CM001727.1|:49552904-49563959	lipase, hormone-sensitive	GO:0004806|GO:0005515|GO:0005615|GO:0005634|GO:0005737|GO:0005739|GO:0005811|GO:0005829|GO:0005886|GO:0005901|GO:0006361|GO:0006363|GO:0006629|GO:0007565|GO:0008152|GO:0008202|GO:0008203|GO:0016020|GO:0016042|GO:0016298|GO:0016787|GO:0016788|GO:0019433|GO:0019901|GO:0033878|GO:0042134|GO:0042493|GO:0046340|GO:0047372
CUFF.1136	1	PAOX	gi|440913583|gb|ELR63021.1|	4e-08	gi|488602|emb|Z33621.1|	2e-176	1.51739	1.22788	gi|441468467|gb|CM001738.1|:28571655-28575272	polyamine oxidase (exo-N4-amino)	GO:0005777|GO:0008215|GO:0052899|GO:0052901|GO:0052902|GO:0052903|GO:0052904
CUFF.11360	1	HSL	gi|343482740|gb|AEM45115.1|	0	gi|8844110|gb|AC011497.6|	0	2.86906	2.52452	gi|441468478|gb|CM001727.1|:49564334-49569452	lipase, hormone-sensitive	GO:0004806|GO:0005634|GO:0005737|GO:0005739|GO:0005811|GO:0005829|GO:0005886|GO:0005901|GO:0006361|GO:0006363|GO:0006629|GO:0008152|GO:0008202|GO:0008203|GO:0016020|GO:0016042|GO:0016298|GO:0016787|GO:0019433|GO:0019901|GO:0033878|GO:0042134|GO:0046340
CUFF.11361	2	B7H6	gi|426231190|ref|XP_004009623.1|	4e-22	gi|119433721|gb|AC148041.3|	6e-166	10.4969	11.2846	gi|441468478|gb|CM001727.1|:49453062-49456081	B7 homolog 6	GO:0003676|GO:0003924|GO:0005525|GO:0005622|GO:0006355
CUFF.11362	1	PAOX	gi|331284184|ref|NP_001193585.1|	2e-15	gi|308275368|gb|AC241260.3|	6e-59	0.371506	0.550265	gi|441468478|gb|CM001727.1|:49569847-49571528	polyamine oxidase (exo-N4-amino)	GO:0005777|GO:0008215|GO:0052899|GO:0052901|GO:0052902|GO:0052903|GO:0052904
CUFF.11363	1	MEGF8	gi|328792823|ref|XP_394251.3|	0	gi|77377264|gb|AC156992.13|	0	0.721551	1.14119	gi|441468478|gb|CM001727.1|:49598890-49606531	multiple EGF-like-domains 8	GO:0005509|GO:0016020|GO:0016021
CUFF.11364	1	MEGF8	gi|313232563|emb|CBY19233.1|	2e-64	gi|125719266|gb|AC193891.2|	5e-171	0.714723	1.44959	gi|441468478|gb|CM001727.1|:49606839-49608083	multiple EGF-like-domains 8	GO:0005509|GO:0016020|GO:0016021
CUFF.11365	1	MEGF8	gi|149052282|gb|EDM04099.1|	0	gi|77377264|gb|AC156992.13|	0	0.647791	0.774719	gi|441468478|gb|CM001727.1|:49608637-49626861	multiple EGF-like-domains 8	GO:0005198|GO:0005509|GO:0005515|GO:0005575|GO:0008150|GO:0016020|GO:0016021
CUFF.11366	1	CICP14	gi|392379229|ref|YP_004986388.1|	4e-08	gi|426243845|ref|XM_004015706.1|	0	9.94045	6.50117	gi|441468478|gb|CM001727.1|:49646605-49647392	capicua transcriptional repressor pseudogene 14
CUFF.11367	2	MEGF8	gi|119905641|ref|XP_583244.3|	0	gi|354493588|ref|XM_003508875.1|	0	1.25856	1.46262	gi|441468478|gb|CM001727.1|:49585611-49597459	multiple EGF-like-domains 8	GO:0005509|GO:0016020|GO:0016021
CUFF.11368	1	CIC	gi|507661461|ref|XP_004635544.1|	3e-18	gi|395751270|ref|XM_003779191.1|	1e-149	24.8976	20.4417	gi|441468478|gb|CM001727.1|:49649063-49649683	capicua transcriptional repressor
CUFF.11369	2	PAFAH1B3	gi|515867997|ref|WP_017298621.1|	7e-157	gi|77377264|gb|AC156992.13|	0	22.1678	16.1203	gi|441468478|gb|CM001727.1|:49642980-49645949	platelet-activating factor acetylhydrolase 1b, catalytic subunit 3 (29kDa)	GO:0003847|GO:0005737|GO:0007283|GO:0016042|GO:0016787
CUFF.1137	1	DCPS	gi|395849986|ref|XP_003797585.1|	0	gi|332208661|ref|XM_003253379.1|	0	3.84635	2.70143	gi|441468467|gb|CM001738.1|:28520847-28561860	decapping enzyme, scavenger	GO:0000184|GO:0000288|GO:0000290|GO:0003824|GO:0005515|GO:0005634|GO:0005730|GO:0005737|GO:0005739|GO:0005829|GO:0010467|GO:0016070|GO:0016071|GO:0016787|GO:0043928|GO:0045735
CUFF.11370	6	CEACAM1	gi|19549329|ref|NP_064657.2|	0	gi|535142|emb|Z33649.1|	0	3.00259	4.72123	gi|441468478|gb|CM001727.1|:49484597-49503009	carcinoembryonic antigen-related cell adhesion molecule 1 (biliary glycoprotein)
CUFF.11371	1	CEACAM1	gi|440912350|gb|ELR61927.1|	1e-11	gi|119360797|gb|AC147842.3|	0	3.00259	4.72123	gi|441468478|gb|CM001727.1|:49498350-49502973	carcinoembryonic antigen-related cell adhesion molecule 1 (biliary glycoprotein)
CUFF.11372	1	CIC	gi|493609196|ref|WP_006561605.1|	1e-34	gi|77377264|gb|AC156992.13|	0	6.90887	5.90905	gi|441468478|gb|CM001727.1|:49650226-49651365	capicua transcriptional repressor
CUFF.11373	1	CIC	gi|354487265|ref|XP_003505794.1|	0	gi|395842340|ref|XM_003793928.1|	0	6.74606	6.41925	gi|441468478|gb|CM001727.1|:49652303-49668910	capicua transcriptional repressor	GO:0003677|GO:0005634|GO:0006351|GO:0006355
CUFF.11374	1	CIC	gi|134102427|ref|YP_001108088.1|	2e-40	gi|74184756|dbj|AK147535.1|	1e-127	2.85963	2.05771	gi|441468478|gb|CM001727.1|:49669318-49669584	capicua transcriptional repressor	GO:0003677|GO:0005634|GO:0006351|GO:0006355
CUFF.11375	1				gi|77377264|gb|AC156992.13|	4e-168	0.129053	0.269874	gi|441468478|gb|CM001727.1|:49688808-49689771
CUFF.11376	2	CIC	gi|341890793|gb|EGT46728.1|	2e-102	gi|77377264|gb|AC156992.13|	0	15.5304	12.2594	gi|441468478|gb|CM001727.1|:49647605-49648961	capicua transcriptional repressor	GO:0003677|GO:0005634|GO:0006351|GO:0006355
CUFF.11377	1	ERF	gi|301753793|ref|XP_002912740.1|	4e-90	gi|74196265|dbj|AK155080.1|	0	15.1896	11.439	gi|441468478|gb|CM001727.1|:49690400-49691298	Ets2 repressor factor	GO:0000122|GO:0003700|GO:0003714|GO:0005634|GO:0006351|GO:0007049|GO:0043565
CUFF.11378	1				gi|56015336|dbj|AK191159.1|	9e-114	77.2779	63.2501	gi|441468478|gb|CM001727.1|:49704371-49704604
CUFF.11379	1	ZNF526	gi|512814134|ref|XP_004877708.1|	0	gi|332263974|ref|XM_003280977.1|	0	1.06269	1.05213	gi|441468478|gb|CM001727.1|:49706123-49709296	zinc finger protein 526	GO:0003676|GO:0003677|GO:0005622|GO:0005634|GO:0006351|GO:0006355|GO:0008150|GO:0008270|GO:0046872
CUFF.1138	3	PAOX|TIRAP	gi|440906076|gb|ELR56381.1|	2e-34	gi|322495818|emb|FQ482090.5|	7e-121	1.86123	2.61137	gi|441468467|gb|CM001738.1|:28514283-28519487		GO:0002224|GO:0002755|GO:0003676|GO:0004872|GO:0005080|GO:0005515|GO:0005546|GO:0005622|GO:0005777|GO:0005886|GO:0006355|GO:0006954|GO:0007165|GO:0007166|GO:0007249|GO:0008063|GO:0008215|GO:0030099|GO:0030139|GO:0030674|GO:0030890|GO:0032496|GO:0032587|GO:0032648|GO:0032735|GO:0032738|GO:0032757|GO:0032760|GO:0034130|GO:0034134|GO:0034137|GO:0034141|GO:0034142|GO:0034145|GO:0035662|GO:0035663|GO:…
CUFF.11380	1	FASTKD3	gi|358416112|ref|XP_003583297.1|	3e-21	gi|305643827|gb|AC234951.2|	7e-105	0.690369	0.679519	gi|441468478|gb|CM001727.1|:49729685-49732267	FAST kinase domains 3	GO:0003723|GO:0003964|GO:0004519|GO:0004672|GO:0005578|GO:0005739|GO:0005886|GO:0006278|GO:0031225|GO:0043395|GO:0045333
CUFF.11381	1	POU2F2	gi|154299230|ref|XP_001550035.1|	2e-42	gi|358421083|ref|XR_083492.2|	6e-111	1.57576	2.44282	gi|441468478|gb|CM001727.1|:49797921-49809720	POU class 2 homeobox 2	GO:0002335|GO:0002380|GO:0003677|GO:0003700|GO:0005634|GO:0005737|GO:0006351|GO:0006355|GO:0006366|GO:0006959|GO:0019904|GO:0043565|GO:0045893|GO:0048469
CUFF.11382	1	GSK3A	gi|3236115|emb|CAA11860.1|	0	gi|56038951|dbj|AK214774.1|	0	14.244	12.3908	gi|441468478|gb|CM001727.1|:49695813-49704206	glycogen synthase kinase 3 alpha	GO:0000166|GO:0003073|GO:0003214|GO:0004672|GO:0004674|GO:0005515|GO:0005524|GO:0005829|GO:0005977|GO:0006349|GO:0006468|GO:0006987|GO:0007173|GO:0007399|GO:0008286|GO:0008543|GO:0010800|GO:0010905|GO:0016055|GO:0016477|GO:0016772|GO:0030819|GO:0030877|GO:0030968|GO:0032007|GO:0032869|GO:0033138|GO:0034236|GO:0044027|GO:0045719|GO:0045732|GO:0045823|GO:0045944|GO:0046325|GO:0046627|GO:0048011|GO:…
CUFF.11383	1	GSK3A	gi|460376595|ref|XP_004234083.1|	3e-39	gi|226519393|gb|CP001329.1|	0	14.244	12.3908	gi|441468478|gb|CM001727.1|:49700069-49704236	glycogen synthase kinase 3 alpha	GO:0000166|GO:0001085|GO:0001837|GO:0001954|GO:0002039|GO:0004672|GO:0004674|GO:0005515|GO:0005524|GO:0005634|GO:0005730|GO:0005737|GO:0005813|GO:0005829|GO:0005886|GO:0005977|GO:0006468|GO:0006983|GO:0007173|GO:0007411|GO:0008013|GO:0008543|GO:0016070|GO:0016301|GO:0016310|GO:0016772|GO:0018105|GO:0019901|GO:0021766|GO:0030877|GO:0031333|GO:0031334|GO:0031625|GO:0032091|GO:0032855|GO:0032886|GO:…
CUFF.11384	1	POU2F2	gi|224459210|gb|ACN43340.1|	2e-166	gi|345776896|ref|XR_134331.1|	0	0.315537	0.794923	gi|441468478|gb|CM001727.1|:49821645-49827411	POU class 2 homeobox 2	GO:0002335|GO:0002380|GO:0003677|GO:0003700|GO:0005634|GO:0005737|GO:0006351|GO:0006355|GO:0006366|GO:0006959|GO:0019904|GO:0043565|GO:0045893|GO:0048305|GO:0048469
CUFF.11385	1				gi|21734295|emb|AL833648.1|	0	0.262748	0.784163	gi|441468478|gb|CM001727.1|:49828487-49830017
CUFF.11386	1	LOC101866376	gi|148717076|dbj|BAF63650.1|	3e-29	gi|71361827|gb|AC120393.16|	0	0.349685	1.31652	gi|441468478|gb|CM001727.1|:49830134-49831036	uncharacterized LOC101866376
CUFF.11387	1		gi|119577501|gb|EAW57097.1|	2e-25	gi|256687298|gb|CP001686.1|	0	0.235403	0.805526	gi|441468478|gb|CM001727.1|:49832484-49833451
CUFF.11388	1	ZNF574	gi|355703953|gb|EHH30444.1|	4e-89	gi|350582798|ref|XM_003481312.1|	0	4.9348	3.584	gi|441468478|gb|CM001727.1|:49836766-49837511	zinc finger protein 574	GO:0003676|GO:0003677|GO:0005622|GO:0005634|GO:0006351|GO:0006355|GO:0008270|GO:0046872
CUFF.11389	1	ZNF574	gi|392338644|ref|XP_003753589.1|	0	gi|116014509|gb|AC187711.3|	0	2.23599	1.92287	gi|441468478|gb|CM001727.1|:49837650-49840995	zinc finger protein 574	GO:0003676|GO:0003677|GO:0005622|GO:0005634|GO:0006351|GO:0006355|GO:0008270|GO:0046872
CUFF.1139	1						0.93848	0.504946	gi|441468467|gb|CM001738.1|:28575450-28576257
CUFF.11390	1						0.769614	1.33955	gi|441468478|gb|CM001727.1|:49841667-49842017
CUFF.11391	1	RABAC1	gi|308491458|ref|XP_003107920.1|	6e-21	gi|403305423|ref|XM_003943218.1|	1e-99	66.7256	48.7432	gi|441468478|gb|CM001727.1|:49943955-49944570	Rab acceptor 1 (prenylated)	GO:0005515|GO:0005794|GO:0005886|GO:0008021|GO:0008022|GO:0016021|GO:0016192|GO:0030054|GO:0030674|GO:0042802|GO:0070064
CUFF.11392	2	DEDD2	gi|260825640|ref|XP_002607774.1|	2e-119	gi|74179696|dbj|AK135320.1|	0	21.9459	14.4285	gi|441468478|gb|CM001727.1|:49713415-49729601	death effector domain containing 2	GO:0003677|GO:0005515|GO:0005622|GO:0005634|GO:0005730|GO:0006351|GO:0006396|GO:0008625|GO:0016075|GO:0019725|GO:0030159|GO:0030262|GO:0035556|GO:0042981|GO:0045892|GO:2001238
CUFF.11393	1	RABAC1	gi|350297018|gb|EGZ77995.1|	2e-81	gi|60592936|gb|AC125468.5|	0	90.8433	69.9019	gi|441468478|gb|CM001727.1|:49944839-49947179	Rab acceptor 1 (prenylated)	GO:0005515|GO:0005737|GO:0005794|GO:0005886|GO:0008021|GO:0008022|GO:0016020|GO:0016021|GO:0030054|GO:0031410|GO:0042802|GO:0045202|GO:0070064
CUFF.11394	1	DEDD2	gi|440902696|gb|ELR53454.1|	1e-70	gi|46242260|tpe|BN000291.1|	0	21.9459	14.4285	gi|441468478|gb|CM001727.1|:49722952-49729601	death effector domain containing 2	GO:0003674|GO:0003677|GO:0005515|GO:0005622|GO:0005634|GO:0005730|GO:0006351|GO:0006355|GO:0006396|GO:0006915|GO:0008625|GO:0016075|GO:0019725|GO:0030159|GO:0030262|GO:0035556|GO:0042981|GO:0045892|GO:2001238
CUFF.11395	1	RPS3A	gi|428178625|gb|EKX47500.1|	3e-175	gi|224494543|ref|NG_010693.1|	0	1153.54	701.899	gi|441468478|gb|CM001727.1|:49951303-49952118	ribosomal protein S3A	GO:0000184|GO:0003723|GO:0003735|GO:0005515|GO:0005622|GO:0005634|GO:0005730|GO:0005737|GO:0005829|GO:0005840|GO:0006412|GO:0006413|GO:0006414|GO:0006415|GO:0006614|GO:0006917|GO:0010467|GO:0016032|GO:0016070|GO:0016071|GO:0019058|GO:0019083|GO:0022627|GO:0030154|GO:0030529|GO:0044267
CUFF.11396	1	ARHGEF1	gi|499046685|ref|XP_004573917.1|	3e-107	gi|56042483|dbj|AK218306.1|	0	23.0997	23.285	gi|441468478|gb|CM001727.1|:49996577-49998851	Rho guanine nucleotide exchange factor (GEF) 1	GO:0005089|GO:0005096|GO:0005515|GO:0005543|GO:0005622|GO:0005737|GO:0005829|GO:0005886|GO:0007266|GO:0008283|GO:0035023|GO:0038032|GO:0048011|GO:0050770|GO:0050771
CUFF.11397	1	ARHGEF1	gi|512863042|ref|XP_004917400.1|	3e-35	gi|38114845|gb|BC005155.2|	6e-90	52.7295	55.6378	gi|441468478|gb|CM001727.1|:50010991-50012030	Rho guanine nucleotide exchange factor (GEF) 1	GO:0005089|GO:0005096|GO:0005515|GO:0005543|GO:0005737|GO:0005829|GO:0005886|GO:0007266|GO:0008283|GO:0035023|GO:0038032|GO:0048011|GO:0050770|GO:0050771
CUFF.11398	1	ARHGEF1	gi|512855560|ref|XP_004888359.1|	0	gi|51556308|gb|AC150524.3|	0	7.40822	8.96345	gi|441468478|gb|CM001727.1|:49999614-50010861	Rho guanine nucleotide exchange factor (GEF) 1	GO:0005089|GO:0005096|GO:0005515|GO:0005543|GO:0005622|GO:0005737|GO:0005829|GO:0005886|GO:0007266|GO:0008283|GO:0035023|GO:0038032|GO:0048011|GO:0050770|GO:0050771
CUFF.11399	1						0.594495	1.03731	gi|441468478|gb|CM001727.1|:50015882-50016570
CUFF.114	1	ATP6	gi|509156933|gb|AGN29117.1|	4e-14	gi|354800987|gb|JN087772.1|	6e-46	3616.21	2612.11	gi|441468466|gb|CM001739.1|:21683882-21684095	ATP synthase F0 subunit 6
CUFF.1140	1				gi|115430124|gb|AC189957.4|	3e-65	0.106498	0.333922	gi|441468467|gb|CM001738.1|:28614082-28615212
CUFF.11400	1	CD79A	gi|358332526|dbj|GAA51169.1|	1e-157	gi|34473|emb|X13451.1|	0	0.615328	0.739786	gi|441468478|gb|CM001727.1|:50017985-50021797	CD79a molecule, immunoglobulin-associated alpha	GO:0004888|GO:0005771|GO:0007166|GO:0009897|GO:0016020|GO:0016021|GO:0019815|GO:0030183|GO:0042100|GO:0042113|GO:0045121|GO:0050853
CUFF.11401	1				gi|21748583|dbj|AK090448.1|	1e-54	1.61131	4.08176	gi|441468478|gb|CM001727.1|:50003984-50004326
CUFF.11402	1						1.65181	4.254	gi|441468478|gb|CM001727.1|:50004710-50004951
CUFF.11403	1	RPS19	gi|167384114|ref|XP_001736816.1|	4e-113	gi|461264|dbj|D28389.1|HUMRPS48	0	2219.13	1041.13	gi|441468478|gb|CM001727.1|:50028464-50036050	ribosomal protein S19	GO:0000184|GO:0003723|GO:0003735|GO:0005515|GO:0005622|GO:0005730|GO:0005829|GO:0005840|GO:0006364|GO:0006412|GO:0006413|GO:0006414|GO:0006415|GO:0006614|GO:0008150|GO:0009991|GO:0010467|GO:0015669|GO:0016032|GO:0016070|GO:0016071|GO:0019058|GO:0019083|GO:0022627|GO:0030218|GO:0030529|GO:0042274|GO:0044267|GO:0048856|GO:0051272
CUFF.11404	1	CEACAM1	gi|441654754|ref|XP_003281016.2|	5e-22	gi|8101845|gb|AF259562.1|AF259562	3e-57	54.4348	101.491	gi|441468478|gb|CM001727.1|:50077049-50077215	carcinoembryonic antigen-related cell adhesion molecule 1 (biliary glycoprotein)
CUFF.11405	1		gi|518896996|ref|WP_020052871.1|	5e-05	gi|350585289|ref|XM_003481879.1|	3e-90	0.494518	1.29846	gi|441468478|gb|CM001727.1|:50012155-50013084
CUFF.11406	1	PAOX	gi|440912127|gb|ELR61723.1|	5e-08	gi|219109472|gb|AC233215.5|	3e-79	0.544595	1.25891	gi|441468478|gb|CM001727.1|:50012155-50015606	polyamine oxidase (exo-N4-amino)	GO:0005777|GO:0008215|GO:0052899|GO:0052901|GO:0052902|GO:0052903|GO:0052904
CUFF.11407	1	ATG13	gi|120431462|gb|ABM21706.1|	2e-39			0.212548	0.431806	gi|441468478|gb|CM001727.1|:50081627-50082583	autophagy related 13	GO:0003677|GO:0003723|GO:0003964|GO:0004523|GO:0005198|GO:0005730|GO:0005737|GO:0005886|GO:0006278|GO:0006310|GO:0008270|GO:0015074|GO:0016021|GO:0019031|GO:0051028
CUFF.11408	1				gi|215212740|gb|AC232753.3|	4e-37	0.308001	1.50608	gi|441468478|gb|CM001727.1|:50089621-50090236
CUFF.11409	1		gi|124829046|gb|AAI33347.1|	6e-05	gi|32964835|gb|AY319306.2|	8e-39	0.0301138	0.354129	gi|441468478|gb|CM001727.1|:50091023-50093013		GO:0016021
CUFF.1141	1				gi|116014883|gb|EF042091.1|	2e-21	0.176941	0.583628	gi|441468467|gb|CM001738.1|:28616273-28619323
CUFF.11410	1				gi|291045319|gb|AC239777.3|	4e-28	0.223644	1.12285	gi|441468478|gb|CM001727.1|:50093070-50093927
CUFF.11411	1	CXCL17	gi|157819233|ref|NP_001100961.1|	6e-12	gi|402905680|ref|XM_003915594.1|	0	9.80154	18.7477	gi|441468478|gb|CM001727.1|:50293964-50300345	chemokine (C-X-C motif) ligand 17	GO:0001525|GO:0005576|GO:0006935|GO:0030154
CUFF.11412	1	CD177	gi|392337623|ref|XP_003753310.1|	1e-27	gi|426242981|ref|XM_004015298.1|	0	0.352325	0.56328	gi|441468478|gb|CM001727.1|:50335621-50336325	CD177 molecule
CUFF.11413	1	LYPD3	gi|327276311|ref|XP_003222913.1|	1e-48	gi|344269244|ref|XM_003406416.1|	0	0.616643	0.119374	gi|441468478|gb|CM001727.1|:50451069-50451601	LY6/PLAUR domain containing 3
CUFF.11414	1	ZNF575	gi|334344259|ref|YP_004552811.1|	1e-25	gi|403308272|ref|XM_003944544.1|	1e-164	4.63788	3.26158	gi|441468478|gb|CM001727.1|:50513647-50515219	zinc finger protein 575	GO:0003676|GO:0003677|GO:0005622|GO:0005634|GO:0006351|GO:0006355|GO:0008270
[truncated: 32,184 more rows]

## Sheet: Cufflink with annotations
RefSeq ID	Gene Symbol	Colostrum expression	120d expression	Gene Description
[truncated: 27,406 more rows]
