# Supplementary material for: RNA-Sequencing for profiling goat milk transcriptome in colostrum and mature milk
Source: BMC Vet Res. 2016 Nov 25;12:264. doi: 10.1186/s12917-016-0881-7 (PMC5123407; doi:10.1186/s12917-016-0881-7)
Supplement: Additional file 2: — Enriched Gene Ontology term analysis in D1 and D2 lactation samples. (XLSX 68 kb) [file 12917_2016_881_MOESM2_ESM.xlsx]

## Sheet: colostrum enriched GO terms
GO level	GO ID	GO term	p-value	Genes
2	GO:0044699	single-organism process	3.91e-05	CUFF.13277|MDM4,CUFF.3853|RRN3,CUFF.11026|PIM1,CUFF.1437|MAP3K11,CUFF.1452|SIPA1,CUFF.4345|ACHE,CUFF.11495|BLOC1S3,CUFF.8341|OSMR,CUFF.20403|BUB1B,CUFF.7665|MORF4L1,CUFF.15727|UBE2V2,CUFF.16104|NBN,CUFF.3086|HPS6,CUFF.22981|TXN,CUFF.1433|MAP3K11,CUFF.9694|NAGLU,CUFF.8835|NF1,CUFF.2877|PTEN,CUFF.3334|MKI67,CUFF.20798|LGALS3,CUFF.2969|PLCE1,CUFF.10656|SNAI3,CUFF.11520|CD3EAP,CUFF.9247|MYH10,CUFF.93…
4	GO:0043170	macromolecule metabolic process	0.000141301	CUFF.11458|ZNF45,CUFF.23292|NR2C2AP,CUFF.5369|TEAD3,CUFF.23048|RPS12,CUFF.16511|LSM3,CUFF.12182|SRRM1,CUFF.7978|BRF1,CUFF.9827|RPL35,CUFF.1137|DCPS,CUFF.7799|PAPOLA,CUFF.11517|ERCC2,CUFF.19627|GTF3C5,CUFF.18847|POLR1A,CUFF.16885|RPS21,CUFF.4574|PAPOLB,CUFF.22433|PSMD14,CUFF.5294|T2R65A,CUFF.17051|T2R65A,CUFF.19879|RXRA,CUFF.10441|SF3B3,CUFF.5407|RPS4Y1,CUFF.3997|LAT,CUFF.7737|CPSF2,CUFF.5704|VARS…
3	GO:0071704	organic substance metabolic process	0.000200053	CUFF.11222|ECH1,CUFF.804|PDK3,CUFF.530|PHKA1,CUFF.940|ALDH3A2,CUFF.19821|ABCA2,CUFF.4891|B4GALT6,CUFF.11106|GAPDHS,CUFF.649|CHST7,CUFF.1532|PC,CUFF.3397|ECHS1,CUFF.18461|ALMS1,CUFF.2877|PTEN,CUFF.2969|PLCE1,CUFF.3249|INPP5F,CUFF.3447|PIGQ,CUFF.9395|PEMT,CUFF.4529|DAGLB,CUFF.10768|MORF4L2,CUFF.20243|DHRS4,CUFF.2555|PPP1R3B,CUFF.1788|TALDO1,CUFF.7090|MGLL,CUFF.22730|B4GALT1,CUFF.9171|2810408A11RIK,…
3	GO:0044763	single-organism cellular process	0.000607233	CUFF.7358|T2R65A,CUFF.10619|FBXO31,CUFF.23106|CDK5RAP2,CUFF.5692|LST1,CUFF.6003|NEDD9,CUFF.7279|MFGE8,CUFF.22247|CCNT1,CUFF.19459|ENG,CUFF.8631|DYNLL2,CUFF.19546|NTMT1,CUFF.3163|SMC3,CUFF.21377|GJA1,CUFF.23292|NR2C2AP,CUFF.10431|VAC14,CUFF.8342|PAOX,CUFF.2123|HK1,CUFF.19395|STRBP,CUFF.4031|CORO1A,CUFF.6093|TUBB2B,CUFF.6093|TUBB2A,CUFF.20994|T2R65A,CUFF.9305|TRPV2,CUFF.9117|NUP88,CUFF.17813|CENPE,…
2	GO:0071840	cellular component organization or biogenesis	0.00147864	CUFF.9777|FMNL1,CUFF.9782|FMNL1,CUFF.5444|DAAM2,CUFF.9783|FMNL1,CUFF.12235|FHDC1,CUFF.7927|INF2,CUFF.20826|DAAM1,CUFF.7931|INF2,CUFF.7930|INF2,CUFF.9775|FMNL1,CUFF.5445|ZNF266,CUFF.12234|FHDC1,CUFF.7926|INF2,CUFF.10922|FHOD1,CUFF.10924|FHOD1,CUFF.7929|INF2,CUFF.20370|FMN1,CUFF.10915|FHOD1,CUFF.7928|INF2
5	GO:0043412	macromolecule modification	0.0017277	CUFF.5913|CDKAL1,CUFF.5910|CDKAL1,CUFF.17048|CDK5RAP1
2	GO:0008152	metabolic process	0.00183866	CUFF.11222|ECH1,CUFF.1281|METTL12,CUFF.13416|ATP2B4,CUFF.18426|DQX1,CUFF.3602|ABCA3,CUFF.1532|PC,CUFF.2706|IKBKB,CUFF.3397|ECHS1,CUFF.8317|OXCT1,CUFF.21691|ENPP1,CUFF.19824|FBXW5,CUFF.1895|GNPAT,CUFF.8986|RABGGTB,CUFF.8367|NADKD1,CUFF.2439|RDH14,CUFF.16728|DIP2C,CUFF.16292|DHTKD1,CUFF.6157|UBE2D4,CUFF.10574|HSDL1,CUFF.15863|RDH10,CUFF.3317|CTBP2,CUFF.3291|LHPP,CUFF.3897|PPAT,CUFF.17154|SAMHD1,CUF…
3	GO:0044237	cellular metabolic process	0.00219604	CUFF.2011|MTR,CUFF.6133|GMDS,CUFF.7322|BLM,CUFF.18781|UXS1,CUFF.4190|CRCP,CUFF.12569|EIF2B1,CUFF.2610|WRN,CUFF.19160|EIF2B4,CUFF.7321|BLM,CUFF.20204|SDR39U1,CUFF.21081|EIF2B2,CUFF.17992|TGDS,CUFF.23639|MRI1,CUFF.22160|TDH,CUFF.6125|GMDS
4	GO:0006793	phosphorus metabolic process	0.00333155	CUFF.3177|GPAM,CUFF.2865|MINPP1,CUFF.2136|PPA1,CUFF.3291|LHPP,CUFF.2697|AGPAT6,CUFF.10737|ORC6,CUFF.17294|ACOT8,CUFF.3282|ACADSB,CUFF.2763|OXSM,CUFF.21042|ACOT2,CUFF.23671|GCDH,CUFF.21050|ACOT6,CUFF.21050|ACOT4,CUFF.2145|PPA1,CUFF.21691|ENPP1,CUFF.21043|ACOT4,CUFF.11342|TGFB1,CUFF.18694|ACYP2,CUFF.825|ACOT9,CUFF.16142|IMPA1,CUFF.16145|ENPP2,CUFF.5021|IMPA2,CUFF.18800|SLC20A1,CUFF.20251|THTPA,CUFF…
4	GO:1901360	organic cyclic compound metabolic process	0.00369896	CUFF.9350|PRPSAP2,CUFF.2011|MTR,CUFF.872|DUT,CUFF.11835|POLD1,CUFF.16734|SLC23A2,CUFF.19458|FPGS,CUFF.2610|WRN,CUFF.11359|HSL,CUFF.9687|HSD17B1,CUFF.11515|ERCC2,CUFF.9349|PRPSAP2,CUFF.5572|SLC29A1,CUFF.11838|POLD1,CUFF.22398|GDA,CUFF.20960|RDH11,CUFF.8486|SRD5A1,CUFF.930|PRPS2,CUFF.16449|CUBN,CUFF.11807|IL4I1,CUFF.2643|STAR,CUFF.830|MBTPS2,CUFF.16298|NUDT5,CUFF.13485|BPNT1,CUFF.20973|EXD2,CUFF.40…
4	GO:0048583	regulation of response to stimulus	0.00376827	CUFF.5423|MTCH1,CUFF.20428|CHP1,CUFF.6547|MAGI1,CUFF.16964|FKBP1A,CUFF.17968|SPRY-2,CUFF.21909|CNKSR3,CUFF.20087|SMAD3,CUFF.2090|SIRT1,CUFF.23008|PTBP3,CUFF.23008|PTBP1-B,CUFF.5755|HLA-B,CUFF.4078|FCF1,CUFF.20088|SMAD3,CUFF.18644|PRKCE,CUFF.20193|CD276,CUFF.4608|CARD11,CUFF.3194|TCF7L2,CUFF.12467|MTCH1,CUFF.18088|TNFSF13B,CUFF.21267|B2M,CUFF.18834|CD8A,CUFF.1550|ADRBK1,CUFF.16275|GATA3,CUFF.3996|…
3	GO:0009058	biosynthetic process	0.00475724	CUFF.19522|CCBL1,CUFF.22559|SEC61B,CUFF.9962|FASN,CUFF.19458|FPGS,CUFF.9689|COASY,CUFF.6782|AMIGO3,CUFF.22124|AADAT,CUFF.9966|FASN,CUFF.10740|GPT2,CUFF.6771|GMPPB,CUFF.9965|FASN,CUFF.16062|NDUFAF6,CUFF.6695|ALAS1,CUFF.896|ASB11,CUFF.16193|SPTLC3,CUFF.9967|FASN,CUFF.3035|GOT1,CUFF.22882|SPTLC1,CUFF.17682|ALG11,CUFF.19456|FPGS,CUFF.9986|PCYT2,CUFF.21149|SPTLC2,CUFF.20047|MTFMT,CUFF.10883|MAST,CUFF.…
5	GO:0006796	phosphate-containing compound metabolic process	0.00488944	CUFF.16145|ENPP2,CUFF.18800|SLC20A1,CUFF.2136|PPA1,CUFF.10737|ORC6,CUFF.2145|PPA1,CUFF.21691|ENPP1,CUFF.3291|LHPP,CUFF.18694|ACYP2,CUFF.11342|TGFB1,CUFF.16142|IMPA1,CUFF.5021|IMPA2,CUFF.20251|THTPA,CUFF.3289|LHPP
4	GO:1901576	organic substance biosynthetic process	0.00522783	CUFF.9962|FASN,CUFF.22991|UGCG,CUFF.16461|PTPLA,CUFF.2697|AGPAT6,CUFF.9966|FASN,CUFF.1529|PC,CUFF.9965|FASN,CUFF.1532|PC,CUFF.2394|CLN8,CUFF.8316|HMGCS1,CUFF.1682|DHCR7,CUFF.2395|CLN8,CUFF.19051|GFPT1,CUFF.9666|ACLY,CUFF.5284|HSD17B8,CUFF.8336|PRKAA1,CUFF.769|MID1IP1,CUFF.16315|MSMO1,CUFF.16716|IDI1,CUFF.8717|ACACA,CUFF.7108|MGLL,CUFF.18370|CHST10,CUFF.19470|PTGES2,CUFF.1531|PC,CUFF.11893|PTGES3,…
3	GO:0042221	response to chemical	0.00746384	CUFF.2592|PPP2CA,CUFF.21128|PPP2CB,CUFF.2593|PPP2CB,CUFF.1700|KCNQ1,CUFF.2530|MSR1,CUFF.5215|BCL2,CUFF.2594|PPP2CB
2	GO:0009987	cellular process	0.00772295	CUFF.10821|GNAO1,CUFF.12697|ANI_1_2466014,CUFF.5729|FLOT1,CUFF.9783|FMNL1,CUFF.11053|PEPD,CUFF.1494|BRMS1L,CUFF.16304|ABI1,CUFF.9775|FMNL1,CUFF.6096|TUBB4B,CUFF.10818|AMFR,CUFF.5699|LTA,CUFF.722|METAP2,CUFF.9777|FMNL1,CUFF.16314|ABI1,CUFF.5729|TUBB,CUFF.3155|XPNPEP1,CUFF.5371|PPARD,CUFF.6333|CTNNB1,CUFF.20311|SUPT16H,CUFF.2222|NDST2,CUFF.8107|MAP1B
5	GO:0010467	gene expression	0.00799985	CUFF.11458|ZNF45,CUFF.23292|NR2C2AP,CUFF.5369|TEAD3,CUFF.23048|RPS12,CUFF.16511|LSM3,CUFF.12182|SRRM1,CUFF.7978|BRF1,CUFF.9827|RPL35,CUFF.1137|DCPS,CUFF.7799|PAPOLA,CUFF.11517|ERCC2,CUFF.19627|GTF3C5,CUFF.18847|POLR1A,CUFF.16885|RPS21,CUFF.4574|PAPOLB,CUFF.22433|PSMD14,CUFF.5294|T2R65A,CUFF.17051|T2R65A,CUFF.19879|RXRA,CUFF.10441|SF3B3,CUFF.5407|RPS4Y1,CUFF.3997|LAT,CUFF.7737|CPSF2,CUFF.5704|VARS…
6	GO:0051246	regulation of protein metabolic process	0.00818641	CUFF.18171|CUL4A,CUFF.5777|SENP2,CUFF.18180|CUL4A
5	GO:0046700	heterocycle catabolic process	0.0082685	CUFF.13238|PRODH,CUFF.13231|PRODH,CUFF.13233|PRODH
5	GO:1901361	organic cyclic compound catabolic process	0.00857631	CUFF.19522|CCBL1,CUFF.13238|PRODH,CUFF.11712|HSD17B14,CUFF.13231|PRODH,CUFF.13233|PRODH
4	GO:0046483	heterocycle metabolic process	0.00871952	CUFF.9350|PRPSAP2,CUFF.2011|MTR,CUFF.872|DUT,CUFF.11835|POLD1,CUFF.16734|SLC23A2,CUFF.19458|FPGS,CUFF.2610|WRN,CUFF.11515|ERCC2,CUFF.9349|PRPSAP2,CUFF.5572|SLC29A1,CUFF.11838|POLD1,CUFF.22398|GDA,CUFF.930|PRPS2,CUFF.16298|NUDT5,CUFF.13485|BPNT1,CUFF.20973|EXD2,CUFF.16734|SLC23A1,CUFF.11517|ERCC2,CUFF.813|POLA1,CUFF.19622|AK8,CUFF.16874|RTEL1,CUFF.13238|PRODH,CUFF.11836|POLD1,CUFF.9680|STAT5A,CUFF…
4	GO:1901135	carbohydrate derivative metabolic process	0.00885749	CUFF.19801|MAN1B1,CUFF.22565|ERP44,CUFF.16714|T2R65A,CUFF.8178|PRPS1,CUFF.16389|PRTFDC1,CUFF.10454|ST3GAL2,CUFF.21337|PGM3,CUFF.10884|TK2,CUFF.930|PRPS2,CUFF.17992|TGDS,CUFF.19788|MAN1B1,CUFF.13393|PFKFB2,CUFF.1791|TALDO1,CUFF.20349|PNP,CUFF.22229|MTAP,CUFF.16713|PFKP,CUFF.10672|APRT,CUFF.8880|ALDOC,CUFF.1788|TALDO1,CUFF.22821|FBP1,CUFF.22108|CBR4,CUFF.19463|ST6GALNAC6,CUFF.16219|PFKFB3,CUFF.1789…
3	GO:0044710	single-organism metabolic process	0.00936139	CUFF.11222|ECH1,CUFF.17901|ND1,CUFF.5692|LST1,CUFF.826|SMS,CUFF.19821|ABCA2,CUFF.1956|GNG4,CUFF.804|PDK3,CUFF.7291|IDH2,CUFF.8236|GPX8,CUFF.1532|PC,CUFF.22383|ATP5I,CUFF.3397|ECHS1,CUFF.18461|ALMS1,CUFF.2877|PTEN,CUFF.10127|JMJD6,CUFF.2969|PLCE1,CUFF.3249|INPP5F,CUFF.9980|PYCR1,CUFF.9395|PEMT,CUFF.2123|HK1,CUFF.10768|MORF4L2,CUFF.2439|RDH14,CUFF.7090|MGLL,CUFF.16292|DHTKD1,CUFF.5261|GCLC,CUFF.198…
3	GO:0016043	cellular component organization	0.0096347	CUFF.9777|FMNL1,CUFF.9782|FMNL1,CUFF.5444|DAAM2,CUFF.9783|FMNL1,CUFF.12235|FHDC1,CUFF.7927|INF2,CUFF.20826|DAAM1,CUFF.7931|INF2,CUFF.7930|INF2,CUFF.9775|FMNL1,CUFF.5445|ZNF266,CUFF.12234|FHDC1,CUFF.7926|INF2,CUFF.10922|FHOD1,CUFF.10924|FHOD1,CUFF.7929|INF2,CUFF.20370|FMN1,CUFF.10915|FHOD1,CUFF.7928|INF2
5	GO:0010941	regulation of cell death	0.0121494	CUFF.18139|ING1,CUFF.18137|ING1
6	GO:0043067	regulation of programmed cell death	0.0124626	CUFF.5215|BCL2
4	GO:0044249	cellular biosynthetic process	0.0134063	CUFF.23639|MRI1,CUFF.8178|PRPS1,CUFF.930|PRPS2
4	GO:0006952	defense response	0.0135997	CUFF.5267|PSMB8,CUFF.4930|COLEC12,CUFF.3239|TIAL1,CUFF.22241|IL6,CUFF.2411|CBD103,CUFF.22239|IFNW1,CUFF.4807|SOCS6,CUFF.5755|HLA-B,CUFF.12029|NLRP2,CUFF.11450|KCNN4,CUFF.5974|CD83,CUFF.16275|GATA3,CUFF.10997|HP,CUFF.16619|CST3,CUFF.634|WAS,CUFF.2413|BD-1,CUFF.4809|SOCS6,CUFF.628|WAS,CUFF.6639|IL17RB,CUFF.1447|RELA,CUFF.9102|NLRP1,CUFF.6767|MST1R,CUFF.10852|CX3CL1,CUFF.12032|NLRP2,CUFF.6649|IL17RB…
4	GO:0006725	cellular aromatic compound metabolic process	0.0138401	CUFF.18061|CLYBL,CUFF.18565|CYP1B1,CUFF.15667|SQLE
7	GO:0042981	regulation of apoptotic process	0.0152621	CUFF.18698|PSME4,CUFF.11030|URI1,CUFF.10900|NAE1,CUFF.2610|WRN,CUFF.18709|RTN4,CUFF.7392|MTHFS,CUFF.20257|PABPN1,CUFF.17814|FLT3,CUFF.21223|PSMC1,CUFF.20029|PSMC6,CUFF.20092|FEM1B,CUFF.3623|PDPK1,CUFF.20263|BCL2L2,CUFF.17538|TPT1,CUFF.5686|BAG6,CUFF.2144|UNC5B,CUFF.3624|PDPK1,CUFF.9495|PHB,CUFF.5034|PSMG2,CUFF.7399|ZFAND6,CUFF.2917|FAS,CUFF.1617|LRP5,CUFF.20270|PSMB5,CUFF.2263|DLG5,CUFF.21743|SGK…
7	GO:0007243	NA	0.0161226	CUFF.5405|STK38,CUFF.13481|MARK1,CUFF.11218|MAP4K1,CUFF.21439|FYN,CUFF.3576|PKD1,CUFF.22011|MAP3K4,CUFF.9840|MAP3K3,CUFF.1323|MARK2,CUFF.11212|MAP4K1,CUFF.832|RPS6KA3,CUFF.23406|JAK3,CUFF.7567|PRKD1,CUFF.3585|PKD1,CUFF.1070|PAK1,CUFF.13491|MARK1,CUFF.10407|GNA13,CUFF.4894|SS18,CUFF.18422|DOK1,CUFF.1345|RPS6KA4,CUFF.23412|JAK3,CUFF.20577|DAPK2,CUFF.17876|LATS2,CUFF.9710|WNK4,CUFF.1216|SS18,CUFF.53…
5	GO:0051049	regulation of transport	0.0170096	CUFF.19508|NUP188,CUFF.7001|NUP210,CUFF.1010|PICALM,CUFF.7000|NUP210,CUFF.19431|GAPVD1,CUFF.17851|NUPL1,CUFF.16988|TRIB3,CUFF.5038|SEH1L,CUFF.19507|NUP188,CUFF.20071|RAB11A,CUFF.21298|MYO6,CUFF.6531|ARL6IP5,CUFF.7324|FES,CUFF.1884|NUP133,CUFF.5546|VEGFA,CUFF.21866|NUP43,CUFF.8361|NUP155,CUFF.7318|FES,CUFF.9117|NUP88,CUFF.5937|NUP153,CUFF.782|RAB11A,CUFF.16352|NRP1,CUFF.16986|TRIB3,CUFF.23520|RAB8…
6	GO:0010648	negative regulation of cell communication	0.0186333	CUFF.12727|BRAP,CUFF.2167|DDIT4,CUFF.9150|ARRB2,CUFF.19422|SCAI,CUFF.4807|SOCS6,CUFF.11934|NLRP12,CUFF.9148|ARRB2,CUFF.4018|APOBR,CUFF.11933|NLRP12,CUFF.16848|RGS19,CUFF.640|TBC1D25,CUFF.18659|SOCS5,CUFF.13430|RGS2,CUFF.6010|PAK1IP1,CUFF.10065|SOCS3,CUFF.22585|LZTS1,CUFF.6731|CISH,CUFF.640|EBP,CUFF.9560|SOCS7,CUFF.4906|NPC1,CUFF.543|SOCS6,CUFF.12727|DDX5,CUFF.13434|RGS2,CUFF.4809|SOCS6
5	GO:0033993	response to lipid	0.0219079	CUFF.16732|PCNA,CUFF.5210|VPS4B
3	GO:0008283	cell proliferation	0.022018	CUFF.13277|MDM4,CUFF.3853|RRN3,CUFF.11026|PIM1,CUFF.1437|MAP3K11,CUFF.1452|SIPA1,CUFF.4345|ACHE,CUFF.8341|OSMR,CUFF.20403|BUB1B,CUFF.7665|MORF4L1,CUFF.15727|UBE2V2,CUFF.16104|NBN,CUFF.22981|TXN,CUFF.1433|MAP3K11,CUFF.2877|PTEN,CUFF.3334|MKI67,CUFF.20798|LGALS3,CUFF.2969|PLCE1,CUFF.11520|CD3EAP,CUFF.9247|MYH10,CUFF.9395|PEMT,CUFF.9245|MYH10,CUFF.11517|ERCC2,CUFF.22901|SYK,CUFF.17056|E2F1,CUFF.8346…
5	GO:0002684	positive regulation of immune system process	0.0226232	CUFF.22738|AQP3
4	GO:0051186	cofactor metabolic process	0.0245534	CUFF.3735|HMOX2,CUFF.11301|BLVRB,CUFF.5880|BLVRA,CUFF.3322|UROS,CUFF.6695|ALAS1
5	GO:1901565	organonitrogen compound catabolic process	0.0261867	CUFF.20651|LIPC,CUFF.16145|ENPP2,CUFF.2142|SGPL1,CUFF.4940|ENOSF1,CUFF.16146|ENPP2,CUFF.16039|CPQ
5	GO:0023057	negative regulation of signaling	0.0267264	CUFF.12727|BRAP,CUFF.2167|DDIT4,CUFF.9150|ARRB2,CUFF.19422|SCAI,CUFF.4807|SOCS6,CUFF.9148|ARRB2,CUFF.11934|NLRP12,CUFF.11933|NLRP12,CUFF.16848|RGS19,CUFF.18659|SOCS5,CUFF.13430|RGS2,CUFF.6010|PAK1IP1,CUFF.10065|SOCS3,CUFF.543|SOCS6,CUFF.6731|CISH,CUFF.9560|SOCS7,CUFF.12727|DDX5,CUFF.13434|RGS2,CUFF.4809|SOCS6
4	GO:1901698	response to nitrogen compound	0.0276944	CUFF.10821|GNAO1,CUFF.12306|SMAD1,CUFF.22716|PTK2B,CUFF.7511|SIN3A,CUFF.20930|MAX,CUFF.6660|PRKCD,CUFF.19968|CDO1,CUFF.5411|CDKN1A,CUFF.8677|RPS6KB1,CUFF.12527|AACS,CUFF.20928|MAX,CUFF.8682|RPS6KB1,CUFF.8316|HMGCS1,CUFF.5404|T2R65A,CUFF.17203|PLCG1,CUFF.1657|CCND1,CUFF.9641|CCR7,CUFF.8880|ALDOC,CUFF.12342|MGST2,CUFF.5409|CDKN1A,CUFF.18403|IL1R1,CUFF.18980|PELI1,CUFF.8669|RPS6KB1
8	GO:0006417	regulation of translation	0.0284239	CUFF.18778|NCK2,CUFF.12697|ANI_1_2466014,CUFF.13272|PPP1R15B,CUFF.4205|RPS9,CUFF.7470|IREB2,CUFF.20777|SAMD4A,CUFF.8299|PAIP1,CUFF.8682|RPS6KB1,CUFF.16369|DNAJC1,CUFF.7978|BRF1,CUFF.4712|TPX2,CUFF.5294|RPS18,CUFF.16370|DNAJC1,CUFF.5294|T2R65A,CUFF.13271|PPP1R15B,CUFF.8669|RPS6KB1,CUFF.7941|AKT1,CUFF.22211|ACO1,CUFF.12822|GCN1L1,CUFF.12812|MAPKAPK5,CUFF.18827|MAGOH,CUFF.1528|RBM4B,CUFF.20783|SAMD4…
7	GO:0002768	immune response-regulating cell surface receptor signaling pathway	0.0288957	CUFF.15779|LYN,CUFF.17326|CD40
5	GO:0008610	lipid biosynthetic process	0.0293333	CUFF.9962|FASN,CUFF.22991|UGCG,CUFF.16461|PTPLA,CUFF.2697|AGPAT6,CUFF.9966|FASN,CUFF.1529|PC,CUFF.9965|FASN,CUFF.1532|PC,CUFF.2394|CLN8,CUFF.8316|HMGCS1,CUFF.1682|DHCR7,CUFF.2395|CLN8,CUFF.1197|PRPF19,CUFF.5284|HSD17B8,CUFF.8336|PRKAA1,CUFF.19470|PTGES2,CUFF.16315|MSMO1,CUFF.16716|IDI1,CUFF.8717|ACACA,CUFF.7108|MGLL,CUFF.1531|PC,CUFF.11893|PTGES3,CUFF.770|MID1IP1,CUFF.3051|SCD1,CUFF.2383|CLN8,CUF…
6	GO:0008284	positive regulation of cell proliferation	0.0293333	CUFF.13277|MDM4,CUFF.2459|T2R65A,CUFF.23675|CALR,CUFF.20762|BMP4,CUFF.3211|CACUL1,CUFF.531|RPS4X,CUFF.9533|SP6,CUFF.18298|CIAO1,CUFF.8341|OSMR,CUFF.2090|SIRT1,CUFF.17172|RPRD1B,CUFF.19698|NOTCH1,CUFF.16104|NBN,CUFF.2721|ZFP91,CUFF.3757|ROGDI,CUFF.9112|DERL2,CUFF.7989|CRIP2,CUFF.17814|FLT3,CUFF.6760|GNAI2,CUFF.8810|SUZ12,CUFF.1621|TCIRG1,CUFF.18458|STAMBP,CUFF.19347|ADAM17,CUFF.5915|E2F3,CUFF.1936…
5	GO:0050776	regulation of immune response	0.0296138	CUFF.4607|CARD11,CUFF.4600|CARD11,CUFF.20088|SMAD3,CUFF.18828|CD8B,CUFF.20087|SMAD3,CUFF.17326|CD40,CUFF.5755|HLA-B,CUFF.20704|SPPL2A,CUFF.16964|FKBP1A,CUFF.20194|CD276,CUFF.16071|FKBP1A,CUFF.4608|CARD11,CUFF.18084|TNFSF13B,CUFF.18088|TNFSF13B,CUFF.21267|B2M,CUFF.4598|CARD11,CUFF.18834|CD8A,CUFF.1854|IFITM1,CUFF.4601|CARD11,CUFF.3996|CD19,CUFF.7501|IMP3,CUFF.22901|SYK,CUFF.4078|FCF1,CUFF.4596|CAR…
4	GO:0006629	lipid metabolic process	0.0296882	CUFF.11222|ECH1,CUFF.18862|GNLY,CUFF.1230|DAGLA,CUFF.19821|ABCA2,CUFF.13521|DEGS1,CUFF.20398|PLCB2,CUFF.10768|CNEP1R1,CUFF.3397|ECHS1,CUFF.18461|ALMS1,CUFF.2877|PTEN,CUFF.1242|FADS3,CUFF.2969|PLCE1,CUFF.17308|PLTP,CUFF.19190|HADHB,CUFF.4035|MAPK3,CUFF.21043|ACOT4,CUFF.9395|PEMT,CUFF.4529|DAGLB,CUFF.10768|MORF4L2,CUFF.22360|VLDLR,CUFF.7108|MGLL,CUFF.7090|MGLL,CUFF.22949|ATP5A1,CUFF.12847|ACADS,CUF…
7	GO:0016055	Wnt signaling pathway	0.030197	CUFF.3315|ZRANB1,CUFF.13481|MARK1,CUFF.22458|TLE1,CUFF.7721|CCDC88C,CUFF.3074|LZTS2,CUFF.19892|MCC,CUFF.3428|AXIN1,CUFF.18886|TCF3,CUFF.4253|FZD9,CUFF.11109|ETV2,CUFF.16989|CSNK2A1,CUFF.975|FZD4,CUFF.20667|PYGO1,CUFF.9159|DVL2,CUFF.8959|NXN,CUFF.23263|WNT9A,CUFF.3079|FBXW4,CUFF.8336|PRKAA1,CUFF.1323|MARK2,CUFF.10560|PLCG2,CUFF.19893|MCC,CUFF.15957|FZD6,CUFF.11259|PAF1,CUFF.6232|LRRFIP2,CUFF.16318…
2	GO:0050896	response to stimulus	0.0302659	CUFF.10800|IRX5,CUFF.12785|SLC24A6,CUFF.8559|IRX4,CUFF.9065|P2RX1,CUFF.10005|PDE6G,CUFF.12201|LRAT,CUFF.2494|CYP4V2,CUFF.19155|ZNF513,CUFF.11538|OPA3,CUFF.19383|PDCL,CUFF.1248|BEST1,CUFF.21525|AIM1,CUFF.2493|CYP4V2,CUFF.19381|PDCL,CUFF.9066|P2RX1,CUFF.12774|SLC24A6,CUFF.12776|SLC24A6,CUFF.8884|UNC119,CUFF.20241|NRL,CUFF.771|RPGR,CUFF.1250|BEST1,CUFF.20055|SLC24A1,CUFF.472|CHM,CUFF.10005|OXLD1,CUF…
3	GO:0065008	regulation of biological quality	0.0304981	CUFF.6935|LIMD1,CUFF.5692|LST1,CUFF.6843|PLXNB1,CUFF.10196|H3F3B,CUFF.5305|SYNGAP1,CUFF.21439|FYN,CUFF.5490|TRERF1,CUFF.2877|PTEN,CUFF.2450|CDKN2AIP,CUFF.20760|FERMT2,CUFF.6938|LIMD1,CUFF.10668|PIEZO1,CUFF.11825|MYH14,CUFF.19161|MPV17,CUFF.22861|FGD3,CUFF.4031|CORO1A,CUFF.11596|ARHGAP35,CUFF.6937|LIMD1,CUFF.20863|RHOJ,CUFF.491|BRWD3,CUFF.6936|LARS2,CUFF.18590|SLC8A1,CUFF.4262|CCL24,CUFF.1873|CCSA…
6	GO:0015931	nucleobase-containing compound transport	0.031857	CUFF.7348|SLC28A1,CUFF.2149|SLC29A3,CUFF.2157|SLC29A3,CUFF.4571|SLC29A4,CUFF.5572|SLC29A1
5	GO:0065003	macromolecular complex assembly	0.0330809	CUFF.13277|MDM4,CUFF.1010|PICALM,CUFF.20608|TCEB2,CUFF.6547|MAGI1,CUFF.871|REPS2,CUFF.5024|NAPG,CUFF.10728|FANCA,CUFF.20289|SLC7A7,CUFF.19826|TRAF2,CUFF.8122|OCLN,CUFF.4035|MAPK3,CUFF.12334|CLGN,CUFF.9098|MED31,CUFF.7700|TUBGCP4,CUFF.3722|TFAP4,CUFF.634|WAS,CUFF.6793|QARS,CUFF.18889|CAPG,CUFF.17432|PARD6B,CUFF.4035|GDPD3,CUFF.22716|PTK2B,CUFF.4015|NUPR1,CUFF.21580|MDN1,CUFF.19827|TRAF2,CUFF.18874…
6	GO:0002764	immune response-regulating signaling pathway	0.0360556	CUFF.7376|CTSH
5	GO:0042127	regulation of cell proliferation	0.0370446	CUFF.11816|ATF5,CUFF.12970|NF2,CUFF.9175|KCTD11,CUFF.3985|IL4R,CUFF.7637|NFKBIA,CUFF.19438|PBX3,CUFF.2090|SIRT1,CUFF.19698|NOTCH1,CUFF.10728|FANCA,CUFF.5963|JARID2,CUFF.5967|JARID2,CUFF.6261|MYD88,CUFF.3983|IL4R,CUFF.16989|CSNK2A1,CUFF.16893|LAMA5,CUFF.22403|ANXA1,CUFF.2241|PLAU,CUFF.5371|PPARD,CUFF.5686|BAG6,CUFF.5953|JARID2,CUFF.16886|LAMA5,CUFF.22730|B4GALT1,CUFF.8835|NF1,CUFF.8820|NF1,CUFF.22…
6	GO:0016310	phosphorylation	0.0380688	CUFF.6935|LIMD1,CUFF.19287|ROCK2,CUFF.530|PHKA1,CUFF.21412|FRK,CUFF.19434|MAPKAP1,CUFF.854|CDKL5,CUFF.5405|STK38,CUFF.804|PDK3,CUFF.3956|PLK1,CUFF.2706|IKBKB,CUFF.19494|PKN3,CUFF.8158|MAST4,CUFF.9840|MAP3K3,CUFF.15718|PRKDC,CUFF.18645|PRKCE,CUFF.4237|LIMK1,CUFF.2123|HK1,CUFF.22901|SYK,CUFF.19622|AK8,CUFF.6937|LIMD1,CUFF.8367|NADKD1,CUFF.15725|PRKDC,CUFF.17810|FLT1,CUFF.10355|PRKAR1A,CUFF.15722|PR…
4	GO:0009888	tissue development	0.0382569	CUFF.20762|BMP4,CUFF.5455|FOXP4,CUFF.21206|FOXN3,CUFF.1362|SF1,CUFF.4587|FOXK1,CUFF.18684|FOXN2,CUFF.20764|BMP4,CUFF.21203|FOXN3,CUFF.10037|GAA,CUFF.5459|FOXP4,CUFF.570|FOXO4,CUFF.4985|TWSG1
5	GO:0034097	response to cytokine	0.0395836	CUFF.10821|GNAO1,CUFF.2216|MSS51,CUFF.8348|LIFR,CUFF.5521|SRF,CUFF.8341|OSMR,CUFF.8350|LIFR,CUFF.9192|TMEM102,CUFF.5197|TNFRSF11A,CUFF.9679|STAT3,CUFF.19918|PGGT1B,CUFF.20914|FNTB,CUFF.8227|IL6ST,CUFF.6333|CTNNB1,CUFF.17001|BCL2L1,CUFF.9635|RARA,CUFF.1464|FOSL1,CUFF.8742|CCL5,CUFF.4031|CORO1A,CUFF.5187|TNFRSF11A,CUFF.8351|LIFR,CUFF.5215|BCL2,CUFF.20922|FNTB,CUFF.8338|OSMR,CUFF.9142|CXCL16,CUFF.75…
3	GO:0009628	response to abiotic stimulus	0.0406094	CUFF.690|SMC1A,CUFF.3511|CLCN7,CUFF.7145|CCNB1,CUFF.4384|TSC22D4,CUFF.8567|SLC6A18,CUFF.11787|PNKP,CUFF.22716|PTK2B,CUFF.8332|PTGER4,CUFF.5639|FKBPL,CUFF.20014|ARSB,CUFF.11803|PNKP,CUFF.20036|EP2,CUFF.17388|SNAI1,CUFF.8677|RPS6KB1,CUFF.22551|TGFBR1,CUFF.22981|TXN,CUFF.17202|TOP1,CUFF.3094|NOLC1,CUFF.8682|RPS6KB1,CUFF.10432|VAC14,CUFF.17001|BCL2L1,CUFF.17316|MMP9,CUFF.4157|PSPH,CUFF.13411|GLRX2,CU…
5	GO:0006732	coenzyme metabolic process	0.0411233	CUFF.3177|GPAM,CUFF.2929|PANK1,CUFF.21875|PCMT1,CUFF.21718|VNN1,CUFF.9689|COASY,CUFF.21716|VNN2,CUFF.2697|AGPAT6,CUFF.9966|FASN,CUFF.16774|PANK2,CUFF.22398|GDA,CUFF.21712|VNN3,CUFF.2917|FAS,CUFF.21886|MTHFD1L,CUFF.19986|HMGCR,CUFF.3282|ACADSB,CUFF.2763|OXSM,CUFF.21042|ACOT2,CUFF.19987|HMGCR,CUFF.8122|OCLN,CUFF.23671|GCDH,CUFF.21050|ACOT6,CUFF.9666|ACLY,CUFF.21050|ACOT4,CUFF.9395|PEMT,CUFF.13209|C…
3	GO:0065009	regulation of molecular function	0.041223	CUFF.2241|PLAU,CUFF.7322|BLM,CUFF.2335|MAPK8,CUFF.15842|SGK3,CUFF.2593|PPP2CB,CUFF.8096|FOXD1,CUFF.20087|SMAD3,CUFF.13151|MAPK1,CUFF.629|HDAC6,CUFF.5117|SMAD4,CUFF.10928|CTCF,CUFF.9318|NCOR1,CUFF.1292|TAF6L,CUFF.22138|CTSB,CUFF.12716|PRKAB1,CUFF.20088|SMAD3,CUFF.429|PY07602,CUFF.18684|FOXN2,CUFF.8069|TTN,CUFF.12367|WBP11,CUFF.3497|UBE2I,CUFF.4035|GDPD3,CUFF.4587|FOXK1,CUFF.4293|YWHAG,CUFF.20467|C…
6	GO:0034622	cellular macromolecular complex assembly	0.0412476	CUFF.19830|TRAF2,CUFF.8203|PDE4D,CUFF.5674|CSNK2B,CUFF.19827|TRAF2,CUFF.19828|TRAF2,CUFF.3426|AXIN1,CUFF.5134|TCF4,CUFF.3428|AXIN1,CUFF.6500|SHQ1,CUFF.19826|TRAF2,CUFF.8742|CCL5,CUFF.3423|AXIN1
8	GO:0050863	regulation of T cell activation	0.041892	CUFF.22472|SIT1,CUFF.15916|PAG1,CUFF.7534|CSK,CUFF.3997|LAT,CUFF.8742|CCL5
5	GO:0071705	nitrogen compound transport	0.0423821	CUFF.6976|SLC6A6,CUFF.6924|SLC6A20,CUFF.16734|SLC23A2,CUFF.16734|SLC23A1,CUFF.8567|SLC6A18,CUFF.16972|SLC52A3,CUFF.16973|SLC52A3,CUFF.17797|SLC7A1,CUFF.12726|SLC38A6,CUFF.6762|SLC38A3,CUFF.22472|SIT1,CUFF.18985|SLC1A4,CUFF.6974|SLC6A6,CUFF.20261|SLC7A8,CUFF.20289|SLC7A7,CUFF.22581|SLC18A1,CUFF.16449|CUBN,CUFF.8565|SLC6A18,CUFF.6652|RFT1,CUFF.514|ABCB7,CUFF.8568|SLC6A18,CUFF.10882|SLC38A7,CUFF.887…
5	GO:0002697	regulation of immune effector process	0.0431512	CUFF.13389|CFH,CUFF.5644|C4A,CUFF.6141|IRF4,CUFF.2916|IFIT1,CUFF.5649|C4A,CUFF.672|CFP,CUFF.7892|TRAF3,CUFF.5648|CFB,CUFF.13384|ZP3R,CUFF.12340|ELMOD2,CUFF.4052|SPN
5	GO:0014070	response to organic cyclic compound	0.0433796	CUFF.8675|RPS6KB1,CUFF.10421|PRKCA,CUFF.1625|CPT1A,CUFF.20217|NEDD8,CUFF.10752|LONP2,CUFF.5411|CDKN1A,CUFF.16159|TAF2,CUFF.1245|FADS1,CUFF.5215|BCL2,CUFF.19871|RXRA,CUFF.16261|PRKCQ,CUFF.1545|ADRBK1,CUFF.8682|RPS6KB1,CUFF.16152|TAF2,CUFF.5974|CD83,CUFF.12460|GUCY1A3,CUFF.8122|OCLN,CUFF.12527|AACS,CUFF.1550|ADRBK1,CUFF.10065|SOCS3,CUFF.496|TAF9B,CUFF.8723|ACACA,CUFF.8880|ALDOC,CUFF.2877|PTEN,CUFF.…
6	GO:0031324	negative regulation of cellular metabolic process	0.0469138	CUFF.23678|PRDX2,CUFF.9813|ITGB3,CUFF.9624|NR1D1,CUFF.21583|MAP3K7,CUFF.12734|ATXN2,CUFF.5986|EDN1,CUFF.17963|EDNRB,CUFF.8715|AATF,CUFF.21584|MAP3K7,CUFF.23677|PRDX2,CUFF.6013|TFAP2A,CUFF.9627|NR1D1
2	GO:0040007	growth	0.0469637	CUFF.20762|BMP4,CUFF.603|FOXP3,CUFF.5540|VEGFA,CUFF.20628|CCNB2,CUFF.2721|ZFP91,CUFF.16755|BMP2,CUFF.20764|BMP4,CUFF.21110|TGFB3,CUFF.5546|VEGFA,CUFF.17001|BCL2L1,CUFF.18965|VPS54,CUFF.8313|SEPP1,CUFF.8312|SEPP1,CUFF.13477|TGFB2,CUFF.21109|TGFB3,CUFF.17102|GDF5,CUFF.5215|BCL2,CUFF.11342|TGFB1,CUFF.8314|SEPP1,CUFF.19049|BMP10
6	GO:0006897	endocytosis	0.0473469	CUFF.20007|AP3B1,CUFF.7738|RIN3,CUFF.605|CLCN5,CUFF.19431|GAPVD1,CUFF.21164|STON2,CUFF.21508|SNX3,CUFF.23212|RUFY1,CUFF.1010|PICALM,CUFF.15537|EHD1,CUFF.19223|ITSN2,CUFF.19569|ABL1,CUFF.9148|ARRB2,CUFF.4525|RAC1,CUFF.22360|VLDLR,CUFF.7750|RIN3,CUFF.9781|ARHGAP27,CUFF.23692|HOOK2,CUFF.11009|AP1G1,CUFF.8989|MYO1C,CUFF.3578|TSC2,CUFF.9974|RAC3,CUFF.4906|NPC1,CUFF.19555|USP20,CUFF.21483|MARCH2,CUFF.1…
7	GO:0017038	protein import	0.0477832	CUFF.18139|ING1,CUFF.17858|FGF9,CUFF.511|KPNA2,CUFF.20827|RAN,CUFF.4386|RAN,CUFF.4388|RAN,CUFF.5977|RANBP9,CUFF.21396|KPNA5,CUFF.7701|PDIA3,CUFF.1456|CFL1,CUFF.9877|KPNA2,CUFF.16449|CUBN,CUFF.7507|SNUPN,CUFF.19573|NUP214,CUFF.8361|NUP155,CUFF.10940|NUTF2,CUFF.17636|KPNA3,CUFF.8012|RANBP17,CUFF.9884|KPNA2,CUFF.3578|TSC2,CUFF.3564|TSC2,CUFF.19583|NUP214,CUFF.12519|RAN,CUFF.9874|KPNA2,CUFF.3565|TSC2…
5	GO:0008202	steroid metabolic process	0.0490821	CUFF.2643|STAR,CUFF.20243|DHRS4,CUFF.11359|HSL,CUFF.9687|HSD17B1,CUFF.12201|LRAT,CUFF.12193|MSMO1,CUFF.20960|RDH11,CUFF.8486|SRD5A1,CUFF.9601|STARD3,CUFF.16449|CUBN,CUFF.830|MBTPS2,CUFF.4026|SULT1A1,CUFF.7985|OSGIN2,CUFF.11689|SULT2B1,CUFF.16315|MSMO1,CUFF.22360|VLDLR,CUFF.7556|CYP11A1,CUFF.11360|HSL

## Sheet: 120d enriched GO terms
GO level	GO ID	GO term	p-value	Genes
8	GO:0012502	induction of programmed cell death	2.74e-47	CUFF.4482|BRI3,CUFF.4481|BRI3
8	GO:0043065	positive regulation of apoptotic process	1.25e-11	CUFF.20762|BMP4,CUFF.2335|MAPK8,CUFF.15722|PRKDC,CUFF.8239|GZMA,CUFF.19698|NOTCH1,CUFF.19505|ENDOG,CUFF.2089|SIRT1,CUFF.16987|RBCK1,CUFF.2877|PTEN,CUFF.15718|PRKDC,CUFF.8232|GZMA,CUFF.15711|PRKDC,CUFF.3914|DCUN1D3,CUFF.3359|BNIP3,CUFF.16646|NET1,CUFF.22403|ANXA1,CUFF.1371|MEN1,CUFF.15725|PRKDC,CUFF.13512|CAPN8,CUFF.22730|B4GALT1,CUFF.482|BNIP3L,CUFF.19879|RXRA,CUFF.7941|AKT1,CUFF.20012|JMY,CUFF.6…
7	GO:0043068	positive regulation of programmed cell death	1.46e-11	CUFF.5409|CDKN1A,CUFF.5411|CDKN1A,CUFF.5404|T2R65A,CUFF.6087|RIPK1,CUFF.6095|RIPK1,CUFF.11516|MARK4
6	GO:0010942	positive regulation of cell death	1.44e-10	CUFF.20762|BMP4,CUFF.21693|CTGF,CUFF.10872|KATNB1,CUFF.6884|NRADD,CUFF.20764|BMP4,CUFF.10410|AXIN2,CUFF.6885|NRADD,CUFF.17643|TRIM13,CUFF.10408|AXIN2,CUFF.17787|HMGB1,CUFF.22672|NKX3-1,CUFF.10409|AXIN2,CUFF.549|HMGB1,CUFF.18428|HTRA2,CUFF.10997|HP,CUFF.6876|NRADD,CUFF.22252|ACER2,CUFF.3064|LZTS2,CUFF.17781|HMGB1P40,CUFF.3074|LZTS2
4	GO:0022613	ribonucleoprotein complex biogenesis	0.000107439	CUFF.15770|TGS1
5	GO:0042254	ribosome biogenesis	0.000479473	CUFF.5742|GNL1,CUFF.3853|RRN3,CUFF.4200|SBDS,CUFF.7568|RRP36,CUFF.15834|RRS1,CUFF.19724|SURF6,CUFF.2025|BMS1,CUFF.1066|KRR1,CUFF.3398|MTG1,CUFF.4078|FCF1,CUFF.22406|NOP56,CUFF.20363|NOP10,CUFF.19725|RPL7A,CUFF.19723|SURF6,CUFF.9030|TSR1,CUFF.16717|GTPBP4,CUFF.8081|NSA2,CUFF.8084|NSA2,CUFF.16897|GTPBP5,CUFF.13007|PES1,CUFF.13006|PES1,CUFF.22340|RCL1,CUFF.3406|MTG1,CUFF.5294|T2R65A,CUFF.10170|NSA2,…
4	GO:0022411	cellular component disassembly	0.00103424	CUFF.19163|CAD,CUFF.19459|ENG,CUFF.12265|PRSS32,CUFF.17388|SNAI1,CUFF.9815|MAPT,CUFF.3563|NOXO1,CUFF.9816|MAPT,CUFF.20273|ACIN1,CUFF.8122|OCLN,CUFF.17787|HMGB1,CUFF.7455|TJP1,CUFF.16013|STK3,CUFF.18031|STK24,CUFF.10803|MMP2,CUFF.19162|CAD,CUFF.16459|VIM,CUFF.10656|SNAI3,CUFF.6037|DSP,CUFF.6159|DBNL,CUFF.22373|ZO2,CUFF.17316|MMP9,CUFF.9808|MAPT,CUFF.7801|VRK1,CUFF.4890|DSG2,CUFF.22116|HMGB2,CUFF.7…
5	GO:0032984	macromolecular complex disassembly	0.00255603	CUFF.2167|DDIT4
8	GO:0006415	translational termination	0.00373336	CUFF.535|RPS4X,CUFF.23048|RPS12,CUFF.17500|MTRF1,CUFF.12790|RPL6,CUFF.11265|RPS16,CUFF.20269|RPS10,CUFF.21041|RPS13,CUFF.9827|RPL35,CUFF.2268|RPS24,CUFF.12267|RPS3A,CUFF.16885|RPS21,CUFF.16027|RPL30,CUFF.5294|T2R65A,CUFF.17051|T2R65A,CUFF.1952|RPL29,CUFF.22572|RPL11,CUFF.21914|MTRF1L,CUFF.5407|RPS4Y1,CUFF.2315|RPL4,CUFF.793|RPL27,CUFF.19418|RPL35,CUFF.12823|RPLP0,CUFF.12572|PAOX,CUFF.1777|RPLP2,C…
7	GO:0043624	cellular protein complex disassembly	0.00419393	CUFF.2602|NRG1
6	GO:0016051	carbohydrate biosynthetic process	0.0220557	CUFF.22540|NANS,CUFF.20410|CHST14,CUFF.4631|CHST12,CUFF.19051|GFPT1,CUFF.18370|CHST10
7	GO:0050657	nucleic acid transport	0.0332195	CUFF.7886|HNRNPA2B1,CUFF.12734|ATXN2
5	GO:0051236	establishment of RNA localization	0.0332195	CUFF.7886|HNRNPA2B1,CUFF.12734|ATXN2
5	GO:0072527	pyrimidine-containing compound metabolic process	0.033418	CUFF.19163|CAD,CUFF.10074|TK1,CUFF.19162|CAD,CUFF.9389|NT5M,CUFF.872|DUT,CUFF.4939|TYMS,CUFF.878|CTPS2,CUFF.11002|DHODH,CUFF.19164|CAD,CUFF.13107|UPB1,CUFF.21663|NT5E,CUFF.19591|UCK1,CUFF.20732|DUT
7	GO:0022618	ribonucleoprotein complex assembly	0.0380818	CUFF.6500|SHQ1
6	GO:0002832	negative regulation of response to biotic stimulus	0.039569	CUFF.17082|ITCH,CUFF.21531|PRDM1,CUFF.21538|PRDM1,CUFF.8285|PCBP1,CUFF.15665|TRIB1,CUFF.23678|PRDX2,CUFF.5689|NFKBIL1,CUFF.1838|SIGIRR,CUFF.23677|PRDX2,CUFF.15669|TRIB1
5	GO:0022900	electron transport chain	0.0401532	CUFF.1045|NDUFC2,CUFF.4981|NDUFV2,CUFF.10647|CYBA,CUFF.17901|ND1,CUFF.7288|NDUFV2,CUFF.1242|FADS3,CUFF.7483|ETFA,CUFF.657|NDUFB11,CUFF.12974|UQCR10,CUFF.7735|NDUFB1,CUFF.23278|NDUFA13,CUFF.6741|CYB561D2,CUFF.1245|FADS1,CUFF.22981|TXN,CUFF.1997|ERO1LB,CUFF.12353|NDUFC1,CUFF.22219|NDUFB6,CUFF.20538|TMX1,CUFF.20041|ERO1L,CUFF.1589|NDUFV1,CUFF.20164|NDUFB1,CUFF.22214|NDUFB6,CUFF.4802|CYB5A,CUFF.1225|…
6	GO:0019751	polyol metabolic process	0.0443312	CUFF.20435|ITPKA,CUFF.6770|IP6K1,CUFF.7703|PPIP5K1,CUFF.7704|PPIP5K1
5	GO:0002831	regulation of response to biotic stimulus	0.0496538	CUFF.2916|IFIT1,CUFF.12340|ELMOD2,CUFF.7892|TRAF3,CUFF.4052|SPN
