# Supplementary material for: RNA-Sequencing for profiling goat milk transcriptome in colostrum and mature milk
Source: BMC Vet Res. 2016 Nov 25;12:264. doi: 10.1186/s12917-016-0881-7 (PMC5123407; doi:10.1186/s12917-016-0881-7)
Supplement: Additional file 3: — Enriched Kegg pathway analysis in D1 and D2 lactation samples. (XLSX 98 kb) [file 12917_2016_881_MOESM3_ESM.xlsx]

## Sheet: Colostrum
Pathway	Seqs in Pathway	Enzyme	Ezyme ID	Seqs of Enzyme	Seqs
Alanine, aspartate and glutamate metabolism	35	synthase	ec:6.3.4.5	1	CUFF.19562|ASS1
Alanine, aspartate and glutamate metabolism	35	synthase	ec:6.3.4.4	4	CUFF.7934|ADSSL1,CUFF.7936|ADSSL1,CUFF.7937|ADSSL1,CUFF.13591|ADSS
Alanine, aspartate and glutamate metabolism	35	oxidase	ec:1.4.3.2	3	CUFF.11805|IL4I1,CUFF.11805|IL4I1,CUFF.11807|IL4I1
Alanine, aspartate and glutamate metabolism	35	oxidase	ec:1.4.3.1	5	CUFF.21486|DDO,CUFF.21486|DDO,CUFF.21486|DDO,CUFF.21486|DDO,CUFF.21486|DDO
Alanine, aspartate and glutamate metabolism	35	phosphoribosyldiphosphate 5-amidotransferase	ec:2.4.2.14	2	CUFF.3895|PPAT,CUFF.3897|PPAT
Alanine, aspartate and glutamate metabolism	35	asparaginase II	ec:3.5.1.1	1	CUFF.1255|ASRGL1
Alanine, aspartate and glutamate metabolism	35	synthase (glutamine-hydrolysing)	ec:6.3.5.5	4	CUFF.19164|CAD,CUFF.19164|CAD,CUFF.19162|CAD,CUFF.19163|CAD
Alanine, aspartate and glutamate metabolism	35	synthase (glutamine-hydrolysing)	ec:6.3.5.4	2	CUFF.12379|ASNS,CUFF.12381|ASNS
Alanine, aspartate and glutamate metabolism	35	dehydrogenase [NAD(P)+]	ec:1.4.1.3	2	CUFF.6|GLUD1,CUFF.2323|GLUD1
Alanine, aspartate and glutamate metabolism	35	dehydrogenase	ec:1.4.1.2	2	CUFF.6|GLUD1,CUFF.2323|GLUD1
Alanine, aspartate and glutamate metabolism	35	aminoacylase II	ec:3.5.1.15	1	CUFF.9048|ASPA
Alanine, aspartate and glutamate metabolism	35	lyase	ec:4.3.2.1	1	CUFF.4178|ASL
Alanine, aspartate and glutamate metabolism	35	carbamoyltransferase	ec:2.1.3.2	4	CUFF.19164|CAD,CUFF.19164|CAD,CUFF.19162|CAD,CUFF.19163|CAD
Alanine, aspartate and glutamate metabolism	35	transaminase	ec:2.6.1.2	2	CUFF.10740|GPT2,CUFF.15346|GPT
Alanine, aspartate and glutamate metabolism	35	transaminase	ec:2.6.1.1	2	CUFF.10883|MAST,CUFF.3035|GOT1
Alanine, aspartate and glutamate metabolism	35	transaminase (isomerizing)	ec:2.6.1.16	1	CUFF.19051|GFPT1
Alanine, aspartate and glutamate metabolism	35	transaminase	ec:2.6.1.15	4	CUFF.19522|CCBL1,CUFF.19522|CCBL1,CUFF.19522|CCBL1,CUFF.19522|CCBL1
alpha-Linolenic acid metabolism	23	hydratase	ec:4.2.1.17	5	CUFF.3397|ECHS1,CUFF.19190|HADHB,CUFF.19183|HADHA,CUFF.22890|AUH,CUFF.22890|AUH
alpha-Linolenic acid metabolism	23	A1	ec:3.1.1.32	5	CUFF.5092|LIPG,CUFF.1307|PLA2G16,CUFF.1307|PLA2G16,CUFF.1307|PLA2G16,CUFF.32805|PLA1A
alpha-Linolenic acid metabolism	23	C-acyltransferase	ec:2.3.1.16	3	CUFF.5096|ACAA2,CUFF.6262|ACAA1,CUFF.19190|HADHB
alpha-Linolenic acid metabolism	23	13S-lipoxygenase	ec:1.13.11.12	2	CUFF.9146|ALOX12,CUFF.2363|ALOX5
alpha-Linolenic acid metabolism	23	oxidase	ec:1.3.3.6	3	CUFF.10176|ACOX1,CUFF.10176|ACOX1,CUFF.10176|ACOX1
alpha-Linolenic acid metabolism	23	A2	ec:3.1.1.4	9	CUFF.8888|PROCA1,CUFF.13969|PRDX6,CUFF.13969|PRDX6,CUFF.13969|PRDX6,CUFF.13969|PRDX6,CUFF.1307|PLA2G16,CUFF.1307|PLA2G16,CUFF.1307|PLA2G16,CUFF.2182|PLA2G12B
Amino sugar and nucleotide sugar metabolism	61	decarboxylase	ec:4.1.1.35	2	CUFF.18781|UXS1,CUFF.18781|UXS1
Amino sugar and nucleotide sugar metabolism	61	2-epimerase (non-hydrolysing)	ec:5.1.3.14	1	CUFF.22499|GNE
Amino sugar and nucleotide sugar metabolism	61	5'-epimerase	ec:5.1.3.12	2	CUFF.20100|GLCE,CUFF.20101|GLCE
Amino sugar and nucleotide sugar metabolism	61	4,6-dehydratase	ec:4.2.1.47	5	CUFF.6133|GMDS,CUFF.6133|GMDS,CUFF.6133|GMDS,CUFF.6133|GMDS,CUFF.6125|GMDS
Amino sugar and nucleotide sugar metabolism	61	isomerase	ec:5.3.1.9	2	CUFF.11067|GPI,CUFF.11067|GPI
Amino sugar and nucleotide sugar metabolism	61	isomerase	ec:5.3.1.8	1	CUFF.7524|MPI
Amino sugar and nucleotide sugar metabolism	61	galactokinase (phosphorylating)	ec:2.7.1.6	4	CUFF.10205|GALK1,CUFF.10205|GALK1,CUFF.20721|GALK2,CUFF.28414|NAP1L1
Amino sugar and nucleotide sugar metabolism	61	glucokinase (phosphorylating)	ec:2.7.1.2	1	CUFF.2123|HK1
Amino sugar and nucleotide sugar metabolism	61	hexokinase type IV glucokinase	ec:2.7.1.1	3	CUFF.18415|HK2,CUFF.18417|HK2,CUFF.2123|HK1
Amino sugar and nucleotide sugar metabolism	61	reductase	ec:1.1.1.187	2	CUFF.15470|TSTA3,CUFF.15470|TSTA3
Amino sugar and nucleotide sugar metabolism	61	hexosaminidase	ec:3.2.1.52	3	CUFF.9940|HEXDC,CUFF.9940|HEXDC,CUFF.20173|HEXA
Amino sugar and nucleotide sugar metabolism	61	monooxygenase	ec:1.14.18.2	1	CUFF.5878|CMAH
Amino sugar and nucleotide sugar metabolism	61	chitodextrinase	ec:3.2.1.14	6	CUFF.13248|CHI3L1|MYBPH,CUFF.13248|CHI3L1|MYBPH,CUFF.13248|CHI3L1|MYBPH,CUFF.1760|CHID1,CUFF.29766|CHI3L2,CUFF.29766|CHI3L2
Amino sugar and nucleotide sugar metabolism	61	uridylyltransferase	ec:2.7.7.9	3	CUFF.18963|UGP2,CUFF.18963|UGP2,CUFF.18963|UGP2
Amino sugar and nucleotide sugar metabolism	61	acylneuraminate 9-phosphatase	ec:3.1.3.29	1	CUFF.16207|NANP
Amino sugar and nucleotide sugar metabolism	61	cytidylyltransferase	ec:2.7.7.43	1	CUFF.22540|NANS
Amino sugar and nucleotide sugar metabolism	61	reductase	ec:1.6.2.2	5	CUFF.4281|POR,CUFF.9837|CYB561,CUFF.14265|CYB5R1,CUFF.21671|CYB5R4,CUFF.21671|CYB5R4
Amino sugar and nucleotide sugar metabolism	61	diphosphorylase	ec:2.7.7.23	3	CUFF.29139|UAP1,CUFF.29139|UAP1,CUFF.29139|UAP1
Amino sugar and nucleotide sugar metabolism	61	guanylyltransferase	ec:2.7.7.13	1	CUFF.6771|GMPPB
Amino sugar and nucleotide sugar metabolism	61	uridylyltransferase	ec:2.7.7.12	2	CUFF.22785|GALT,CUFF.22785|GALT
Amino sugar and nucleotide sugar metabolism	61	deacetylase	ec:3.5.1.25	4	CUFF.3617|AMDHD2,CUFF.3617|AMDHD2,CUFF.3619|AMDHD2,CUFF.3619|AMDHD2
Amino sugar and nucleotide sugar metabolism	61	synthase	ec:1.1.1.271	2	CUFF.15470|TSTA3,CUFF.15470|TSTA3
Amino sugar and nucleotide sugar metabolism	61	synthase	ec:2.5.1.57	1	CUFF.22540|NANS
Amino sugar and nucleotide sugar metabolism	61	synthase	ec:2.5.1.56	1	CUFF.22540|NANS
Amino sugar and nucleotide sugar metabolism	61	N-acetyltransferase	ec:2.3.1.4	1	CUFF.20030|GNPNAT1
Amino sugar and nucleotide sugar metabolism	61	kinase	ec:2.7.1.60	2	CUFF.18493|NAGK,CUFF.22499|GNE
Amino sugar and nucleotide sugar metabolism	61	mannose phosphomutase	ec:5.4.2.8	1	CUFF.3783|PMM2
Amino sugar and nucleotide sugar metabolism	61	mutase	ec:5.4.2.3	1	CUFF.21337|PGM3
Amino sugar and nucleotide sugar metabolism	61	(alpha-D-glucose-1,6-bisphosphate-dependent)	ec:5.4.2.2	1	CUFF.21337|PGM3
Amino sugar and nucleotide sugar metabolism	61	transaminase (isomerizing)	ec:2.6.1.16	1	CUFF.19051|GFPT1
Amino sugar and nucleotide sugar metabolism	61	kinase	ec:2.7.1.59	1	CUFF.18493|NAGK
Amino sugar and nucleotide sugar metabolism	61	fucokinase (phosphorylating)	ec:2.7.1.52	3	CUFF.10445|FUK,CUFF.10442|FUK,CUFF.10458|FUK
Aminoacyl-tRNA biosynthesis	60	ligase	ec:6.1.1.9	5	CUFF.5663|VARS,CUFF.5663|VARS,CUFF.5660|VARS,CUFF.5704|VARS2,CUFF.21563|VARS
Aminoacyl-tRNA biosynthesis	60	ligase	ec:6.1.1.7	6	CUFF.5571|AARS2,CUFF.5574|AARS2,CUFF.9717|AARSD1,CUFF.9717|AARSD1,CUFF.9715|PTGES3L,CUFF.10459|AARS
Aminoacyl-tRNA biosynthesis	60	ligase	ec:6.1.1.6	1	CUFF.10495|KARS
Aminoacyl-tRNA biosynthesis	60	ligase	ec:6.1.1.5	3	CUFF.13478|IARS2,CUFF.13483|IARS2,CUFF.22848|IARS
Aminoacyl-tRNA biosynthesis	60	ligase	ec:6.1.1.4	1	CUFF.6936|LARS2
Aminoacyl-tRNA biosynthesis	60	ligase	ec:6.1.1.3	3	CUFF.7452|TARSL2,CUFF.7445|TARSL2,CUFF.8382|TARS
Aminoacyl-tRNA biosynthesis	60	ligase	ec:6.1.1.2	1	CUFF.7827|WARS
Aminoacyl-tRNA biosynthesis	60	ligase	ec:6.1.1.1	1	CUFF.6616|YARS
Aminoacyl-tRNA biosynthesis	60	synthase (glutamine-hydrolysing)	ec:6.3.5.7	6	CUFF.12243|PET112,CUFF.12244|PET112,CUFF.12841|GATC,CUFF.21521|QRSL1,CUFF.21522|QRSL1,CUFF.21523|QRSL1
Aminoacyl-tRNA biosynthesis	60	formyltransferase	ec:2.1.2.9	1	CUFF.20047|MTFMT
Aminoacyl-tRNA biosynthesis	60	ligase	ec:6.1.1.24	1	CUFF.3929|EARS2
Aminoacyl-tRNA biosynthesis	60	ligase	ec:6.1.1.23	1	CUFF.13975|DARS2
Aminoacyl-tRNA biosynthesis	60	ligase	ec:6.1.1.22	2	CUFF.5147|NARS,CUFF.1048|NARS2
Aminoacyl-tRNA biosynthesis	60	ligase	ec:6.1.1.21	2	CUFF.5550|DTD1,CUFF.16562|DTD1
Aminoacyl-tRNA biosynthesis	60	ligase	ec:6.1.1.20	5	CUFF.6065|FARS2,CUFF.6065|FARS2,CUFF.6065|FARS2,CUFF.14414|ALG9,CUFF.23669|FARSA
Aminoacyl-tRNA biosynthesis	60	ligase	ec:6.1.1.19	4	CUFF.3|RARS,CUFF.6809|DALRD3,CUFF.6806|DALRD3,CUFF.21628|RARS2
Aminoacyl-tRNA biosynthesis	60	ligase	ec:6.1.1.18	1	CUFF.6793|QARS
Aminoacyl-tRNA biosynthesis	60	ligase	ec:6.1.1.17	4	CUFF.3929|EARS2,CUFF.6793|QARS,CUFF.13480|EPRS,CUFF.13480|EPRS
Aminoacyl-tRNA biosynthesis	60	ligase	ec:6.1.1.16	9	CUFF.18122|CARS2,CUFF.18129|CARS2,CUFF.18129|CARS2,CUFF.18134|CARS2,CUFF.18134|CARS2,CUFF.1685|CARS,CUFF.1688|CARS,CUFF.1693|CARS,CUFF.1695|CARS
Aminoacyl-tRNA biosynthesis	60	ligase	ec:6.1.1.15	3	CUFF.6793|QARS,CUFF.13480|EPRS,CUFF.13480|EPRS
Aminoacyl-tRNA biosynthesis	60	ligase	ec:6.1.1.14	2	CUFF.9872|POLG2,CUFF.9870|DDX5|POLG2
Aminoacyl-tRNA biosynthesis	60	ligase	ec:6.1.1.12	1	CUFF.13975|DARS2
Aminoacyl-tRNA biosynthesis	60	ligase	ec:6.1.1.11	2	CUFF.11242|SARS2,CUFF.11238|SARS2
Aminoacyl-tRNA biosynthesis	60	ligase	ec:6.1.1.10	1	CUFF.31471|MARS2
Aminobenzoate degradation	16	hydratase	ec:4.2.1.17	5	CUFF.3397|ECHS1,CUFF.19190|HADHB,CUFF.19183|HADHA,CUFF.22890|AUH,CUFF.22890|AUH
Aminobenzoate degradation	16	phosphatase	ec:3.1.3.2	8	CUFF.7704|PPIP5K1,CUFF.7704|PPIP5K1,CUFF.7704|PPIP5K1,CUFF.7703|PPIP5K1,CUFF.23172|ACP1,CUFF.23172|ACP1,CUFF.2863|MINPP1,CUFF.2865|MINPP1
Aminobenzoate degradation	16	acetylphosphatase	ec:3.6.1.7	2	CUFF.18694|ACYP2,CUFF.21094|ACYP1
Aminobenzoate degradation	16	monooxygenase	ec:1.14.14.1	1	CUFF.23537|CYP4F55
Arachidonic acid metabolism	39	synthase	ec:5.3.99.3	3	CUFF.11893|PTGES3,CUFF.19470|PTGES2,CUFF.19550|PTGES
Arachidonic acid metabolism	39	epoxide hydrolase	ec:3.3.2.10	3	CUFF.13552|EPHX1,CUFF.13552|EPHX1,CUFF.22712|EPHX2
Arachidonic acid metabolism	39	glutamyl transpeptidase	ec:2.3.2.2	5	CUFF.9083|GGT6,CUFF.13091|GGT5,CUFF.13094|GGT1,CUFF.13095|GGT1,CUFF.13097|GGT1
Arachidonic acid metabolism	39	1-monooxygenase	ec:1.14.15.3	2	CUFF.23538|CYP4F2,CUFF.23538|CYP4F2
Arachidonic acid metabolism	39	peroxidase	ec:1.11.1.9	12	CUFF.6786|GPX1,CUFF.8236|GPX8,CUFF.8236|GPX8,CUFF.8236|GPX8,CUFF.12342|MGST2,CUFF.13080|GSTT1,CUFF.13969|PRDX6,CUFF.13969|PRDX6,CUFF.13969|PRDX6,CUFF.13969|PRDX6,CUFF.20910|GPX2,CUFF.29116|MGST3
Arachidonic acid metabolism	39	synthase	ec:1.1.1.188	1	CUFF.16653|20ALPHA-HSD
Arachidonic acid metabolism	39	reductase (NADPH)	ec:1.1.1.184	1	CUFF.20243|DHRS4
Arachidonic acid metabolism	39	synthase	ec:4.4.1.20	4	CUFF.12342|MGST2,CUFF.17782|FLAP,CUFF.17782|FLAP,CUFF.17782|FLAP
Arachidonic acid metabolism	39	5-lipoxygenase	ec:1.13.11.34	4	CUFF.17782|FLAP,CUFF.17782|FLAP,CUFF.17782|FLAP,CUFF.2363|ALOX5
Arachidonic acid metabolism	39	12-lipoxygenase	ec:1.13.11.31	1	CUFF.9146|ALOX12
Arachidonic acid metabolism	39	20-monooxygenase	ec:1.14.13.30	3	CUFF.23538|CYP4F2,CUFF.23538|CYP4F2,CUFF.23538|CYP4F2
Arachidonic acid metabolism	39	monooxygenase	ec:1.14.14.1	1	CUFF.23537|CYP4F55
Arachidonic acid metabolism	39	A2	ec:3.1.1.4	9	CUFF.8888|PROCA1,CUFF.13969|PRDX6,CUFF.13969|PRDX6,CUFF.13969|PRDX6,CUFF.13969|PRDX6,CUFF.1307|PLA2G16,CUFF.1307|PLA2G16,CUFF.1307|PLA2G16,CUFF.2182|PLA2G12B
Arginine and proline metabolism	54	synthase	ec:6.3.4.5	1	CUFF.19562|ASS1
Arginine and proline metabolism	54	decarboxylase	ec:4.1.1.50	2	CUFF.465|AMD1,CUFF.21477|AMD1
Arginine and proline metabolism	54	dehydrogenase	ec:1.5.99.8	3	CUFF.13231|PRODH,CUFF.13233|PRODH,CUFF.13238|PRODH
Arginine and proline metabolism	54	arginine amidinase	ec:3.5.3.1	1	CUFF.20955|ARG2
Arginine and proline metabolism	54	decarboxylase	ec:4.1.1.17	2	CUFF.19293|ODC1,CUFF.19293|ODC1
Arginine and proline metabolism	54	oxidase	ec:1.4.3.3	5	CUFF.21486|DDO,CUFF.21486|DDO,CUFF.21486|DDO,CUFF.21486|DDO,CUFF.21486|DDO
Arginine and proline metabolism	54	amidinotransferase	ec:2.1.4.1	1	CUFF.20752|GATM
Arginine and proline metabolism	54	dehydrogenase [NAD(P)+]	ec:1.4.1.3	2	CUFF.6|GLUD1,CUFF.2323|GLUD1
Arginine and proline metabolism	54	dehydrogenase	ec:1.4.1.2	2	CUFF.6|GLUD1,CUFF.2323|GLUD1
Arginine and proline metabolism	54	N-acetyltransferase	ec:2.3.1.57	2	CUFF.820|SAT1,CUFF.820|SAT1
Arginine and proline metabolism	54	5-kinase	ec:2.7.2.11	2	CUFF.2984|ALDH18A1,CUFF.2984|ALDH18A1
Arginine and proline metabolism	54	dehydropeptidase II	ec:3.5.1.14	4	CUFF.6706|ACY1,CUFF.6708|ACY1,CUFF.9048|ASPA,CUFF.14963|CAT
Arginine and proline metabolism	54	dehydrogenase (NAD+)	ec:1.2.1.3	8	CUFF.7172|ALDH1A3,CUFF.7176|ALDH1A3,CUFF.9326|ALDH3A2,CUFF.9332|ALDH3A2,CUFF.12815|ALDH2,CUFF.938|ALDH3A2,CUFF.940|ALDH3A2,CUFF.22399|ALDH1A1
Arginine and proline metabolism	54	lyase	ec:4.3.2.1	1	CUFF.4178|ASL
Arginine and proline metabolism	54	dioxygenase	ec:1.14.11.2	7	CUFF.9991|P4HB,CUFF.14848|P4HA3,CUFF.20259|P4HA2,CUFF.2199|P4HA1,CUFF.2199|P4HA1,CUFF.2199|P4HA1,CUFF.2199|P4HA1
Arginine and proline metabolism	54	reductase	ec:1.5.1.2	3	CUFF.9980|PYCR1,CUFF.13548|PYCR2,CUFF.15464|PYCRL
Arginine and proline metabolism	54	synthase	ec:2.5.1.22	2	CUFF.826|SMS,CUFF.826|SMS
Arginine and proline metabolism	54	synthase	ec:2.5.1.16	2	CUFF.826|SMS,CUFF.826|SMS
Arginine and proline metabolism	54	dehydrogenase	ec:1.2.1.41	2	CUFF.2984|ALDH18A1,CUFF.2984|ALDH18A1
Arginine and proline metabolism	54	transaminase	ec:2.6.1.1	2	CUFF.10883|MAST,CUFF.3035|GOT1
Arginine and proline metabolism	54	dehydrogenase	ec:1.2.1.19	2	CUFF.29124|ALDH9A1,CUFF.29124|ALDH9A1
Arginine and proline metabolism	54	aminotransferase	ec:2.6.1.13	1	CUFF.3299|OAT
Arginine and proline metabolism	54	kinase	ec:2.7.3.2	3	CUFF.7695|CKMT1B,CUFF.7893|CKB,CUFF.7896|CKB
Ascorbate and aldarate metabolism	15	lactonase	ec:3.1.1.17	1	CUFF.652|RGN
Ascorbate and aldarate metabolism	15	dehydrogenase (ascorbate)	ec:1.8.5.1	4	CUFF.3153|GSTO1,CUFF.3153|GSTO1,CUFF.3153|GSTO1,CUFF.20954|GSTO1
Ascorbate and aldarate metabolism	15	dehydrogenase (NAD+)	ec:1.2.1.3	8	CUFF.7172|ALDH1A3,CUFF.7176|ALDH1A3,CUFF.9326|ALDH3A2,CUFF.9332|ALDH3A2,CUFF.12815|ALDH2,CUFF.938|ALDH3A2,CUFF.940|ALDH3A2,CUFF.22399|ALDH1A1
Ascorbate and aldarate metabolism	15	1-naphthol glucuronyltransferase	ec:2.4.1.17	1	CUFF.2749|CSGALNACT1
Ascorbate and aldarate metabolism	15	reductase	ec:1.1.1.19	1	CUFF.30405|AKR1A1
Benzoate degradation	9	hydratase	ec:4.2.1.17	5	CUFF.3397|ECHS1,CUFF.19190|HADHB,CUFF.19183|HADHA,CUFF.22890|AUH,CUFF.22890|AUH
Benzoate degradation	9	C-acyltransferase	ec:2.3.1.16	3	CUFF.5096|ACAA2,CUFF.6262|ACAA1,CUFF.19190|HADHB
Benzoate degradation	9	C-acetyltransferase	ec:2.3.1.9	3	CUFF.14380|ACAT1,CUFF.19183|HADHA,CUFF.21994|ACAT2
beta-Alanine metabolism	27	hydratase	ec:4.2.1.17	5	CUFF.3397|ECHS1,CUFF.19190|HADHB,CUFF.19183|HADHA,CUFF.22890|AUH,CUFF.22890|AUH
beta-Alanine metabolism	27	oxidase	ec:1.4.3.21	2	CUFF.9718|AOC2|PSME3,CUFF.9718|AOC2|PSME3
beta-Alanine metabolism	27	ec:3.5.1.6 beta-ureidopropionase	ec:3.5.1.6	1	CUFF.13107|UPB1
beta-Alanine metabolism	27	decarboxylase	ec:4.1.1.9	1	CUFF.10558|MLYCD
beta-Alanine metabolism	27	dehydrogenase [NAD(P)+]	ec:1.2.1.5	11	CUFF.7172|ALDH1A3,CUFF.7176|ALDH1A3,CUFF.9326|ALDH3A2,CUFF.9332|ALDH3A2,CUFF.938|ALDH3A2,CUFF.940|ALDH3A2,CUFF.1593|ALDH3B2,CUFF.1599|ALDH3B1,CUFF.1599|ALDH3B1,CUFF.1598|ALDH3B1,CUFF.1600|ALDH3B1
beta-Alanine metabolism	27	dehydrogenase (NAD+)	ec:1.2.1.3	8	CUFF.7172|ALDH1A3,CUFF.7176|ALDH1A3,CUFF.9326|ALDH3A2,CUFF.9332|ALDH3A2,CUFF.12815|ALDH2,CUFF.938|ALDH3A2,CUFF.940|ALDH3A2,CUFF.22399|ALDH1A1
beta-Alanine metabolism	27	synthase	ec:2.5.1.22	2	CUFF.826|SMS,CUFF.826|SMS
beta-Alanine metabolism	27	synthase	ec:2.5.1.16	2	CUFF.826|SMS,CUFF.826|SMS
beta-Alanine metabolism	27	dehydrogenase	ec:1.2.1.19	2	CUFF.29124|ALDH9A1,CUFF.29124|ALDH9A1
beta-Alanine metabolism	27	dehydrogenase (acetylating)	ec:1.2.1.18	1	CUFF.21056|ALDH6A1
Betalain biosynthesis	2	O-methyltransferase	ec:2.1.1.6	1	CUFF.13209|COMT
Betalain biosynthesis	2	monophenol monooxygenase	ec:1.14.18.1	1	CUFF.973|TYR
Biosynthesis of ansamycins	1	glycolaldehydetransferase	ec:2.2.1.1	1	CUFF.6654|TKT
Biosynthesis of unsaturated fatty acids	23	hydratase	ec:4.2.1.17	5	CUFF.3397|ECHS1,CUFF.19190|HADHB,CUFF.19183|HADHA,CUFF.22890|AUH,CUFF.22890|AUH
Biosynthesis of unsaturated fatty acids	23	hydrolase	ec:3.1.2.2	4	CUFF.10824|BREH1,CUFF.21050|ACOT4|ACOT6,CUFF.1895|GNPAT,CUFF.1895|GNPAT
Biosynthesis of unsaturated fatty acids	23	reductase	ec:1.1.1.100	4	CUFF.9962|FASN,CUFF.9965|FASN,CUFF.9966|FASN,CUFF.9967|FASN
Biosynthesis of unsaturated fatty acids	23	C-acyltransferase	ec:2.3.1.16	3	CUFF.5096|ACAA2,CUFF.6262|ACAA1,CUFF.19190|HADHB
Biosynthesis of unsaturated fatty acids	23	9-desaturase	ec:1.14.19.1	2	CUFF.3051|SCD1,CUFF.3052|SCD
Biosynthesis of unsaturated fatty acids	23	oxidase	ec:1.3.3.6	3	CUFF.10176|ACOX1,CUFF.10176|ACOX1,CUFF.10176|ACOX1
Biosynthesis of unsaturated fatty acids	23	dehydrogenase	ec:1.1.1.211	2	CUFF.19190|HADHB,CUFF.19183|HADHA
Biosynthesis of unsaturated fatty acids	23	reductase (NADPH)	ec:1.3.1.38	3	CUFF.23584|TECR,CUFF.23581|TECR,CUFF.23582|TECR
Biosynthesis of vancomycin group antibiotics	1	4,6-dehydratase	ec:4.2.1.46	1	CUFF.17992|TGDS
Biotin metabolism	5	reductase	ec:1.1.1.100	4	CUFF.9962|FASN,CUFF.9965|FASN,CUFF.9966|FASN,CUFF.9967|FASN
Biotin metabolism	5	synthase I	ec:2.3.1.41	5	CUFF.9962|FASN,CUFF.9965|FASN,CUFF.9966|FASN,CUFF.9967|FASN,CUFF.2763|OXSM
Biotin metabolism	5	reductase (NADPH, Si-specific)	ec:1.3.1.10	4	CUFF.9962|FASN,CUFF.9965|FASN,CUFF.9966|FASN,CUFF.9967|FASN
Bisphenol degradation	2	A-esterase	ec:3.1.1.2	2	CUFF.16634|APMAP,CUFF.28117|PON3
Butanoate metabolism	24	hydratase	ec:4.2.1.17	5	CUFF.3397|ECHS1,CUFF.19190|HADHB,CUFF.19183|HADHA,CUFF.22890|AUH,CUFF.22890|AUH
Butanoate metabolism	24	CoA-transferase	ec:2.8.3.5	3	CUFF.8317|OXCT1,CUFF.8319|OXCT1,CUFF.463|OXCT1
Butanoate metabolism	24	ligase	ec:6.2.1.2	1	CUFF.12527|AACS
Butanoate metabolism	24	dehydrogenase	ec:1.1.99.2	3	CUFF.20515|L2HGDH,CUFF.20516|L2HGDH,CUFF.20517|L2HGDH
Butanoate metabolism	24	C-acetyltransferase	ec:2.3.1.9	3	CUFF.14380|ACAT1,CUFF.19183|HADHA,CUFF.21994|ACAT2
Butanoate metabolism	24	dehydrogenase	ec:1.1.1.35	7	CUFF.5284|HSD17B8,CUFF.692|HSD17B10,CUFF.17894|CRYL1,CUFF.17894|CRYL1,CUFF.17890|CRYL1,CUFF.19190|HADHB,CUFF.19183|HADHA
Butanoate metabolism	24	dehydrogenase (acetyl-transferring)	ec:1.2.4.1	3	CUFF.6594|PDHB,CUFF.834|PDHA1,CUFF.835|PDHA1
Butanoate metabolism	24	synthase	ec:2.3.3.10	2	CUFF.8316|HMGCS1,CUFF.8316|HMGCS1
Butanoate metabolism	24	ligase	ec:6.2.1.16	1	CUFF.12527|AACS
Butirosin and neomycin biosynthesis	4	glucokinase (phosphorylating)	ec:2.7.1.2	1	CUFF.2123|HK1
Butirosin and neomycin biosynthesis	4	hexokinase type IV glucokinase	ec:2.7.1.1	3	CUFF.18415|HK2,CUFF.18417|HK2,CUFF.2123|HK1
C5-Branched dibasic acid metabolism	4	ligase (ADP-forming)	ec:6.2.1.5	4	CUFF.9666|ACLY,CUFF.9666|ACLY,CUFF.17590|SUCLA2,CUFF.18910|SUCLG1
Caffeine metabolism	6	oxidase	ec:1.17.3.2	3	CUFF.18510|XDH,CUFF.18512|XDH,CUFF.18512|XDH
Caffeine metabolism	6	N-acetyltransferase	ec:2.3.1.5	2	CUFF.10142|AANAT,CUFF.2753|NAT1
Caffeine metabolism	6	monooxygenase	ec:1.14.14.1	1	CUFF.23537|CYP4F55
Caprolactam degradation	11	hydratase	ec:4.2.1.17	5	CUFF.3397|ECHS1,CUFF.19190|HADHB,CUFF.19183|HADHA,CUFF.22890|AUH,CUFF.22890|AUH
Caprolactam degradation	11	lactonase	ec:3.1.1.17	1	CUFF.652|RGN
Caprolactam degradation	11	dehydrogenase	ec:1.1.1.35	7	CUFF.5284|HSD17B8,CUFF.692|HSD17B10,CUFF.17894|CRYL1,CUFF.17894|CRYL1,CUFF.17890|CRYL1,CUFF.19190|HADHB,CUFF.19183|HADHA
Carbon fixation in photosynthetic organisms	21	heptulokinase	ec:2.7.1.14	1	CUFF.9053|SHPK
Carbon fixation in photosynthetic organisms	21	isomerase	ec:5.3.1.6	1	CUFF.18824|RPIA
Carbon fixation in photosynthetic organisms	21	isomerase	ec:5.3.1.1	1	CUFF.25372|TPI1
Carbon fixation in photosynthetic organisms	21	glycolaldehydetransferase	ec:2.2.1.1	1	CUFF.6654|TKT
Carbon fixation in photosynthetic organisms	21	hexose diphosphatase	ec:3.1.3.11	1	CUFF.22821|FBP1
Carbon fixation in photosynthetic organisms	21	kinase	ec:2.7.2.3	1	CUFF.490|PGK1
Carbon fixation in photosynthetic organisms	21	dehydrogenase (NADP+)	ec:1.1.1.82	1	CUFF.4287|MDH
Carbon fixation in photosynthetic organisms	21	aldolase	ec:4.1.2.13	2	CUFF.4032|ALDOA,CUFF.8880|ALDOC
Carbon fixation in photosynthetic organisms	21	dehydrogenase (oxaloacetate-decarboxylating) (NADP+)	ec:1.1.1.40	1	CUFF.996|ME3
Carbon fixation in photosynthetic organisms	21	dehydrogenase (decarboxylating)	ec:1.1.1.39	3	CUFF.5121|ME2,CUFF.5121|ME2,CUFF.5124|ME2
Carbon fixation in photosynthetic organisms	21	dehydrogenase	ec:1.1.1.37	3	CUFF.4287|MDH,CUFF.17741|MDH1,CUFF.18941|MDH1
Carbon fixation in photosynthetic organisms	21	transaminase	ec:2.6.1.2	2	CUFF.10740|GPT2,CUFF.15346|GPT
Carbon fixation in photosynthetic organisms	21	transaminase	ec:2.6.1.1	2	CUFF.10883|MAST,CUFF.3035|GOT1
Carbon fixation in photosynthetic organisms	21	dehydrogenase (phosphorylating)	ec:1.2.1.12	2	CUFF.18743|GAPDH,CUFF.20731|GAPDH
Carbon fixation pathways in prokaryotes	43	ligase	ec:6.3.4.3	3	CUFF.20899|MTHFD1,CUFF.20899|MTHFD1,CUFF.21886|MTHFD1L
Carbon fixation pathways in prokaryotes	43	mutase	ec:5.4.99.2	3	CUFF.5613|MUT,CUFF.5613|MUT,CUFF.5613|MUT
Carbon fixation pathways in prokaryotes	43	reductase [NAD(P)H]	ec:1.5.1.20	1	CUFF.13701|MTHFR
Carbon fixation pathways in prokaryotes	43	carboxylase	ec:6.4.1.2	4	CUFF.8717|ACACA,CUFF.8723|ACACA,CUFF.8723|ACACA,CUFF.8723|ACACA
Carbon fixation pathways in prokaryotes	43	carboxylase	ec:6.4.1.1	4	CUFF.1529|PC,CUFF.1531|PC,CUFF.1532|PC,CUFF.1534|PC
Carbon fixation pathways in prokaryotes	43	cyclohydrolase	ec:3.5.4.9	3	CUFF.18440|MTHFD2,CUFF.20899|MTHFD1,CUFF.25722|MTHFD2L
Carbon fixation pathways in prokaryotes	43	citrate synthase	ec:2.3.3.8	3	CUFF.9666|ACLY,CUFF.9666|ACLY,CUFF.18910|SUCLG1
Carbon fixation pathways in prokaryotes	43	ligase (ADP-forming)	ec:6.2.1.5	4	CUFF.9666|ACLY,CUFF.9666|ACLY,CUFF.17590|SUCLA2,CUFF.18910|SUCLG1
Carbon fixation pathways in prokaryotes	43	ligase	ec:6.2.1.1	3	CUFF.16635|ACSS2,CUFF.16635|ACSS2,CUFF.17092|ACSS2
Carbon fixation pathways in prokaryotes	43	dehydrogenase (NADP+)	ec:1.1.1.42	2	CUFF.7291|IDH2,CUFF.7292|IDH2
Carbon fixation pathways in prokaryotes	43	dehydrogenase	ec:1.1.1.37	3	CUFF.4287|MDH,CUFF.17741|MDH1,CUFF.18941|MDH1
Carbon fixation pathways in prokaryotes	43	C-acetyltransferase	ec:2.3.1.9	3	CUFF.14380|ACAT1,CUFF.19183|HADHA,CUFF.21994|ACAT2
Carbon fixation pathways in prokaryotes	43	dehydrogenase	ec:1.1.1.35	7	CUFF.5284|HSD17B8,CUFF.692|HSD17B10,CUFF.17894|CRYL1,CUFF.17894|CRYL1,CUFF.17890|CRYL1,CUFF.19190|HADHB,CUFF.19183|HADHA
Carbon fixation pathways in prokaryotes	43	dehydrogenase (NADP+)	ec:1.5.1.5	5	CUFF.18440|MTHFD2,CUFF.20899|MTHFD1,CUFF.20899|MTHFD1,CUFF.21886|MTHFD1L,CUFF.25722|MTHFD2L
Carbon fixation pathways in prokaryotes	43	epimerase	ec:5.1.99.1	2	CUFF.7423|MCEE,CUFF.7423|MCEE
Carbon fixation pathways in prokaryotes	43	hydratase	ec:4.2.1.3	1	CUFF.22211|ACO1
Carbon fixation pathways in prokaryotes	43	hydratase	ec:4.2.1.2	2	CUFF.13621|FH,CUFF.13622|FH
Chloroalkane and chloroalkene degradation	13	epoxide hydrolase	ec:3.3.2.10	3	CUFF.13552|EPHX1,CUFF.13552|EPHX1,CUFF.22712|EPHX2
Chloroalkane and chloroalkene degradation	13	dehydrogenase	ec:1.1.1.1	2	CUFF.31147|DHRS9,CUFF.31148|DHRS9
Chloroalkane and chloroalkene degradation	13	dehydrogenase (NAD+)	ec:1.2.1.3	8	CUFF.7172|ALDH1A3,CUFF.7176|ALDH1A3,CUFF.9326|ALDH3A2,CUFF.9332|ALDH3A2,CUFF.12815|ALDH2,CUFF.938|ALDH3A2,CUFF.940|ALDH3A2,CUFF.22399|ALDH1A1
Citrate cycle (TCA cycle)	32	carboxykinase (GTP)	ec:4.1.1.32	1	CUFF.20240|PCK2
Citrate cycle (TCA cycle)	32	carboxylase	ec:6.4.1.1	4	CUFF.1529|PC,CUFF.1531|PC,CUFF.1532|PC,CUFF.1534|PC
Citrate cycle (TCA cycle)	32	(pro-3S)-lyase	ec:4.1.3.6	1	CUFF.18061|CLYBL
Citrate cycle (TCA cycle)	32	citrate synthase	ec:2.3.3.8	3	CUFF.9666|ACLY,CUFF.9666|ACLY,CUFF.18910|SUCLG1
Citrate cycle (TCA cycle)	32	ligase (ADP-forming)	ec:6.2.1.5	4	CUFF.9666|ACLY,CUFF.9666|ACLY,CUFF.17590|SUCLA2,CUFF.18910|SUCLG1
Citrate cycle (TCA cycle)	32	ligase (GDP-forming)	ec:6.2.1.4	2	CUFF.6538|SUCLG2,CUFF.18910|SUCLG1
Citrate cycle (TCA cycle)	32	succinyltransferase	ec:2.3.1.61	3	CUFF.21078|DLST,CUFF.21078|DLST,CUFF.21078|DLST
Citrate cycle (TCA cycle)	32	dehydrogenase (ubiquinone)	ec:1.3.5.1	3	CUFF.8524|SDHA,CUFF.8526|SDHA,CUFF.8527|SDHA
Citrate cycle (TCA cycle)	32	dehydrogenase (NADP+)	ec:1.1.1.42	2	CUFF.7291|IDH2,CUFF.7292|IDH2
Citrate cycle (TCA cycle)	32	dehydrogenase (NAD+)	ec:1.1.1.41	3	CUFF.7471|IDH3A,CUFF.385|IDH3G,CUFF.16804|IDH3B
Citrate cycle (TCA cycle)	32	dehydrogenase	ec:1.1.1.37	3	CUFF.4287|MDH,CUFF.17741|MDH1,CUFF.18941|MDH1
Citrate cycle (TCA cycle)	32	dehydrogenase (succinyl-transferring)	ec:1.2.4.2	1	CUFF.16292|DHTKD1
Citrate cycle (TCA cycle)	32	dehydrogenase (acetyl-transferring)	ec:1.2.4.1	3	CUFF.6594|PDHB,CUFF.834|PDHA1,CUFF.835|PDHA1
Citrate cycle (TCA cycle)	32	hydratase	ec:4.2.1.3	1	CUFF.22211|ACO1
Citrate cycle (TCA cycle)	32	hydratase	ec:4.2.1.2	2	CUFF.13621|FH,CUFF.13622|FH
Cutin, suberine and wax biosynthesis	9	O-acyltransferase	ec:2.3.1.20	6	CUFF.14888|DGAT2,CUFF.14888|DGAT2,CUFF.14888|DGAT2,CUFF.14888|DGAT2,CUFF.15377|DGAT1,CUFF.15378|DGAT1
Cutin, suberine and wax biosynthesis	9	reductase	ec:1.2.1.50	3	CUFF.14631|FAR1,CUFF.14631|FAR1,CUFF.14631|FAR1
Cyanoamino acid metabolism	7	glutamyl transpeptidase	ec:2.3.2.2	5	CUFF.9083|GGT6,CUFF.13091|GGT5,CUFF.13094|GGT1,CUFF.13095|GGT1,CUFF.13097|GGT1
Cyanoamino acid metabolism	7	asparaginase II	ec:3.5.1.1	1	CUFF.1255|ASRGL1
Cyanoamino acid metabolism	7	gentiobiase	ec:3.2.1.21	1	CUFF.22483|GBA2
Cysteine and methionine metabolism	43	decarboxylase	ec:4.1.1.50	2	CUFF.465|AMD1,CUFF.21477|AMD1
Cysteine and methionine metabolism	43	isomerase	ec:5.3.1.23	6	CUFF.12569|EIF2B1,CUFF.19160|EIF2B4,CUFF.19160|EIF2B4,CUFF.19160|EIF2B4,CUFF.21081|EIF2B2,CUFF.23639|MRI1
Cysteine and methionine metabolism	43	oxidase	ec:1.4.3.2	3	CUFF.11805|IL4I1,CUFF.11805|IL4I1,CUFF.11807|IL4I1
Cysteine and methionine metabolism	43	1-phosphate dehydratase	ec:4.2.1.109	2	CUFF.14972|APIP,CUFF.14972|APIP
Cysteine and methionine metabolism	43	ammonia-lyase	ec:4.3.1.17	4	CUFF.12766|SDSL,CUFF.12764|SDS,CUFF.12764|SDS,CUFF.12765|SDS
Cysteine and methionine metabolism	43	phosphorylase	ec:2.4.2.28	1	CUFF.22229|MTAP
Cysteine and methionine metabolism	43	synthase	ec:4.4.1.14	1	CUFF.15045|ACCS
Cysteine and methionine metabolism	43	(cytosine-5-)-methyltransferase	ec:2.1.1.37	3	CUFF.16456|TRDMT1,CUFF.16456|TRDMT1,CUFF.19206|DNMT3A
Cysteine and methionine metabolism	43	synthase	ec:2.1.1.13	1	CUFF.2011|MTR
Cysteine and methionine metabolism	43	adenosyltransferase	ec:2.5.1.6	2	CUFF.18884|MAT2A,CUFF.18884|MAT2A
Cysteine and methionine metabolism	43	S-methyltransferase	ec:2.1.1.10	1	CUFF.2011|MTR
Cysteine and methionine metabolism	43	S-adenosylhomocysteine synthase	ec:3.3.1.1	3	CUFF.9642|AHCYL2,CUFF.17074|AHCY,CUFF.17076|AHCY
Cysteine and methionine metabolism	43	dioxygenase [iron(II)-requiring]	ec:1.13.11.54	1	CUFF.23140|ADI1
Cysteine and methionine metabolism	43	dehydrogenase	ec:1.1.1.27	6	CUFF.14318|LDHB,CUFF.14319|LDHB,CUFF.1094|CTNNA3,CUFF.1096|LDHC,CUFF.1088|LDHA,CUFF.2641|LDHA
Cysteine and methionine metabolism	43	dioxygenase	ec:1.13.11.20	2	CUFF.19968|CDO1,CUFF.19968|CDO1
Cysteine and methionine metabolism	43	synthase	ec:2.5.1.22	2	CUFF.826|SMS,CUFF.826|SMS
Cysteine and methionine metabolism	43	synthase	ec:2.5.1.16	2	CUFF.826|SMS,CUFF.826|SMS
Cysteine and methionine metabolism	43	transaminase	ec:2.6.1.1	2	CUFF.10883|MAST,CUFF.3035|GOT1
Cysteine and methionine metabolism	43	transhydrogenase	ec:1.8.4.1	2	CUFF.25025|GLRX,CUFF.25025|GLRX
D-Arginine and D-ornithine metabolism	5	oxidase	ec:1.4.3.3	5	CUFF.21486|DDO,CUFF.21486|DDO,CUFF.21486|DDO,CUFF.21486|DDO,CUFF.21486|DDO
D-Glutamine and D-glutamate metabolism	2	dehydrogenase [NAD(P)+]	ec:1.4.1.3	2	CUFF.6|GLUD1,CUFF.2323|GLUD1
Drug metabolism - cytochrome P450	32	dehydrogenase	ec:1.1.1.1	2	CUFF.31147|DHRS9,CUFF.31148|DHRS9
Drug metabolism - cytochrome P450	32	monooxygenase	ec:1.14.13.8	1	CUFF.13652|FMO4
Drug metabolism - cytochrome P450	32	dehydrogenase [NAD(P)+]	ec:1.2.1.5	11	CUFF.7172|ALDH1A3,CUFF.7176|ALDH1A3,CUFF.9326|ALDH3A2,CUFF.9332|ALDH3A2,CUFF.938|ALDH3A2,CUFF.940|ALDH3A2,CUFF.1593|ALDH3B2,CUFF.1599|ALDH3B1,CUFF.1599|ALDH3B1,CUFF.1598|ALDH3B1,CUFF.1600|ALDH3B1
Drug metabolism - cytochrome P450	32	1-naphthol glucuronyltransferase	ec:2.4.1.17	1	CUFF.2749|CSGALNACT1
Drug metabolism - cytochrome P450	32	transferase	ec:2.5.1.18	16	CUFF.3153|GSTO1,CUFF.3153|GSTO1,CUFF.3153|GSTO1,CUFF.5618|GSTA4,CUFF.12342|MGST2,CUFF.13080|GSTT1,CUFF.17782|FLAP,CUFF.17782|FLAP,CUFF.17782|FLAP,CUFF.1586|GSTP1,CUFF.1585|GSTP1,CUFF.1587|GSTP1,CUFF.20954|GSTO1,CUFF.21140|GSTZ1,CUFF.21140|GSTZ1,CUFF.29116|MGST3
Drug metabolism - cytochrome P450	32	monooxygenase	ec:1.14.14.1	1	CUFF.23537|CYP4F55
Drug metabolism - other enzymes	65	oxidase	ec:1.17.3.2	3	CUFF.18510|XDH,CUFF.18512|XDH,CUFF.18512|XDH
Drug metabolism - other enzymes	65	ec:3.5.1.6 beta-ureidopropionase	ec:3.5.1.6	1	CUFF.13107|UPB1
Drug metabolism - other enzymes	65	beta-glucuronide glucuronohydrolase glucuronidase	ec:3.2.1.31	3	CUFF.4161|GUSB,CUFF.4169|GUSB,CUFF.4176|GUSB
Drug metabolism - other enzymes	65	S-methyltransferase	ec:2.1.1.67	2	CUFF.5927|TPMT,CUFF.8122|OCLN
Drug metabolism - other enzymes	65	deaminase	ec:3.5.4.5	3	CUFF.27758|APOBEC3B|APOBEC3Z2,CUFF.27758|APOBEC3B|APOBEC3Z2,CUFF.27758|APOBEC3B|APOBEC3Z2
Drug metabolism - other enzymes	65	phosphoribosyltransferase	ec:2.4.2.8	2	CUFF.16389|PRTFDC1,CUFF.2504|HPRT1
Drug metabolism - other enzymes	65	phosphorylase	ec:2.4.2.3	2	CUFF.28060|UPP1,CUFF.28061|UPP1
Drug metabolism - other enzymes	65	diphosphatase	ec:3.6.1.19	1	CUFF.21691|ENPP1
Drug metabolism - other enzymes	65	1-naphthol glucuronyltransferase	ec:2.4.1.17	1	CUFF.2749|CSGALNACT1
Drug metabolism - other enzymes	65	N-acetyltransferase	ec:2.3.1.5	2	CUFF.10142|AANAT,CUFF.2753|NAT1
Drug metabolism - other enzymes	65	dehydrogenase	ec:1.1.1.205	2	CUFF.6803|IMPDH2|LOC101130343|QRICH1,CUFF.6803|IMPDH2|LOC101130343|QRICH1
Drug metabolism - other enzymes	65	monooxygenase	ec:1.14.14.1	1	CUFF.23537|CYP4F55
Drug metabolism - other enzymes	65	ali-esterase	ec:3.1.1.1	34	CUFF.4342|ACHE,CUFF.4344|ACHE,CUFF.4923|ABHD3,CUFF.7108|MGLL|PAOX,CUFF.7108|MGLL|PAOX,CUFF.7108|MGLL|PAOX,CUFF.7108|MGLL|PAOX,CUFF.7090|MGLL,CUFF.7280|ABHD2,CUFF.7280|ABHD2,CUFF.555|NLGN3,CUFF.556|NLGN3,CUFF.10816|BREH1|CES1,CUFF.10816|BREH1|CES1,CUFF.10816|BREH1|CES1,CUFF.10829|BREH1,CUFF.10829|BREH1,CUFF.10824|BREH1,CUFF.10834|BREH1,CUFF.10834|BREH1,CUFF.10899|CES2,CUFF.825|ACOT9,CUFF.825|ACOT9…
Drug metabolism - other enzymes	65	kinase	ec:2.7.1.48	7	CUFF.16854|UCKL1,CUFF.16854|UCKL1,CUFF.16850|UCKL1,CUFF.16852|UCKL1,CUFF.19591|UCK1,CUFF.19593|UCK1,CUFF.29109|UCK2
Drug metabolism - other enzymes	65	kinase	ec:2.7.1.21	1	CUFF.10074|TK1
Ether lipid metabolism	39	hydrolase	ec:3.3.2.5	1	CUFF.12014|TMEM86B
Ether lipid metabolism	39	hydrolase	ec:3.3.2.2	1	CUFF.12014|TMEM86B
Ether lipid metabolism	39	D	ec:3.1.4.4	5	CUFF.7957|PLD4,CUFF.7958|PLD4,CUFF.9134|PLD2,CUFF.11303|PLD3,CUFF.11303|PLD3
Ether lipid metabolism	39	phosphodiesterase	ec:3.1.4.39	2	CUFF.16145|ENPP2,CUFF.16146|ENPP2
Ether lipid metabolism	39	esterase	ec:3.1.1.47	4	CUFF.5591|PLA2G7,CUFF.11369|PAFAH1B3,CUFF.11369|PAFAH1B3,CUFF.32093|PAFAH2
Ether lipid metabolism	39	O-acetyltransferase	ec:2.3.1.67	3	CUFF.8570|LPCAT1,CUFF.10812|LPCAT2,CUFF.10812|LPCAT2
Ether lipid metabolism	39	phosphatase	ec:3.1.3.4	9	CUFF.3351|PPP2R2D,CUFF.4951|LPIN2,CUFF.4951|LPIN2,CUFF.4951|LPIN2,CUFF.4951|LPIN2,CUFF.8234|PPAP2A,CUFF.17217|LPIN3,CUFF.17209|LPIN3,CUFF.19284|LPIN1
Ether lipid metabolism	39	cholinephosphotransferase	ec:2.7.8.2	4	CUFF.27059|CHPT1,CUFF.27059|CHPT1,CUFF.29771|CEPT1,CUFF.29771|CEPT1
Ether lipid metabolism	39	EPT	ec:2.7.8.1	4	CUFF.18649|PIGF,CUFF.19179|EPT1,CUFF.29771|CEPT1,CUFF.29771|CEPT1
Ether lipid metabolism	39	A2	ec:3.1.1.4	9	CUFF.8888|PROCA1,CUFF.13969|PRDX6,CUFF.13969|PRDX6,CUFF.13969|PRDX6,CUFF.13969|PRDX6,CUFF.1307|PLA2G16,CUFF.1307|PLA2G16,CUFF.1307|PLA2G16,CUFF.2182|PLA2G12B
Ethylbenzene degradation	3	C-acyltransferase	ec:2.3.1.16	3	CUFF.5096|ACAA2,CUFF.6262|ACAA1,CUFF.19190|HADHB
Fatty acid biosynthesis	15	carboxylase	ec:6.4.1.2	4	CUFF.8717|ACACA,CUFF.8723|ACACA,CUFF.8723|ACACA,CUFF.8723|ACACA
Fatty acid biosynthesis	15	reductase	ec:1.1.1.100	4	CUFF.9962|FASN,CUFF.9965|FASN,CUFF.9966|FASN,CUFF.9967|FASN
Fatty acid biosynthesis	15	synthase I	ec:2.3.1.41	5	CUFF.9962|FASN,CUFF.9965|FASN,CUFF.9966|FASN,CUFF.9967|FASN,CUFF.2763|OXSM
Fatty acid biosynthesis	15	S-malonyltransferase	ec:2.3.1.39	4	CUFF.9962|FASN,CUFF.9965|FASN,CUFF.9966|FASN,CUFF.9967|FASN
Fatty acid biosynthesis	15	carboxylase	ec:6.3.4.14	9	CUFF.8717|ACACA,CUFF.8723|ACACA,CUFF.8723|ACACA,CUFF.8723|ACACA,CUFF.18059|PCCA,CUFF.1529|PC,CUFF.1531|PC,CUFF.1532|PC,CUFF.1534|PC
Fatty acid biosynthesis	15	hydrolase	ec:3.1.2.14	5	CUFF.9962|FASN,CUFF.9965|FASN,CUFF.9966|FASN,CUFF.9967|FASN,CUFF.2917|FAS
Fatty acid degradation	47	hydratase	ec:4.2.1.74	2	CUFF.19190|HADHB,CUFF.19183|HADHA
Fatty acid degradation	47	hydratase	ec:4.2.1.17	5	CUFF.3397|ECHS1,CUFF.19190|HADHB,CUFF.19183|HADHA,CUFF.22890|AUH,CUFF.22890|AUH
Fatty acid degradation	47	1-monooxygenase	ec:1.14.15.3	2	CUFF.23538|CYP4F2,CUFF.23538|CYP4F2
Fatty acid degradation	47	dehydrogenase	ec:1.1.1.1	2	CUFF.31147|DHRS9,CUFF.31148|DHRS9
Fatty acid degradation	47	ligase	ec:6.2.1.3	6	CUFF.3179|ACSL5,CUFF.3179|ACSL5,CUFF.19481|SLC27A4,CUFF.19483|SLC27A4,CUFF.2480|ACSL1,CUFF.2480|ACSL1
Fatty acid degradation	47	O-palmitoyltransferase	ec:2.3.1.21	5	CUFF.11775|CPT1C,CUFF.11783|CPT1C,CUFF.1633|CPT1A,CUFF.1633|CPT1A,CUFF.1625|CPT1A
Fatty acid degradation	47	C-acyltransferase	ec:2.3.1.16	3	CUFF.5096|ACAA2,CUFF.6262|ACAA1,CUFF.19190|HADHB
Fatty acid degradation	47	dehydrogenase (NAD+)	ec:1.2.1.3	8	CUFF.7172|ALDH1A3,CUFF.7176|ALDH1A3,CUFF.9326|ALDH3A2,CUFF.9332|ALDH3A2,CUFF.12815|ALDH2,CUFF.938|ALDH3A2,CUFF.940|ALDH3A2,CUFF.22399|ALDH1A1
Fatty acid degradation	47	C-acetyltransferase	ec:2.3.1.9	3	CUFF.14380|ACAT1,CUFF.19183|HADHA,CUFF.21994|ACAT2
Fatty acid degradation	47	dehydrogenase	ec:1.1.1.35	7	CUFF.5284|HSD17B8,CUFF.692|HSD17B10,CUFF.17894|CRYL1,CUFF.17894|CRYL1,CUFF.17890|CRYL1,CUFF.19190|HADHB,CUFF.19183|HADHA
Fatty acid degradation	47	oxidase	ec:1.3.3.6	3	CUFF.10176|ACOX1,CUFF.10176|ACOX1,CUFF.10176|ACOX1
Fatty acid degradation	47	dehydrogenase	ec:1.1.1.211	2	CUFF.19190|HADHB,CUFF.19183|HADHA
Fatty acid degradation	47	monooxygenase	ec:1.14.14.1	1	CUFF.23537|CYP4F55
Fatty acid degradation	47	isomerase	ec:5.3.3.8	6	CUFF.3606|ECI1,CUFF.3606|ECI1,CUFF.3606|ECI1,CUFF.6077|ECI2,CUFF.6077|ECI2,CUFF.6066|ECI2
Fatty acid elongation	22	hydratase	ec:4.2.1.74	2	CUFF.19190|HADHB,CUFF.19183|HADHA
Fatty acid elongation	22	hydratase	ec:4.2.1.17	5	CUFF.3397|ECHS1,CUFF.19190|HADHB,CUFF.19183|HADHA,CUFF.22890|AUH,CUFF.22890|AUH
Fatty acid elongation	22	hydrolase	ec:3.1.2.2	4	CUFF.10824|BREH1,CUFF.21050|ACOT4|ACOT6,CUFF.1895|GNPAT,CUFF.1895|GNPAT
Fatty acid elongation	22	C-acyltransferase	ec:2.3.1.16	3	CUFF.5096|ACAA2,CUFF.6262|ACAA1,CUFF.19190|HADHB
Fatty acid elongation	22	dehydrogenase	ec:1.1.1.35	7	CUFF.5284|HSD17B8,CUFF.692|HSD17B10,CUFF.17894|CRYL1,CUFF.17894|CRYL1,CUFF.17890|CRYL1,CUFF.19190|HADHB,CUFF.19183|HADHA
Fatty acid elongation	22	dehydrogenase	ec:1.1.1.211	2	CUFF.19190|HADHB,CUFF.19183|HADHA
Fatty acid elongation	22	hydrolase	ec:3.1.2.22	3	CUFF.5637|PPT2,CUFF.5637|PPT2,CUFF.15757|LYPLA1
Fatty acid elongation	22	reductase (NADPH)	ec:1.3.1.38	3	CUFF.23584|TECR,CUFF.23581|TECR,CUFF.23582|TECR
Flavone and flavonol biosynthesis	7	beta-glucuronide glucuronohydrolase glucuronidase	ec:3.2.1.31	3	CUFF.4161|GUSB,CUFF.4169|GUSB,CUFF.4176|GUSB
Flavone and flavonol biosynthesis	7	3-sulfotransferase	ec:2.8.2.25	4	CUFF.4026|SULT1A1,CUFF.4026|SULT1A1,CUFF.4026|SULT1A1,CUFF.4026|SULT1A1
Folate biosynthesis	8	reductase (L-erythro-7,8-dihydrobiopterin forming)	ec:1.1.1.153	1	CUFF.18483|SPR
Folate biosynthesis	8	synthase	ec:4.2.3.12	2	CUFF.11179|PTS,CUFF.14936|PTS
Folate biosynthesis	8	cyclohydrolase I	ec:3.5.4.16	1	CUFF.20782|GCH1
Folate biosynthesis	8	synthase	ec:6.3.2.17	2	CUFF.19456|FPGS,CUFF.19458|FPGS
Folate biosynthesis	8	hydrolase	ec:3.4.19.9	1	CUFF.15810|GGH
Folate biosynthesis	8	reductase	ec:1.5.1.3	1	CUFF.22268|DHFR
Fructose and mannose metabolism	39	phosphohexokinase	ec:2.7.1.11	2	CUFF.16713|PFKP,CUFF.16714|T2R65A
Fructose and mannose metabolism	39	4,6-dehydratase	ec:4.2.1.47	5	CUFF.6133|GMDS,CUFF.6133|GMDS,CUFF.6133|GMDS,CUFF.6133|GMDS,CUFF.6125|GMDS
Fructose and mannose metabolism	39	isomerase	ec:5.3.1.8	1	CUFF.7524|MPI
Fructose and mannose metabolism	39	isomerase	ec:5.3.1.6	1	CUFF.18824|RPIA
Fructose and mannose metabolism	39	isomerase	ec:5.3.1.1	1	CUFF.25372|TPI1
Fructose and mannose metabolism	39	hexokinase type IV glucokinase	ec:2.7.1.1	3	CUFF.18415|HK2,CUFF.18417|HK2,CUFF.2123|HK1
Fructose and mannose metabolism	39	reductase	ec:1.1.1.187	2	CUFF.15470|TSTA3,CUFF.15470|TSTA3
Fructose and mannose metabolism	39	2-phosphatase	ec:3.1.3.46	9	CUFF.6835|PFKFB4,CUFF.6835|PFKFB4,CUFF.6835|PFKFB4,CUFF.13383|PFKFB2,CUFF.13393|PFKFB2,CUFF.16219|PFKFB3,CUFF.16220|PFKFB3,CUFF.16224|PFKFB3,CUFF.16224|PFKFB3
Fructose and mannose metabolism	39	hexose diphosphatase	ec:3.1.3.11	1	CUFF.22821|FBP1
Fructose and mannose metabolism	39	guanylyltransferase	ec:2.7.7.13	1	CUFF.6771|GMPPB
Fructose and mannose metabolism	39	synthase	ec:1.1.1.271	2	CUFF.15470|TSTA3,CUFF.15470|TSTA3
Fructose and mannose metabolism	39	aldolase	ec:4.1.2.13	2	CUFF.4032|ALDOA,CUFF.8880|ALDOC
Fructose and mannose metabolism	39	diphosphatase	ec:3.6.1.21	2	CUFF.16298|NUDT5,CUFF.16298|NUDT5
Fructose and mannose metabolism	39	phosphofructokinase 2	ec:2.7.1.105	9	CUFF.6835|PFKFB4,CUFF.6835|PFKFB4,CUFF.6835|PFKFB4,CUFF.13383|PFKFB2,CUFF.13393|PFKFB2,CUFF.16219|PFKFB3,CUFF.16220|PFKFB3,CUFF.16224|PFKFB3,CUFF.16224|PFKFB3
Fructose and mannose metabolism	39	reductase	ec:1.1.1.21	2	CUFF.28760|AKR1B1,CUFF.30405|AKR1A1
Fructose and mannose metabolism	39	2-dehydrogenase	ec:1.1.1.14	1	CUFF.20759|SORD
Fructose and mannose metabolism	39	mannose phosphomutase	ec:5.4.2.8	1	CUFF.3783|PMM2
Fructose and mannose metabolism	39	fucokinase (phosphorylating)	ec:2.7.1.52	3	CUFF.10445|FUK,CUFF.10442|FUK,CUFF.10458|FUK
Fructose and mannose metabolism	39	triose kinase	ec:2.7.1.28	2	CUFF.1223|DAK,CUFF.1223|DAK
Galactose metabolism	30	phosphohexokinase	ec:2.7.1.11	2	CUFF.16713|PFKP,CUFF.16714|T2R65A
Galactose metabolism	30	galactokinase (phosphorylating)	ec:2.7.1.6	4	CUFF.10205|GALK1,CUFF.10205|GALK1,CUFF.20721|GALK2,CUFF.28414|NAP1L1
Galactose metabolism	30	glucokinase (phosphorylating)	ec:2.7.1.2	1	CUFF.2123|HK1
Galactose metabolism	30	hexokinase type IV glucokinase	ec:2.7.1.1	3	CUFF.18415|HK2,CUFF.18417|HK2,CUFF.2123|HK1
Galactose metabolism	30	lactase (ambiguous)	ec:3.2.1.23	3	CUFF.6207|GLB1,CUFF.6206|GLB1,CUFF.6211|TMPPE
Galactose metabolism	30	maltase	ec:3.2.1.20	3	CUFF.10037|GAA,CUFF.10037|GAA,CUFF.20462|GANC
Galactose metabolism	30	uridylyltransferase	ec:2.7.7.9	3	CUFF.18963|UGP2,CUFF.18963|UGP2,CUFF.18963|UGP2
Galactose metabolism	30	uridylyltransferase	ec:2.7.7.12	2	CUFF.22785|GALT,CUFF.22785|GALT
Galactose metabolism	30	deacetylase	ec:3.5.1.25	4	CUFF.3617|AMDHD2,CUFF.3617|AMDHD2,CUFF.3619|AMDHD2,CUFF.3619|AMDHD2
Galactose metabolism	30	glucose 6-phosphate phosphatase	ec:3.1.3.9	1	CUFF.9741|G6PC3
Galactose metabolism	30	synthase	ec:2.4.1.22	3	CUFF.22730|B4GALT1,CUFF.22785|GALT,CUFF.22785|GALT
Galactose metabolism	30	reductase	ec:1.1.1.21	2	CUFF.28760|AKR1B1,CUFF.30405|AKR1A1
Galactose metabolism	30	(alpha-D-glucose-1,6-bisphosphate-dependent)	ec:5.4.2.2	1	CUFF.21337|PGM3
Geraniol degradation	12	hydratase	ec:4.2.1.17	5	CUFF.3397|ECHS1,CUFF.19190|HADHB,CUFF.19183|HADHA,CUFF.22890|AUH,CUFF.22890|AUH
Geraniol degradation	12	C-acyltransferase	ec:2.3.1.16	3	CUFF.5096|ACAA2,CUFF.6262|ACAA1,CUFF.19190|HADHB
Geraniol degradation	12	dehydrogenase	ec:1.1.1.35	7	CUFF.5284|HSD17B8,CUFF.692|HSD17B10,CUFF.17894|CRYL1,CUFF.17894|CRYL1,CUFF.17890|CRYL1,CUFF.19190|HADHB,CUFF.19183|HADHA
Glucosinolate biosynthesis	1	transaminase	ec:2.6.1.42	1	CUFF.11707|BCAT2
Glutathione metabolism	60	decarboxylase	ec:4.1.1.17	2	CUFF.19293|ODC1,CUFF.19293|ODC1
Glutathione metabolism	60	gamma-glutamyl-amino acid cyclotransferase	ec:2.3.2.4	1	CUFF.18060|GGACT
Glutathione metabolism	60	glutamyl transpeptidase	ec:2.3.2.2	5	CUFF.9083|GGT6,CUFF.13091|GGT5,CUFF.13094|GGT1,CUFF.13095|GGT1,CUFF.13097|GGT1
Glutathione metabolism	60	synthase	ec:6.3.2.3	1	CUFF.17093|GSS
Glutathione metabolism	60	ligase	ec:6.3.2.2	5	CUFF.5261|GCLC,CUFF.5261|GCLC,CUFF.5261|GCLC,CUFF.5261|GCLC,CUFF.5261|GCLC
Glutathione metabolism	60	peroxidase	ec:1.11.1.9	12	CUFF.6786|GPX1,CUFF.8236|GPX8,CUFF.8236|GPX8,CUFF.8236|GPX8,CUFF.12342|MGST2,CUFF.13080|GSTT1,CUFF.13969|PRDX6,CUFF.13969|PRDX6,CUFF.13969|PRDX6,CUFF.13969|PRDX6,CUFF.20910|GPX2,CUFF.29116|MGST3
Glutathione metabolism	60	thioredoxin peroxidase	ec:1.11.1.15	7	CUFF.3216|PRDX3,CUFF.818|PRDX4,CUFF.13969|PRDX6,CUFF.13969|PRDX6,CUFF.13969|PRDX6,CUFF.13969|PRDX6,CUFF.22229|MTAP
Glutathione metabolism	60	dehydrogenase (ascorbate)	ec:1.8.5.1	4	CUFF.3153|GSTO1,CUFF.3153|GSTO1,CUFF.3153|GSTO1,CUFF.20954|GSTO1
Glutathione metabolism	60	reductase	ec:1.17.4.1	3	CUFF.15976|RRM2B,CUFF.19326|RRM2,CUFF.19326|RRM2
Glutathione metabolism	60	(ATP-hydrolysing)	ec:3.5.2.9	5	CUFF.15414|OPLAH,CUFF.15416|OPLAH,CUFF.15418|OPLAH,CUFF.15415|OPLAH,CUFF.15417|OPLAH
Glutathione metabolism	60	dehydrogenase (NADP+-dependent, decarboxylating)	ec:1.1.1.44	3	CUFF.3764|GLYR1,CUFF.3764|GLYR1,CUFF.21294|CDR2
Glutathione metabolism	60	dehydrogenase (NADP+)	ec:1.1.1.42	2	CUFF.7291|IDH2,CUFF.7292|IDH2
Glutathione metabolism	60	synthase	ec:2.5.1.22	2	CUFF.826|SMS,CUFF.826|SMS
Glutathione metabolism	60	transferase	ec:2.5.1.18	16	CUFF.3153|GSTO1,CUFF.3153|GSTO1,CUFF.3153|GSTO1,CUFF.5618|GSTA4,CUFF.12342|MGST2,CUFF.13080|GSTT1,CUFF.17782|FLAP,CUFF.17782|FLAP,CUFF.17782|FLAP,CUFF.1586|GSTP1,CUFF.1585|GSTP1,CUFF.1587|GSTP1,CUFF.20954|GSTO1,CUFF.21140|GSTZ1,CUFF.21140|GSTZ1,CUFF.29116|MGST3
Glutathione metabolism	60	synthase	ec:2.5.1.16	2	CUFF.826|SMS,CUFF.826|SMS
Glutathione metabolism	60	reductase	ec:1.8.1.7	1	CUFF.2585|GSR
Glutathione metabolism	60	reductase (glutathione)	ec:1.8.4.2	2	CUFF.25025|GLRX,CUFF.25025|GLRX
Glutathione metabolism	60	transhydrogenase	ec:1.8.4.1	2	CUFF.25025|GLRX,CUFF.25025|GLRX
Glycerolipid metabolism	75	lipase	ec:3.1.1.34	4	CUFF.5092|LIPG,CUFF.22575|LPL,CUFF.28456|AOAH,CUFF.28456|AOAH
Glycerolipid metabolism	75	lipase	ec:3.1.1.23	8	CUFF.7108|MGLL|PAOX,CUFF.7108|MGLL|PAOX,CUFF.7108|MGLL|PAOX,CUFF.7108|MGLL|PAOX,CUFF.7108|MGLL|PAOX,CUFF.7090|MGLL,CUFF.11359|HSL,CUFF.16638|ABHD12
Glycerolipid metabolism	75	O-acyltransferase	ec:2.3.1.51	11	CUFF.5636|AGPAT1,CUFF.5638|AGPAT1,CUFF.5638|AGPAT1,CUFF.6382|ABHD5,CUFF.6382|ABHD5,CUFF.19093|LCLAT1,CUFF.19717|AGPAT2,CUFF.22023|AGPAT4,CUFF.22023|AGPAT4,CUFF.22023|AGPAT4,CUFF.2410|AGPAT5
Glycerolipid metabolism	75	O-acyltransferase	ec:2.3.1.22	6	CUFF.14888|DGAT2,CUFF.14888|DGAT2,CUFF.14888|DGAT2,CUFF.14888|DGAT2,CUFF.15377|DGAT1,CUFF.15378|DGAT1
Glycerolipid metabolism	75	O-acyltransferase	ec:2.3.1.20	6	CUFF.14888|DGAT2,CUFF.14888|DGAT2,CUFF.14888|DGAT2,CUFF.14888|DGAT2,CUFF.15377|DGAT1,CUFF.15378|DGAT1
Glycerolipid metabolism	75	1-O-acyltransferase	ec:2.3.1.15	6	CUFF.3177|GPAM,CUFF.3177|GPAM,CUFF.3177|GPAM,CUFF.1895|GNPAT,CUFF.1895|GNPAT,CUFF.2697|AGPAT6
Glycerolipid metabolism	75	phosphatase	ec:3.1.3.4	9	CUFF.3351|PPP2R2D,CUFF.4951|LPIN2,CUFF.4951|LPIN2,CUFF.4951|LPIN2,CUFF.4951|LPIN2,CUFF.8234|PPAP2A,CUFF.17217|LPIN3,CUFF.17209|LPIN3,CUFF.19284|LPIN1
Glycerolipid metabolism	75	dehydrogenase (NAD+)	ec:1.2.1.3	8	CUFF.7172|ALDH1A3,CUFF.7176|ALDH1A3,CUFF.9326|ALDH3A2,CUFF.9332|ALDH3A2,CUFF.12815|ALDH2,CUFF.938|ALDH3A2,CUFF.940|ALDH3A2,CUFF.22399|ALDH1A1
Glycerolipid metabolism	75	kinase (ATP dependent)	ec:2.7.1.107	5	CUFF.8600|DGKE,CUFF.10151|SPHK1,CUFF.11695|SPHK2,CUFF.11696|SPHK2,CUFF.17504|DGKH
Glycerolipid metabolism	75	reductase	ec:1.1.1.21	2	CUFF.28760|AKR1B1,CUFF.30405|AKR1A1
Glycerolipid metabolism	75	lipase	ec:3.1.1.3	16	CUFF.4529|DAGLB,CUFF.4529|DAGLB,CUFF.4527|DAGLB,CUFF.4527|DAGLB,CUFF.4528|DAGLB,CUFF.4522|DAGLB,CUFF.4523|DAGLB,CUFF.5092|LIPG,CUFF.6382|ABHD5,CUFF.6382|ABHD5,CUFF.11359|HSL,CUFF.11360|HSL,CUFF.1230|DAGLA,CUFF.22575|LPL,CUFF.1787|ATGL,CUFF.1787|ATGL
Glycerolipid metabolism	75	3-kinase	ec:2.7.1.31	1	CUFF.6686|GLYCTK
Glycerolipid metabolism	75	kinase	ec:2.7.1.30	2	CUFF.801|GK,CUFF.801|GK
Glycerolipid metabolism	75	kinase	ec:2.7.1.29	2	CUFF.1223|DAK,CUFF.1223|DAK
Glycerophospholipid metabolism	98	phosphodiesterase	ec:3.1.4.46	10	CUFF.3891|GDE1,CUFF.3891|GDE1,CUFF.8660|GDPD1,CUFF.14886|GDPD5,CUFF.14886|GDPD5,CUFF.16762|GPCPD1,CUFF.16762|GPCPD1,CUFF.16762|GPCPD1,CUFF.16762|GPCPD1,CUFF.16762|GPCPD1
Glycerophospholipid metabolism	98	decarboxylase	ec:4.1.1.65	6	CUFF.13051|PISD,CUFF.13051|PISD,CUFF.13055|PISD,CUFF.13055|PISD,CUFF.13056|PISD,CUFF.3035|GOT1
Glycerophospholipid metabolism	98	D	ec:3.1.4.4	5	CUFF.7957|PLD4,CUFF.7958|PLD4,CUFF.9134|PLD2,CUFF.11303|PLD3,CUFF.11303|PLD3
Glycerophospholipid metabolism	98	phosphodiesterase	ec:3.1.4.2	5	CUFF.16762|GPCPD1,CUFF.16762|GPCPD1,CUFF.16762|GPCPD1,CUFF.16762|GPCPD1,CUFF.16762|GPCPD1
Glycerophospholipid metabolism	98	3-phosphatidyltransferase	ec:2.7.8.11	1	CUFF.4043|CDIPT
Glycerophospholipid metabolism	98	A1	ec:3.1.1.32	5	CUFF.5092|LIPG,CUFF.1307|PLA2G16,CUFF.1307|PLA2G16,CUFF.1307|PLA2G16,CUFF.32805|PLA1A
Glycerophospholipid metabolism	98	dehydrogenase (NAD+)	ec:1.1.1.8	1	CUFF.6186|GPD1L
Glycerophospholipid metabolism	98	N-methyltransferase	ec:2.1.1.71	1	CUFF.9395|PEMT
Glycerophospholipid metabolism	98	N-methyltransferase	ec:2.1.1.17	2	CUFF.9395|PEMT,CUFF.9386|PEMT
Glycerophospholipid metabolism	98	cytidylyltransferase	ec:2.7.7.41	1	CUFF.16736|CDS2
Glycerophospholipid metabolism	98	cytidylyltransferase	ec:2.7.7.14	2	CUFF.9986|PCYT2,CUFF.9986|PCYT2
Glycerophospholipid metabolism	98	O-acyltransferase	ec:2.3.1.51	11	CUFF.5636|AGPAT1,CUFF.5638|AGPAT1,CUFF.5638|AGPAT1,CUFF.6382|ABHD5,CUFF.6382|ABHD5,CUFF.19093|LCLAT1,CUFF.19717|AGPAT2,CUFF.22023|AGPAT4,CUFF.22023|AGPAT4,CUFF.22023|AGPAT4,CUFF.2410|AGPAT5
Glycerophospholipid metabolism	98	O-acyltransferase	ec:2.3.1.42	2	CUFF.1895|GNPAT,CUFF.1895|GNPAT
Glycerophospholipid metabolism	98	O-acyltransferase	ec:2.3.1.23	3	CUFF.8570|LPCAT1,CUFF.10812|LPCAT2,CUFF.10812|LPCAT2
Glycerophospholipid metabolism	98	1-O-acyltransferase	ec:2.3.1.15	6	CUFF.3177|GPAM,CUFF.3177|GPAM,CUFF.3177|GPAM,CUFF.1895|GNPAT,CUFF.1895|GNPAT,CUFF.2697|AGPAT6
Glycerophospholipid metabolism	98	phosphatase	ec:3.1.3.4	9	CUFF.3351|PPP2R2D,CUFF.4951|LPIN2,CUFF.4951|LPIN2,CUFF.4951|LPIN2,CUFF.4951|LPIN2,CUFF.8234|PPAP2A,CUFF.17217|LPIN3,CUFF.17209|LPIN3,CUFF.19284|LPIN1
Glycerophospholipid metabolism	98	kinase (ATP dependent)	ec:2.7.1.107	5	CUFF.8600|DGKE,CUFF.10151|SPHK1,CUFF.11695|SPHK2,CUFF.11696|SPHK2,CUFF.17504|DGKH
Glycerophospholipid metabolism	98	O-phosphatidyltransferase	ec:2.7.8.8	1	CUFF.1828|PTDSS2
Glycerophospholipid metabolism	98	3-phosphatidyltransferase	ec:2.7.8.5	5	CUFF.10072|PGS1,CUFF.10072|PGS1,CUFF.10072|PGS1,CUFF.16748|CRLS1,CUFF.16751|CRLS1
Glycerophospholipid metabolism	98	cholinephosphotransferase	ec:2.7.8.2	4	CUFF.27059|CHPT1,CUFF.27059|CHPT1,CUFF.29771|CEPT1,CUFF.29771|CEPT1
Glycerophospholipid metabolism	98	EPT	ec:2.7.8.1	4	CUFF.18649|PIGF,CUFF.19179|EPT1,CUFF.29771|CEPT1,CUFF.29771|CEPT1
Glycerophospholipid metabolism	98	kinase	ec:2.7.1.82	4	CUFF.13262|ETNK2,CUFF.1613|CHKA,CUFF.1613|CHKA,CUFF.1613|CHKA
Glycerophospholipid metabolism	98	true cholinesterase	ec:3.1.1.7	2	CUFF.4342|ACHE,CUFF.4344|ACHE
Glycerophospholipid metabolism	98	lecithinase B	ec:3.1.1.5	7	CUFF.7108|MGLL|PAOX,CUFF.7090|MGLL,CUFF.10950|PLA2G15,CUFF.13470|LYPLAL1,CUFF.15757|LYPLA1,CUFF.16145|ENPP2,CUFF.16146|ENPP2
Glycerophospholipid metabolism	98	A2	ec:3.1.1.4	9	CUFF.8888|PROCA1,CUFF.13969|PRDX6,CUFF.13969|PRDX6,CUFF.13969|PRDX6,CUFF.13969|PRDX6,CUFF.1307|PLA2G16,CUFF.1307|PLA2G16,CUFF.1307|PLA2G16,CUFF.2182|PLA2G12B
Glycerophospholipid metabolism	98	kinase	ec:2.7.1.32	3	CUFF.1613|CHKA,CUFF.1613|CHKA,CUFF.1613|CHKA
Glycine, serine and threonine metabolism	35	S-aminomethyldihydrolipoylprotein:(6S)-tetrahydrofolate aminomethyltransferase (ammonia-forming)	ec:2.1.2.10	11	CUFF.6781|AMT,CUFF.10461|PDPR,CUFF.10462|PDPR,CUFF.10528|GCSH,CUFF.19745|SARDH,CUFF.19752|SARDH,CUFF.19752|SARDH,CUFF.19746|SARDH,CUFF.19748|SARDH,CUFF.19749|SARDH,CUFF.23239|IBA57
Glycine, serine and threonine metabolism	35	oxidase	ec:1.4.3.3	5	CUFF.21486|DDO,CUFF.21486|DDO,CUFF.21486|DDO,CUFF.21486|DDO,CUFF.21486|DDO
Glycine, serine and threonine metabolism	35	amidinotransferase	ec:2.1.4.1	1	CUFF.20752|GATM
Glycine, serine and threonine metabolism	35	oxidase	ec:1.4.3.21	2	CUFF.9718|AOC2|PSME3,CUFF.9718|AOC2|PSME3
Glycine, serine and threonine metabolism	35	ammonia-lyase	ec:4.3.1.19	4	CUFF.12766|SDSL,CUFF.12764|SDS,CUFF.12764|SDS,CUFF.12765|SDS
Glycine, serine and threonine metabolism	35	ammonia-lyase	ec:4.3.1.17	4	CUFF.12766|SDSL,CUFF.12764|SDS,CUFF.12764|SDS,CUFF.12765|SDS
Glycine, serine and threonine metabolism	35	dehydrogenase	ec:1.1.1.1	2	CUFF.31147|DHRS9,CUFF.31148|DHRS9
Glycine, serine and threonine metabolism	35	3-dehydrogenase	ec:1.1.1.103	1	CUFF.22160|TDH
Glycine, serine and threonine metabolism	35	oxidase	ec:1.5.3.1	1	CUFF.8908|PIPOX
Glycine, serine and threonine metabolism	35	synthase	ec:2.3.1.37	1	CUFF.6695|ALAS1
Glycine, serine and threonine metabolism	35	phosphatase	ec:3.1.3.3	3	CUFF.4157|PSPH,CUFF.12699|VPS29,CUFF.12699|VPS29
Glycine, serine and threonine metabolism	35	reductase	ec:1.1.1.81	1	CUFF.22507|GRHPR
Glycine, serine and threonine metabolism	35	dehydrogenase	ec:1.1.1.29	1	CUFF.22507|GRHPR
Glycine, serine and threonine metabolism	35	O-phosphatidyltransferase	ec:2.7.8.8	1	CUFF.1828|PTDSS2
Glycine, serine and threonine metabolism	35	transaminase	ec:2.6.1.52	1	CUFF.22435|PSAT1
Glycine, serine and threonine metabolism	35	3-kinase	ec:2.7.1.31	1	CUFF.6686|GLYCTK
Glycolysis / Gluconeogenesis	61	phosphohexokinase	ec:2.7.1.11	2	CUFF.16713|PFKP,CUFF.16714|T2R65A
Glycolysis / Gluconeogenesis	61	carboxykinase (GTP)	ec:4.1.1.32	1	CUFF.20240|PCK2
Glycolysis / Gluconeogenesis	61	isomerase	ec:5.3.1.9	2	CUFF.11067|GPI,CUFF.11067|GPI
Glycolysis / Gluconeogenesis	61	isomerase	ec:5.3.1.1	1	CUFF.25372|TPI1
Glycolysis / Gluconeogenesis	61	glucokinase (phosphorylating)	ec:2.7.1.2	1	CUFF.2123|HK1
Glycolysis / Gluconeogenesis	61	hexokinase type IV glucokinase	ec:2.7.1.1	3	CUFF.18415|HK2,CUFF.18417|HK2,CUFF.2123|HK1
Glycolysis / Gluconeogenesis	61	hydratase	ec:4.2.1.11	3	CUFF.9120|ENO3,CUFF.9406|TMEM11,CUFF.9412|TMEM11
Glycolysis / Gluconeogenesis	61	1-epimerase	ec:5.1.3.3	2	CUFF.18575|GALM,CUFF.18575|GALM
Glycolysis / Gluconeogenesis	61	dehydrogenase	ec:1.1.1.1	2	CUFF.31147|DHRS9,CUFF.31148|DHRS9
Glycolysis / Gluconeogenesis	61	phosphatase	ec:3.1.3.13	6	CUFF.28763|BPGM,CUFF.33117|PGAM1,CUFF.3003|PGAM1,CUFF.3012|PGAM1,CUFF.3012|PGAM1,CUFF.3012|PGAM1
Glycolysis / Gluconeogenesis	61	hexose diphosphatase	ec:3.1.3.11	1	CUFF.22821|FBP1
Glycolysis / Gluconeogenesis	61	ligase	ec:6.2.1.1	3	CUFF.16635|ACSS2,CUFF.16635|ACSS2,CUFF.17092|ACSS2
Glycolysis / Gluconeogenesis	61	kinase	ec:2.7.2.3	1	CUFF.490|PGK1
Glycolysis / Gluconeogenesis	61	glucose 6-phosphate phosphatase	ec:3.1.3.9	1	CUFF.9741|G6PC3
Glycolysis / Gluconeogenesis	61	glucokinase	ec:2.7.1.147	3	CUFF.20185|ADPGK,CUFF.20189|ADPGK,CUFF.20189|ADPGK
Glycolysis / Gluconeogenesis	61	dehydrogenase [NAD(P)+]	ec:1.2.1.5	11	CUFF.7172|ALDH1A3,CUFF.7176|ALDH1A3,CUFF.9326|ALDH3A2,CUFF.9332|ALDH3A2,CUFF.938|ALDH3A2,CUFF.940|ALDH3A2,CUFF.1593|ALDH3B2,CUFF.1599|ALDH3B1,CUFF.1599|ALDH3B1,CUFF.1598|ALDH3B1,CUFF.1600|ALDH3B1
Glycolysis / Gluconeogenesis	61	dehydrogenase (NAD+)	ec:1.2.1.3	8	CUFF.7172|ALDH1A3,CUFF.7176|ALDH1A3,CUFF.9326|ALDH3A2,CUFF.9332|ALDH3A2,CUFF.12815|ALDH2,CUFF.938|ALDH3A2,CUFF.940|ALDH3A2,CUFF.22399|ALDH1A1
Glycolysis / Gluconeogenesis	61	aldolase	ec:4.1.2.13	2	CUFF.4032|ALDOA,CUFF.8880|ALDOC
Glycolysis / Gluconeogenesis	61	dehydrogenase	ec:1.1.1.27	6	CUFF.14318|LDHB,CUFF.14319|LDHB,CUFF.1094|CTNNA3,CUFF.1096|LDHC,CUFF.1088|LDHA,CUFF.2641|LDHA
Glycolysis / Gluconeogenesis	61	dehydrogenase (acetyl-transferring)	ec:1.2.4.1	3	CUFF.6594|PDHB,CUFF.834|PDHA1,CUFF.835|PDHA1
Glycolysis / Gluconeogenesis	61	dehydrogenase (phosphorylating)	ec:1.2.1.12	2	CUFF.18743|GAPDH,CUFF.20731|GAPDH
Glycolysis / Gluconeogenesis	61	mutase	ec:5.4.2.4	6	CUFF.28763|BPGM,CUFF.33117|PGAM1,CUFF.3003|PGAM1,CUFF.3012|PGAM1,CUFF.3012|PGAM1,CUFF.3012|PGAM1
Glycolysis / Gluconeogenesis	61	(alpha-D-glucose-1,6-bisphosphate-dependent)	ec:5.4.2.2	1	CUFF.21337|PGM3
Glycolysis / Gluconeogenesis	61	kinase	ec:2.7.1.40	2	CUFF.20170|PKM,CUFF.20170|PKM
Glycosaminoglycan biosynthesis - chondroitin sulfate / dermatan sulfate	22	5-epimerase	ec:5.1.3.19	1	CUFF.21406|DSE
Glycosaminoglycan biosynthesis - chondroitin sulfate / dermatan sulfate	22	xylosyltransferase	ec:2.4.2.26	3	CUFF.3877|XYLT1,CUFF.3873|XYLT1,CUFF.9465|XYLT2
Glycosaminoglycan biosynthesis - chondroitin sulfate / dermatan sulfate	22	4-beta-N-acetylgalactosaminyltransferase	ec:2.4.1.175	3	CUFF.7168|CHSY1,CUFF.7169|CHSY1,CUFF.2749|CSGALNACT1
Glycosaminoglycan biosynthesis - chondroitin sulfate / dermatan sulfate	22	4-beta-N-acetylgalactosaminyltransferase	ec:2.4.1.174	3	CUFF.2033|CSGALNACT2,CUFF.2033|CSGALNACT2,CUFF.2749|CSGALNACT1
Glycosaminoglycan biosynthesis - chondroitin sulfate / dermatan sulfate	22	3-beta-glucuronosyltransferase	ec:2.4.1.135	5	CUFF.15298|B3GAT2,CUFF.1274|B3GAT3,CUFF.1274|B3GAT3,CUFF.1272|B3GAT3,CUFF.1272|B3GAT3
Glycosaminoglycan biosynthesis - chondroitin sulfate / dermatan sulfate	22	3-beta-galactosyltransferase	ec:2.4.1.134	1	CUFF.13892|B3GALT6
Glycosaminoglycan biosynthesis - chondroitin sulfate / dermatan sulfate	22	4-sulfate 6-O-sulfotransferase	ec:2.8.2.33	4	CUFF.3296|CHST15|PAOX,CUFF.3296|CHST15|PAOX,CUFF.3296|CHST15|PAOX,CUFF.27095|CHST11
Glycosaminoglycan biosynthesis - chondroitin sulfate / dermatan sulfate	22	3-beta-glucuronosyltransferase	ec:2.4.1.226	2	CUFF.7168|CHSY1,CUFF.7169|CHSY1
Glycosaminoglycan biosynthesis - chondroitin sulfate / dermatan sulfate	22	4-sulfotransferase	ec:2.8.2.5	4	CUFF.4631|CHST12,CUFF.27095|CHST11,CUFF.27095|CHST11,CUFF.27095|CHST11
Glycosaminoglycan biosynthesis - heparan sulfate / heparin	15	5-epimerase	ec:5.1.3.17	2	CUFF.20100|GLCE,CUFF.20101|GLCE
Glycosaminoglycan biosynthesis - heparan sulfate / heparin	15	xylosyltransferase	ec:2.4.2.26	3	CUFF.3877|XYLT1,CUFF.3873|XYLT1,CUFF.9465|XYLT2
Glycosaminoglycan biosynthesis - heparan sulfate / heparin	15	3-beta-glucuronosyltransferase	ec:2.4.1.135	5	CUFF.15298|B3GAT2,CUFF.1274|B3GAT3,CUFF.1274|B3GAT3,CUFF.1272|B3GAT3,CUFF.1272|B3GAT3
Glycosaminoglycan biosynthesis - heparan sulfate / heparin	15	3-beta-galactosyltransferase	ec:2.4.1.134	1	CUFF.13892|B3GALT6
Glycosaminoglycan biosynthesis - heparan sulfate / heparin	15	4-beta-glucuronosyltransferase	ec:2.4.1.225	3	CUFF.15046|EXT2,CUFF.15047|EXT2,CUFF.15917|EXT1
Glycosaminoglycan biosynthesis - heparan sulfate / heparin	15	4-alpha-N-acetylglucosaminyltransferase	ec:2.4.1.224	3	CUFF.15046|EXT2,CUFF.15047|EXT2,CUFF.15917|EXT1
Glycosaminoglycan biosynthesis - heparan sulfate / heparin	15	4-alpha-N-acetylglucosaminyltransferase	ec:2.4.1.223	1	CUFF.22174|EXTL3
Glycosaminoglycan biosynthesis - keratan sulfate	11	6-alpha-L-fucosyltransferase	ec:2.4.1.68	1	CUFF.20920|FUT8
Glycosaminoglycan biosynthesis - keratan sulfate	11	alpha-2,3-sialyltransferase	ec:2.4.99.4	7	CUFF.10451|ST3GAL2,CUFF.15567|ST3GAL1,CUFF.15567|ST3GAL1,CUFF.15567|ST3GAL1,CUFF.15567|ST3GAL1,CUFF.1157|ST3GAL4,CUFF.1157|ST3GAL4
Glycosaminoglycan biosynthesis - keratan sulfate	11	beta-1,4-galactosyltransferase	ec:2.4.1.38	3	CUFF.22730|B4GALT1,CUFF.22785|GALT,CUFF.22785|GALT
Glycosaminoglycan degradation	44	chondroitinsulfatase	ec:3.1.6.14	7	CUFF.17353|SULF2,CUFF.17353|SULF2,CUFF.17353|SULF2,CUFF.17354|SULF2,CUFF.17354|SULF2,CUFF.17354|SULF2,CUFF.17354|SULF2
Glycosaminoglycan degradation	44	chondroitinsulfatase	ec:3.1.6.13	1	CUFF.344|IDS
Glycosaminoglycan degradation	44	chondroitinsulfatase	ec:3.1.6.12	1	CUFF.20014|ARSB
Glycosaminoglycan degradation	44	hexosaminidase	ec:3.2.1.52	3	CUFF.9940|HEXDC,CUFF.9940|HEXDC,CUFF.20173|HEXA
Glycosaminoglycan degradation	44	alpha-acetylglucosaminidase	ec:3.2.1.50	4	CUFF.9694|NAGLU,CUFF.9694|NAGLU,CUFF.9694|NAGLU,CUFF.9686|NAGLU
Glycosaminoglycan degradation	44	hyaluronidase	ec:3.2.1.35	13	CUFF.3088|MGEA5,CUFF.3088|MGEA5,CUFF.3088|MGEA5,CUFF.3088|MGEA5,CUFF.3088|MGEA5,CUFF.6746|HYAL2,CUFF.6758|HYAL1,CUFF.6758|HYAL1,CUFF.6758|HYAL1,CUFF.6748|HYAL3,CUFF.14986|CD44,CUFF.14986|CD44,CUFF.14986|CD44
Glycosaminoglycan degradation	44	beta-glucuronide glucuronohydrolase glucuronidase	ec:3.2.1.31	3	CUFF.4161|GUSB,CUFF.4169|GUSB,CUFF.4176|GUSB
Glycosaminoglycan degradation	44	lactase (ambiguous)	ec:3.2.1.23	3	CUFF.6207|GLB1,CUFF.6206|GLB1,CUFF.6211|TMPPE
Glycosaminoglycan degradation	44	sulfohydrolase	ec:3.10.1.1	3	CUFF.10034|SGSH,CUFF.10034|SGSH,CUFF.10034|SGSH
Glycosaminoglycan degradation	44	N-acetyltransferase	ec:2.3.1.78	3	CUFF.2735|HGSNAT,CUFF.2743|HGSNAT,CUFF.2743|HGSNAT
Glycosaminoglycan degradation	44	chondroitin sulfatase	ec:3.1.6.4	3	CUFF.10683|GALNS,CUFF.10683|GALNS,CUFF.10683|GALNS
Glycosphingolipid biosynthesis - ganglio series	21	hexosaminidase	ec:3.2.1.52	3	CUFF.9940|HEXDC,CUFF.9940|HEXDC,CUFF.20173|HEXA
Glycosphingolipid biosynthesis - ganglio series	21	lactase (ambiguous)	ec:3.2.1.23	3	CUFF.6207|GLB1,CUFF.6206|GLB1,CUFF.6211|TMPPE
Glycosphingolipid biosynthesis - ganglio series	21	galactosyltransferase	ec:2.4.1.62	1	CUFF.5289|B3GALT4
Glycosphingolipid biosynthesis - ganglio series	21	alpha-2,3-sialyltransferase	ec:2.4.99.9	2	CUFF.18858|ST3GAL5,CUFF.18858|ST3GAL5
Glycosphingolipid biosynthesis - ganglio series	21	alpha-2,8-sialyltransferase	ec:2.4.99.8	1	CUFF.25063|ST8SIA4
Glycosphingolipid biosynthesis - ganglio series	21	6-alpha-sialyltransferase	ec:2.4.99.7	4	CUFF.10139|ST6GALNAC2,CUFF.19473|ST6GALNAC4,CUFF.19473|ST6GALNAC4,CUFF.19473|ST6GALNAC4
Glycosphingolipid biosynthesis - ganglio series	21	alpha-2,3-sialyltransferase	ec:2.4.99.4	7	CUFF.10451|ST3GAL2,CUFF.15567|ST3GAL1,CUFF.15567|ST3GAL1,CUFF.15567|ST3GAL1,CUFF.15567|ST3GAL1,CUFF.1157|ST3GAL4,CUFF.1157|ST3GAL4
Glycosphingolipid biosynthesis - globo series	17	hexosaminidase	ec:3.2.1.52	3	CUFF.9940|HEXDC,CUFF.9940|HEXDC,CUFF.20173|HEXA
Glycosphingolipid biosynthesis - globo series	17	alpha-N-acetylgalactosaminyltransferase	ec:2.4.1.88	4	CUFF.19660|GBGT1,CUFF.19660|GBGT1,CUFF.19660|GBGT1,CUFF.19660|GBGT1
Glycosphingolipid biosynthesis - globo series	17	2-alpha-L-fucosyltransferase	ec:2.4.1.69	2	CUFF.6218|CLASP2,CUFF.6220|CLASP2
Glycosphingolipid biosynthesis - globo series	17	alpha-2,8-sialyltransferase	ec:2.4.99.8	1	CUFF.25063|ST8SIA4
Glycosphingolipid biosynthesis - globo series	17	alpha-2,3-sialyltransferase	ec:2.4.99.4	7	CUFF.10451|ST3GAL2,CUFF.15567|ST3GAL1,CUFF.15567|ST3GAL1,CUFF.15567|ST3GAL1,CUFF.15567|ST3GAL1,CUFF.1157|ST3GAL4,CUFF.1157|ST3GAL4
Glycosphingolipid biosynthesis - lacto and neolacto series	15	beta-1,6-N-acetylglucosaminyl-transferase	ec:2.4.1.150	3	CUFF.6021|GCNT2,CUFF.6021|GCNT2,CUFF.6025|GCNT2
Glycosphingolipid biosynthesis - lacto and neolacto series	15	3-alpha-galactosyltransferase	ec:2.4.1.87	2	CUFF.19385|GGTA2P,CUFF.19385|GGTA2P
Glycosphingolipid biosynthesis - lacto and neolacto series	15	2-alpha-L-fucosyltransferase	ec:2.4.1.69	2	CUFF.6218|CLASP2,CUFF.6220|CLASP2
Glycosphingolipid biosynthesis - lacto and neolacto series	15	alpha-2,8-sialyltransferase	ec:2.4.99.8	1	CUFF.25063|ST8SIA4
Glycosphingolipid biosynthesis - lacto and neolacto series	15	alpha-2,3-sialyltransferase	ec:2.4.99.4	7	CUFF.10451|ST3GAL2,CUFF.15567|ST3GAL1,CUFF.15567|ST3GAL1,CUFF.15567|ST3GAL1,CUFF.15567|ST3GAL1,CUFF.1157|ST3GAL4,CUFF.1157|ST3GAL4
Glycosylphosphatidylinositol(GPI)-anchor biosynthesis	5	N-acetylglucosaminyltransferase	ec:2.4.1.198	4	CUFF.3447|PIGQ,CUFF.3449|PIGQ,CUFF.3450|PIGQ,CUFF.13654|PIGC
Glycosylphosphatidylinositol(GPI)-anchor biosynthesis	5	deacetylase	ec:3.5.1.89	1	CUFF.9302|PIGL
Glyoxylate and dicarboxylate metabolism	19	mutase	ec:5.4.99.2	3	CUFF.5613|MUT,CUFF.5613|MUT,CUFF.5613|MUT
Glyoxylate and dicarboxylate metabolism	19	equilase	ec:1.11.1.6	1	CUFF.14963|CAT
Glyoxylate and dicarboxylate metabolism	19	phosphatase	ec:3.1.3.18	4	CUFF.3289|LHPP,CUFF.16207|NANP,CUFF.22726|APTX,CUFF.23041|HDHD3
Glyoxylate and dicarboxylate metabolism	19	reductase	ec:1.1.1.81	1	CUFF.22507|GRHPR
Glyoxylate and dicarboxylate metabolism	19	reductase (NADP+)	ec:1.1.1.79	1	CUFF.22507|GRHPR
Glyoxylate and dicarboxylate metabolism	19	dehydrogenase	ec:1.1.1.37	3	CUFF.4287|MDH,CUFF.17741|MDH1,CUFF.18941|MDH1
Glyoxylate and dicarboxylate metabolism	19	C-acetyltransferase	ec:2.3.1.9	3	CUFF.14380|ACAT1,CUFF.19183|HADHA,CUFF.21994|ACAT2
Glyoxylate and dicarboxylate metabolism	19	dehydrogenase	ec:1.1.1.29	1	CUFF.22507|GRHPR
Glyoxylate and dicarboxylate metabolism	19	epimerase	ec:5.1.99.1	2	CUFF.7423|MCEE,CUFF.7423|MCEE
Glyoxylate and dicarboxylate metabolism	19	3-kinase	ec:2.7.1.31	1	CUFF.6686|GLYCTK
Glyoxylate and dicarboxylate metabolism	19	hydratase	ec:4.2.1.3	1	CUFF.22211|ACO1
Histidine metabolism	14	aminoacylase II	ec:3.5.1.15	1	CUFF.9048|ASPA
Histidine metabolism	14	dehydrogenase [NAD(P)+]	ec:1.2.1.5	11	CUFF.7172|ALDH1A3,CUFF.7176|ALDH1A3,CUFF.9326|ALDH3A2,CUFF.9332|ALDH3A2,CUFF.938|ALDH3A2,CUFF.940|ALDH3A2,CUFF.1593|ALDH3B2,CUFF.1599|ALDH3B1,CUFF.1599|ALDH3B1,CUFF.1598|ALDH3B1,CUFF.1600|ALDH3B1
Histidine metabolism	14	dehydrogenase (NAD+)	ec:1.2.1.3	8	CUFF.7172|ALDH1A3,CUFF.7176|ALDH1A3,CUFF.9326|ALDH3A2,CUFF.9332|ALDH3A2,CUFF.12815|ALDH2,CUFF.938|ALDH3A2,CUFF.940|ALDH3A2,CUFF.22399|ALDH1A1
Indole alkaloid biosynthesis	1	synthase	ec:4.3.3.2	1	CUFF.16634|APMAP
Inositol phosphate metabolism	96	phospholipase C	ec:3.1.4.11	21	CUFF.6254|PLCD1,CUFF.6254|PLCD1,CUFF.6907|CCR1,CUFF.8742|CCL5,CUFF.9771|PLCD3,CUFF.10550|PLCG2,CUFF.10549|PLCG2,CUFF.10553|PLCG2,CUFF.10553|PLCG2,CUFF.10560|PLCG2,CUFF.10560|PLCG2,CUFF.10564|PLCG2,CUFF.1332|PLCB3,CUFF.1333|PLCB3,CUFF.1335|PLCB3,CUFF.17203|PLCG1,CUFF.17204|PLCG1,CUFF.17206|PLCG1,CUFF.20003|F2RL2,CUFF.20398|PLCB2,CUFF.2972|PLCE1
Inositol phosphate metabolism	96	3-phosphatidyltransferase	ec:2.7.8.11	1	CUFF.4043|CDIPT
Inositol phosphate metabolism	96	isomerase	ec:5.3.1.1	1	CUFF.25372|TPI1
Inositol phosphate metabolism	96	3-phosphatase	ec:3.1.3.67	3	CUFF.20350|TEP1,CUFF.20354|TEP1,CUFF.2877|PTEN
Inositol phosphate metabolism	96	4-phosphatase	ec:3.1.3.66	4	CUFF.12332|INPP4B,CUFF.12332|INPP4B,CUFF.18337|INPP4A,CUFF.18337|INPP4A
Inositol phosphate metabolism	96	inositol-1,3-bisphosphate 3-phosphatase	ec:3.1.3.64	15	CUFF.6434|MTMR14,CUFF.6434|MTMR14,CUFF.6440|MTMR14,CUFF.6440|MTMR14,CUFF.6933|SACM1L,CUFF.6933|SACM1L,CUFF.366|MTM1,CUFF.367|MTMR1,CUFF.12993|MTMR3,CUFF.12993|MTMR3,CUFF.12993|MTMR3,CUFF.12993|MTMR3,CUFF.20350|TEP1,CUFF.20354|TEP1,CUFF.2877|PTEN
Inositol phosphate metabolism	96	5-phosphatase	ec:3.1.3.56	12	CUFF.3367|INPP5A,CUFF.3360|INPP5A,CUFF.3361|INPP5A,CUFF.19683|INPP5E,CUFF.19684|INPP5E,CUFF.19686|INPP5E,CUFF.19685|INPP5E,CUFF.19689|SEC16A,CUFF.21936|SYNJ2,CUFF.32468|SYNJ1,CUFF.32468|SYNJ1,CUFF.32468|SYNJ1
Inositol phosphate metabolism	96	5-phosphatase	ec:3.1.3.36	11	CUFF.3249|INPP5F,CUFF.3249|INPP5F,CUFF.19683|INPP5E,CUFF.19684|INPP5E,CUFF.19686|INPP5E,CUFF.19685|INPP5E,CUFF.21936|SYNJ2,CUFF.32468|SYNJ1,CUFF.32468|SYNJ1,CUFF.32468|SYNJ1,CUFF.32468|SYNJ1
Inositol phosphate metabolism	96	phosphatase	ec:3.1.3.25	3	CUFF.5021|IMPA2,CUFF.15774|IMPAD1,CUFF.16142|IMPA1
Inositol phosphate metabolism	96	2-kinase	ec:2.7.1.158	2	CUFF.22850|IPPK,CUFF.22851|IPPK
Inositol phosphate metabolism	96	3-kinase	ec:2.7.1.154	4	CUFF.13274|PIK3C2B,CUFF.13276|PIK3C2B,CUFF.14614|PIK3C2A,CUFF.14614|PIK3C2A
Inositol phosphate metabolism	96	3-kinase	ec:2.7.1.153	1	CUFF.33109|PIK3CA
Inositol phosphate metabolism	96	multikinase	ec:2.7.1.151	1	CUFF.2809|IPMK
Inositol phosphate metabolism	96	4-kinase	ec:2.7.1.149	2	CUFF.9569|PIP4K2B,CUFF.16378|PIP4K2A
Inositol phosphate metabolism	96	3-kinase	ec:2.7.1.137	14	CUFF.4835|PIK3C3,CUFF.4837|PIK3C3,CUFF.8151|PIK3R1,CUFF.8151|PIK3R1,CUFF.8151|PIK3R1,CUFF.14393|ATM,CUFF.14393|ATM,CUFF.14385|ATM,CUFF.14614|PIK3C2A,CUFF.14614|PIK3C2A,CUFF.23378|PIK3R2,CUFF.23379|PIK3R2,CUFF.23388|PIK3R2,CUFF.33109|PIK3CA
Inositol phosphate metabolism	96	1-kinase	ec:2.7.1.134	1	CUFF.7745|ITPK1
Inositol phosphate metabolism	96	3-kinase	ec:2.7.1.127	11	CUFF.5337|MNF1,CUFF.5337|MNF1,CUFF.6770|IP6K1,CUFF.6813|IP6K2,CUFF.6815|IP6K2,CUFF.11317|ITPKC,CUFF.11320|ITPKC,CUFF.13568|ITPKB,CUFF.13571|ITPKB,CUFF.13570|ITPKB,CUFF.2809|IPMK
Inositol phosphate metabolism	96	dehydrogenase (acetylating)	ec:1.2.1.18	1	CUFF.21056|ALDH6A1
Inositol phosphate metabolism	96	synthase	ec:5.5.1.4	1	CUFF.23339|ISYNA1
Inositol phosphate metabolism	96	5-kinase	ec:2.7.1.68	3	CUFF.9569|PIP4K2B,CUFF.16378|PIP4K2A,CUFF.22367|PIP5K1B
Inositol phosphate metabolism	96	4-kinase	ec:2.7.1.67	1	CUFF.3019|PI4K2A
Isoquinoline alkaloid biosynthesis	8	oxidase	ec:1.4.3.2	3	CUFF.11805|IL4I1,CUFF.11805|IL4I1,CUFF.11807|IL4I1
Isoquinoline alkaloid biosynthesis	8	oxidase	ec:1.4.3.21	2	CUFF.9718|AOC2|PSME3,CUFF.9718|AOC2|PSME3
Isoquinoline alkaloid biosynthesis	8	monophenol monooxygenase	ec:1.14.18.1	1	CUFF.973|TYR
Isoquinoline alkaloid biosynthesis	8	transaminase	ec:2.6.1.1	2	CUFF.10883|MAST,CUFF.3035|GOT1
Limonene and pinene degradation	13	hydratase	ec:4.2.1.17	5	CUFF.3397|ECHS1,CUFF.19190|HADHB,CUFF.19183|HADHA,CUFF.22890|AUH,CUFF.22890|AUH
Limonene and pinene degradation	13	dehydrogenase (NAD+)	ec:1.2.1.3	8	CUFF.7172|ALDH1A3,CUFF.7176|ALDH1A3,CUFF.9326|ALDH3A2,CUFF.9332|ALDH3A2,CUFF.12815|ALDH2,CUFF.938|ALDH3A2,CUFF.940|ALDH3A2,CUFF.22399|ALDH1A1
Linoleic acid metabolism	12	13S-lipoxygenase	ec:1.13.11.12	2	CUFF.9146|ALOX12,CUFF.2363|ALOX5
Linoleic acid metabolism	12	monooxygenase	ec:1.14.14.1	1	CUFF.23537|CYP4F55
Linoleic acid metabolism	12	A2	ec:3.1.1.4	9	CUFF.8888|PROCA1,CUFF.13969|PRDX6,CUFF.13969|PRDX6,CUFF.13969|PRDX6,CUFF.13969|PRDX6,CUFF.1307|PLA2G16,CUFF.1307|PLA2G16,CUFF.1307|PLA2G16,CUFF.2182|PLA2G12B
Lipoic acid metabolism	1	transferase	ec:2.3.1.181	1	CUFF.14850|LIPT2
Lysine biosynthesis	4	transaminase	ec:2.6.1.39	4	CUFF.22124|AADAT,CUFF.22124|AADAT,CUFF.22124|AADAT,CUFF.22124|AADAT
Lysine degradation	81	hydratase	ec:4.2.1.17	5	CUFF.3397|ECHS1,CUFF.19190|HADHB,CUFF.19183|HADHA,CUFF.22890|AUH,CUFF.22890|AUH
Lysine degradation	81	N-methyltransferase	ec:2.1.1.60	1	CUFF.18638|CAMKMT
Lysine degradation	81	N-methyltransferase	ec:2.1.1.43	43	CUFF.33484|SETMAR,CUFF.3356|SETMAR,CUFF.4111|SETD1A,CUFF.6493|SETMAR,CUFF.6882|SETD2,CUFF.6882|SETD2,CUFF.7847|SETMAR,CUFF.7847|SETMAR,CUFF.436|SETMAR,CUFF.11117|KMT2B,CUFF.11117|KMT2B,CUFF.12255|SETMAR,CUFF.12347|SETD7,CUFF.12348|SETD7,CUFF.12564|SETD8,CUFF.12646|SETD1B,CUFF.13394|SETMAR,CUFF.13593|SMYD3,CUFF.13593|SMYD3,CUFF.13593|SMYD3,CUFF.13593|SMYD3,CUFF.13585|SMYD3,CUFF.13963|PRDM2,CUFF.13…
Lysine degradation	81	oxidase	ec:1.5.3.7	1	CUFF.8908|PIPOX
Lysine degradation	81	succinyltransferase	ec:2.3.1.61	3	CUFF.21078|DLST,CUFF.21078|DLST,CUFF.21078|DLST
Lysine degradation	81	galactosyltransferase	ec:2.4.1.50	2	CUFF.23429|COLGALT1,CUFF.23429|COLGALT1
Lysine degradation	81	dehydrogenase (NAD+)	ec:1.2.1.3	8	CUFF.7172|ALDH1A3,CUFF.7176|ALDH1A3,CUFF.9326|ALDH3A2,CUFF.9332|ALDH3A2,CUFF.12815|ALDH2,CUFF.938|ALDH3A2,CUFF.940|ALDH3A2,CUFF.22399|ALDH1A1
Lysine degradation	81	dioxygenase	ec:1.14.11.8	1	CUFF.432|TMLHE
Lysine degradation	81	5-dioxygenase	ec:1.14.11.4	3	CUFF.4336|PLOD3,CUFF.4338|PLOD3,CUFF.13694|PLOD1
Lysine degradation	81	C-acetyltransferase	ec:2.3.1.9	3	CUFF.14380|ACAT1,CUFF.19183|HADHA,CUFF.21994|ACAT2
Lysine degradation	81	dehydrogenase	ec:1.1.1.35	7	CUFF.5284|HSD17B8,CUFF.692|HSD17B10,CUFF.17894|CRYL1,CUFF.17894|CRYL1,CUFF.17890|CRYL1,CUFF.19190|HADHB,CUFF.19183|HADHA
Lysine degradation	81	dehydrogenase (succinyl-transferring)	ec:1.2.4.2	1	CUFF.16292|DHTKD1
Lysine degradation	81	dehydrogenase	ec:1.2.1.47	2	CUFF.29124|ALDH9A1,CUFF.29124|ALDH9A1
Lysine degradation	81	transaminase	ec:2.6.1.39	4	CUFF.22124|AADAT,CUFF.22124|AADAT,CUFF.22124|AADAT,CUFF.22124|AADAT
Metabolism of xenobiotics by cytochrome P450	35	epoxide hydrolase	ec:3.3.2.9	2	CUFF.13552|EPHX1,CUFF.13552|EPHX1
Metabolism of xenobiotics by cytochrome P450	35	reductase (NADPH)	ec:1.1.1.184	1	CUFF.20243|DHRS4
Metabolism of xenobiotics by cytochrome P450	35	dehydrogenase	ec:1.1.1.1	2	CUFF.31147|DHRS9,CUFF.31148|DHRS9
Metabolism of xenobiotics by cytochrome P450	35	dehydrogenase [NAD(P)+]	ec:1.2.1.5	11	CUFF.7172|ALDH1A3,CUFF.7176|ALDH1A3,CUFF.9326|ALDH3A2,CUFF.9332|ALDH3A2,CUFF.938|ALDH3A2,CUFF.940|ALDH3A2,CUFF.1593|ALDH3B2,CUFF.1599|ALDH3B1,CUFF.1599|ALDH3B1,CUFF.1598|ALDH3B1,CUFF.1600|ALDH3B1
Metabolism of xenobiotics by cytochrome P450	35	1-naphthol glucuronyltransferase	ec:2.4.1.17	1	CUFF.2749|CSGALNACT1
Metabolism of xenobiotics by cytochrome P450	35	transferase	ec:2.5.1.18	16	CUFF.3153|GSTO1,CUFF.3153|GSTO1,CUFF.3153|GSTO1,CUFF.5618|GSTA4,CUFF.12342|MGST2,CUFF.13080|GSTT1,CUFF.17782|FLAP,CUFF.17782|FLAP,CUFF.17782|FLAP,CUFF.1586|GSTP1,CUFF.1585|GSTP1,CUFF.1587|GSTP1,CUFF.20954|GSTO1,CUFF.21140|GSTZ1,CUFF.21140|GSTZ1,CUFF.29116|MGST3
Metabolism of xenobiotics by cytochrome P450	35	monooxygenase	ec:1.14.14.1	1	CUFF.23537|CYP4F55
Metabolism of xenobiotics by cytochrome P450	35	dehydrogenase	ec:1.3.1.20	1	CUFF.11726|DHDH
Methane metabolism	23	phosphohexokinase	ec:2.7.1.11	2	CUFF.16713|PFKP,CUFF.16714|T2R65A
Methane metabolism	23	hydratase	ec:4.2.1.11	3	CUFF.9120|ENO3,CUFF.9406|TMEM11,CUFF.9412|TMEM11
Methane metabolism	23	monooxygenase	ec:1.14.13.8	1	CUFF.13652|FMO4
Methane metabolism	23	hexose diphosphatase	ec:3.1.3.11	1	CUFF.22821|FBP1
Methane metabolism	23	ligase	ec:6.2.1.1	3	CUFF.16635|ACSS2,CUFF.16635|ACSS2,CUFF.17092|ACSS2
Methane metabolism	23	phosphatase	ec:3.1.3.3	3	CUFF.4157|PSPH,CUFF.12699|VPS29,CUFF.12699|VPS29
Methane metabolism	23	aldolase	ec:4.1.2.13	2	CUFF.4032|ALDOA,CUFF.8880|ALDOC
Methane metabolism	23	dehydrogenase	ec:1.1.1.37	3	CUFF.4287|MDH,CUFF.17741|MDH1,CUFF.18941|MDH1
Methane metabolism	23	dehydrogenase	ec:1.1.1.29	1	CUFF.22507|GRHPR
Methane metabolism	23	transaminase	ec:2.6.1.52	1	CUFF.22435|PSAT1
Methane metabolism	23	hydrolase	ec:3.1.2.12	1	CUFF.17586|ESD
Methane metabolism	23	kinase	ec:2.7.1.29	2	CUFF.1223|DAK,CUFF.1223|DAK
mTOR signaling pathway	27	protein kinase	ec:2.7.11.24	15	CUFF.4035|GDPD3|MAPK3,CUFF.4035|GDPD3|MAPK3,CUFF.5390|MAPK14,CUFF.5390|MAPK14,CUFF.5390|MAPK14,CUFF.5391|MAPK13,CUFF.5391|MAPK13,CUFF.8868|NLK,CUFF.9336|MAPK7,CUFF.9338|MAPK7,CUFF.13151|MAPK1,CUFF.13151|MAPK1,CUFF.20091|MAP2K5,CUFF.20695|MAPK6,CUFF.20695|MAPK6
mTOR signaling pathway	27	protein kinase	ec:2.7.11.11	11	CUFF.7243|AKAP13,CUFF.7243|AKAP13,CUFF.7249|AKAP13,CUFF.7249|AKAP13,CUFF.7249|AKAP13,CUFF.7249|AKAP13,CUFF.7241|AKAP13,CUFF.8336|PRKAA1,CUFF.8336|PRKAA1,CUFF.8336|PRKAA1,CUFF.23613|PRKACA
mTOR signaling pathway	27	3-kinase	ec:2.7.1.153	1	CUFF.33109|PIK3CA
Mucin type O-Glycan biosynthesis	14	beta-1,6-N-acetylglucosaminyltransferase	ec:2.4.1.102	2	CUFF.22421|GCNT1,CUFF.22421|GCNT1
Mucin type O-Glycan biosynthesis	14	alpha-2,3-sialyltransferase	ec:2.4.99.4	7	CUFF.10451|ST3GAL2,CUFF.15567|ST3GAL1,CUFF.15567|ST3GAL1,CUFF.15567|ST3GAL1,CUFF.15567|ST3GAL1,CUFF.1157|ST3GAL4,CUFF.1157|ST3GAL4
Mucin type O-Glycan biosynthesis	14	alpha-2,6-sialyltransferase	ec:2.4.99.3	1	CUFF.19463|ST6GALNAC6
Mucin type O-Glycan biosynthesis	14	N-acetylgalactosaminyltransferase	ec:2.4.1.41	4	CUFF.4862|GALNT1,CUFF.22122|GALNT7,CUFF.22122|GALNT7,CUFF.1881|GALNT2
N-Glycan biosynthesis	39	N-acetylglucosaminephosphotransferase	ec:2.7.8.15	2	CUFF.14535|DPAGT1,CUFF.14535|DPAGT1
N-Glycan biosynthesis	39	1,3-alpha-glucosidase	ec:3.2.1.84	1	CUFF.1268|GANAB
N-Glycan biosynthesis	39	6-beta-N-acetylglucosaminyltransferase	ec:2.4.1.155	1	CUFF.10114|MGAT5B
N-Glycan biosynthesis	39	4-beta-N-acetylglucosaminyltransferase	ec:2.4.1.145	3	CUFF.18334|MGAT4A,CUFF.23204|MGAT4B,CUFF.23205|MGAT4B
N-Glycan biosynthesis	39	2-beta-N-acetylglucosaminyltransferase	ec:2.4.1.143	1	CUFF.20494|MGAT2
N-Glycan biosynthesis	39	beta-mannosyltransferase	ec:2.4.1.142	1	CUFF.3771|ALG1
N-Glycan biosynthesis	39	alpha-1,3-mannosyltransferase	ec:2.4.1.132	2	CUFF.22549|ALG2,CUFF.22559|SEC61B
N-Glycan biosynthesis	39	alpha-1,2-mannosyltransferase	ec:2.4.1.131	2	CUFF.17682|ALG11,CUFF.17682|ALG11
N-Glycan biosynthesis	39	beta-glucosyltransferase	ec:2.4.1.117	1	CUFF.17713|ALG5
N-Glycan biosynthesis	39	2-beta-N-acetylglucosaminyltransferase	ec:2.4.1.101	2	CUFF.24339|MGAT1,CUFF.24339|MGAT1
N-Glycan biosynthesis	39	1,3-1,6-alpha-mannosidase	ec:3.2.1.114	2	CUFF.7316|MAN2A2,CUFF.7317|MAN2A2
N-Glycan biosynthesis	39	1,2-alpha-mannosidase	ec:3.2.1.113	12	CUFF.6454|EDEM1,CUFF.6454|EDEM1,CUFF.17095|EDEM2,CUFF.19788|MAN1B1,CUFF.19785|MAN1B1,CUFF.19787|MAN1B1,CUFF.19800|MAN1B1,CUFF.19801|MAN1B1,CUFF.19804|MAN1B1,CUFF.21380|MAN1A1,CUFF.32100|MAN1C1,CUFF.32101|MAN1C1
N-Glycan biosynthesis	39	glucosidase	ec:3.2.1.106	1	CUFF.18433|MOGS
N-Glycan biosynthesis	39	beta-D-mannosyltransferase	ec:2.4.1.83	2	CUFF.17437|DPM1,CUFF.19465|DPM2
N-Glycan biosynthesis	39	6-alpha-L-fucosyltransferase	ec:2.4.1.68	1	CUFF.20920|FUT8
N-Glycan biosynthesis	39	dolichol diphosphatase	ec:3.6.1.43	1	CUFF.19532|DOLPP1
N-Glycan biosynthesis	39	beta-1,4-galactosyltransferase	ec:2.4.1.38	3	CUFF.22730|B4GALT1,CUFF.22785|GALT,CUFF.22785|GALT
N-Glycan biosynthesis	39	kinase	ec:2.7.1.108	1	CUFF.19513|DOLK
Naphthalene degradation	2	dehydrogenase	ec:1.1.1.1	2	CUFF.31147|DHRS9,CUFF.31148|DHRS9
Nicotinate and nicotinamide metabolism	32	dehydrogenase	ec:1.4.1.21	3	CUFF.11862|JOSD2,CUFF.11862|JOSD2,CUFF.11862|JOSD2
Nicotinate and nicotinamide metabolism	32	transhydrogenase (Re/Si-specific)	ec:1.6.1.2	2	CUFF.8297|NNT,CUFF.8297|NNT
Nicotinate and nicotinamide metabolism	32	transhydrogenase (Si-specific)	ec:1.6.1.1	2	CUFF.8297|NNT,CUFF.8297|NNT
Nicotinate and nicotinamide metabolism	32	diphosphorylase (carboxylating)	ec:2.4.2.19	4	CUFF.15484|NAPRT1,CUFF.15484|NAPRT1,CUFF.15484|NAPRT1,CUFF.15484|NAPRT1
Nicotinate and nicotinamide metabolism	32	synthase (glutamine-hydrolysing)	ec:6.3.5.1	5	CUFF.1689|NADSYN1,CUFF.1689|NADSYN1,CUFF.1691|NADSYN1,CUFF.1691|NADSYN1,CUFF.1684|NADSYN1
Nicotinate and nicotinamide metabolism	32	phosphorylase	ec:2.4.2.1	3	CUFF.20349|PNP,CUFF.20349|PNP,CUFF.20349|PNP
Nicotinate and nicotinamide metabolism	32	adenylyltransferase	ec:2.7.7.18	2	CUFF.19567|ABL1,CUFF.19569|ABL1
Nicotinate and nicotinamide metabolism	32	uridine 5'-nucleotidase	ec:3.1.3.5	7	CUFF.3131|NT5C2,CUFF.3131|NT5C2,CUFF.9389|NT5M,CUFF.9665|NT5C3L,CUFF.9665|NT5C3L,CUFF.10237|NT5C,CUFF.21663|NT5E
Nicotinate and nicotinamide metabolism	32	diphosphatase	ec:3.6.1.9	1	CUFF.16145|ENPP2
Nicotinate and nicotinamide metabolism	32	kinase	ec:2.7.1.23	2	CUFF.8367|NADK2|NADKD1,CUFF.8367|NADK2|NADKD1
Nicotinate and nicotinamide metabolism	32	kinase	ec:2.7.1.22	3	CUFF.22420|NMRK1,CUFF.22420|NMRK1,CUFF.22420|NMRK1
Nitrogen metabolism	13	reductase	ec:1.7.99.4	4	CUFF.13486|MARC2,CUFF.13498|MARC1,CUFF.13498|MARC1,CUFF.13498|MARC1
Nitrogen metabolism	13	dehydrogenase [NAD(P)+]	ec:1.4.1.3	2	CUFF.6|GLUD1,CUFF.2323|GLUD1
Nitrogen metabolism	13	dehydrogenase	ec:1.4.1.2	2	CUFF.6|GLUD1,CUFF.2323|GLUD1
Nitrogen metabolism	13	reductase [NAD(P)H]	ec:1.7.1.4	2	CUFF.4219|NCF1,CUFF.4218|NCF1
Nitrogen metabolism	13	dehydratase	ec:4.2.1.1	5	CUFF.8702|CA4,CUFF.881|CA5B,CUFF.15796|CA8,CUFF.16117|CA2,CUFF.22479|CA9
Nitrotoluene degradation	2	N-acetyltransferase	ec:2.3.1.5	2	CUFF.10142|AANAT,CUFF.2753|NAT1
Novobiocin biosynthesis	2	transaminase	ec:2.6.1.1	2	CUFF.10883|MAST,CUFF.3035|GOT1
One carbon pool by folate	25	ligase	ec:6.3.4.3	3	CUFF.20899|MTHFD1,CUFF.20899|MTHFD1,CUFF.21886|MTHFD1L
One carbon pool by folate	25	S-aminomethyldihydrolipoylprotein:(6S)-tetrahydrofolate aminomethyltransferase (ammonia-forming)	ec:2.1.2.10	11	CUFF.6781|AMT,CUFF.10461|PDPR,CUFF.10462|PDPR,CUFF.10528|GCSH,CUFF.19745|SARDH,CUFF.19752|SARDH,CUFF.19752|SARDH,CUFF.19746|SARDH,CUFF.19748|SARDH,CUFF.19749|SARDH,CUFF.23239|IBA57
One carbon pool by folate	25	reductase [NAD(P)H]	ec:1.5.1.20	1	CUFF.13701|MTHFR
One carbon pool by folate	25	dehydrogenase (NAD+)	ec:1.5.1.15	2	CUFF.18440|MTHFD2,CUFF.25722|MTHFD2L
One carbon pool by folate	25	synthase	ec:2.1.1.45	1	CUFF.4939|TYMS
One carbon pool by folate	25	formyltransferase	ec:2.1.2.9	1	CUFF.20047|MTFMT
One carbon pool by folate	25	cyclohydrolase	ec:3.5.4.9	3	CUFF.18440|MTHFD2,CUFF.20899|MTHFD1,CUFF.25722|MTHFD2L
One carbon pool by folate	25	synthase	ec:2.1.1.13	1	CUFF.2011|MTR
One carbon pool by folate	25	cyclo-ligase	ec:6.3.3.2	4	CUFF.7392|MTHFS,CUFF.7392|MTHFS,CUFF.10618|MTHFSD,CUFF.1871|MTHFS
One carbon pool by folate	25	dehydrogenase	ec:1.5.1.6	2	CUFF.20899|MTHFD1,CUFF.20899|MTHFD1
One carbon pool by folate	25	dehydrogenase (NADP+)	ec:1.5.1.5	5	CUFF.18440|MTHFD2,CUFF.20899|MTHFD1,CUFF.20899|MTHFD1,CUFF.21886|MTHFD1L,CUFF.25722|MTHFD2L
One carbon pool by folate	25	reductase	ec:1.5.1.3	1	CUFF.22268|DHFR
Other glycan degradation	17	endo-beta-N-acetylglucosaminidase	ec:3.2.1.96	1	CUFF.10045|ENGASE
Other glycan degradation	17	hexosaminidase	ec:3.2.1.52	3	CUFF.9940|HEXDC,CUFF.9940|HEXDC,CUFF.20173|HEXA
Other glycan degradation	17	alpha-fucosidase	ec:3.2.1.51	1	CUFF.21818|FUCA2|T2R65A
Other glycan degradation	17	psychosine hydrolase	ec:3.2.1.45	1	CUFF.22483|GBA2
Other glycan degradation	17	alpha-D-mannosidase	ec:3.2.1.24	5	CUFF.7317|MAN2A2,CUFF.7522|MAN2C1,CUFF.7512|MAN2C1,CUFF.23702|MAN2B1,CUFF.23702|MAN2B1
Other glycan degradation	17	lactase (ambiguous)	ec:3.2.1.23	3	CUFF.6207|GLB1,CUFF.6206|GLB1,CUFF.6211|TMPPE
Other glycan degradation	17	aspartylglucosylamine deaspartylase	ec:3.5.1.26	3	CUFF.1255|ASRGL1,CUFF.2440|AGA,CUFF.2440|AGA
Other types of O-glycan biosynthesis	19	3-beta-glucuronosyltransferase	ec:2.4.1.135	5	CUFF.15298|B3GAT2,CUFF.1274|B3GAT3,CUFF.1274|B3GAT3,CUFF.1272|B3GAT3,CUFF.1272|B3GAT3
Other types of O-glycan biosynthesis	19	mannosyltransferase	ec:2.4.1.109	6	CUFF.17437|DPM1,CUFF.19584|POMT1,CUFF.19590|POMT1,CUFF.21139|POMT2,CUFF.21139|POMT2,CUFF.21139|POMT2
Other types of O-glycan biosynthesis	19	glucosyltransferase	ec:2.4.1.66	2	CUFF.4336|PLOD3,CUFF.4338|PLOD3
Other types of O-glycan biosynthesis	19	galactosyltransferase	ec:2.4.1.62	1	CUFF.5289|B3GALT4
Other types of O-glycan biosynthesis	19	galactosyltransferase	ec:2.4.1.50	2	CUFF.23429|COLGALT1,CUFF.23429|COLGALT1
Other types of O-glycan biosynthesis	19	3-beta-N-acetylglucosaminyltransferase	ec:2.4.1.222	2	CUFF.4630|LFNG,CUFF.4637|LFNG
Other types of O-glycan biosynthesis	19	GDP-L-fucose:polypeptide fucosyltransferase	ec:2.4.1.221	1	CUFF.17031|POFUT1
Oxidative phosphorylation	75	dehydrogenase	ec:1.6.99.3	4	CUFF.4981|NDUFV2,CUFF.7735|NDUFB1,CUFF.11669|SEPW1,CUFF.20164|NDUFB1
Oxidative phosphorylation	75	reductase	ec:1.10.2.2	3	CUFF.10423|UQCRFS1,CUFF.12974|UQCR10,CUFF.16046|UQCRB
Oxidative phosphorylation	75	ATPase	ec:3.6.3.6	4	CUFF.10923|ATP6V0D1,CUFF.15964|ATP6V1C1,CUFF.19290|ATP6V1C2,CUFF.23057|ATP6V1G1
Oxidative phosphorylation	75	dehydrogenase (ubiquinone)	ec:1.3.5.1	3	CUFF.8524|SDHA,CUFF.8526|SDHA,CUFF.8527|SDHA
Oxidative phosphorylation	75	reductase (H+-translocating)	ec:1.6.5.3	26	CUFF.3932|NDUFAB1,CUFF.4821|ND5,CUFF.4986|NDUFV2,CUFF.4986|NDUFV2,CUFF.4986|NDUFV2,CUFF.4986|NDUFV2,CUFF.6259|NDUFA1,CUFF.7288|NDUFV2,CUFF.8196|NDUFAF2,CUFF.8205|NDUFAF2,CUFF.8205|NDUFAF2,CUFF.8252|NDUFS4,CUFF.12082|NDUFA3,CUFF.1045|NDUFC2,CUFF.1589|NDUFV1,CUFF.1611|NDUFS8,CUFF.1611|NDUFS8,CUFF.22932|ND4,CUFF.23278|NDUFA13,CUFF.23583|NDUFB7,CUFF.25062|ND4,CUFF.25064|ND2,CUFF.30788|NDUFA10,CUFF.32…
Oxidative phosphorylation	75	diphosphatase	ec:3.6.1.1	6	CUFF.3289|LHPP,CUFF.3291|LHPP,CUFF.10737|ORC6,CUFF.2136|PPA1,CUFF.2145|PPA1,CUFF.2145|PPA1
Oxidative phosphorylation	75	oxidase	ec:1.9.3.1	29	CUFF.7527|COX5A,CUFF.7523|COX5A,CUFF.8147|COX7B,CUFF.9292|COX10,CUFF.9292|COX10,CUFF.9280|COX10,CUFF.495|COX7B,CUFF.10481|MGC148714,CUFF.10613|COX4I1,CUFF.10612|COX4I1,CUFF.11056|COX7A2,CUFF.11110|COX6B1,CUFF.11146|COX7A1,CUFF.11989|COX6B2,CUFF.12833|COX6A1,CUFF.12834|COX6A1,CUFF.12841|GATC,CUFF.15786|CHCHD7,CUFF.15786|CHCHD7,CUFF.15786|CHCHD7,CUFF.16008|COX6C,CUFF.1093|COX5A,CUFF.16995|COX4I2,CU…
Pantothenate and CoA biosynthesis	18	ec:3.5.1.6 beta-ureidopropionase	ec:3.5.1.6	1	CUFF.13107|UPB1
Pantothenate and CoA biosynthesis	18	adenylyltransferase	ec:2.7.7.3	1	CUFF.9689|COASY
Pantothenate and CoA biosynthesis	18	hydrolase	ec:3.5.1.92	6	CUFF.21718|VNN1,CUFF.21718|VNN1,CUFF.21712|VNN3,CUFF.21716|VNN2,CUFF.21720|VNN2,CUFF.21720|VNN2
Pantothenate and CoA biosynthesis	18	diphosphatase	ec:3.6.1.9	1	CUFF.16145|ENPP2
Pantothenate and CoA biosynthesis	18	synthase	ec:2.7.8.7	1	CUFF.14283|AASDHPPT
Pantothenate and CoA biosynthesis	18	transaminase	ec:2.6.1.42	1	CUFF.11707|BCAT2
Pantothenate and CoA biosynthesis	18	kinase	ec:2.7.1.33	6	CUFF.7993|PANK3,CUFF.16774|PANK2,CUFF.16774|PANK2,CUFF.16774|PANK2,CUFF.2929|PANK1,CUFF.2930|PANK1
Pantothenate and CoA biosynthesis	18	kinase	ec:2.7.1.24	2	CUFF.9689|COASY,CUFF.9762|DCAKD
Penicillin and cephalosporin biosynthesis	5	oxidase	ec:1.4.3.3	5	CUFF.21486|DDO,CUFF.21486|DDO,CUFF.21486|DDO,CUFF.21486|DDO,CUFF.21486|DDO
Pentose and glucuronate interconversions	23	xylulokinase (phosphorylating)	ec:2.7.1.17	2	CUFF.6275|XYLB,CUFF.6289|XYLB
Pentose and glucuronate interconversions	23	1-dehydrogenase (NADP+)	ec:1.1.1.179	1	CUFF.11726|DHDH
Pentose and glucuronate interconversions	23	beta-glucuronide glucuronohydrolase glucuronidase	ec:3.2.1.31	3	CUFF.4161|GUSB,CUFF.4169|GUSB,CUFF.4176|GUSB
Pentose and glucuronate interconversions	23	uridylyltransferase	ec:2.7.7.9	3	CUFF.18963|UGP2,CUFF.18963|UGP2,CUFF.18963|UGP2
Pentose and glucuronate interconversions	23	dehydrogenase (NAD+)	ec:1.2.1.3	8	CUFF.7172|ALDH1A3,CUFF.7176|ALDH1A3,CUFF.9326|ALDH3A2,CUFF.9332|ALDH3A2,CUFF.12815|ALDH2,CUFF.938|ALDH3A2,CUFF.940|ALDH3A2,CUFF.22399|ALDH1A1
Pentose and glucuronate interconversions	23	1-naphthol glucuronyltransferase	ec:2.4.1.17	1	CUFF.2749|CSGALNACT1
Pentose and glucuronate interconversions	23	3-dehydrogenase	ec:1.1.1.45	3	CUFF.17894|CRYL1,CUFF.17894|CRYL1,CUFF.17890|CRYL1
Pentose and glucuronate interconversions	23	reductase	ec:1.1.1.21	2	CUFF.28760|AKR1B1,CUFF.30405|AKR1A1
Pentose and glucuronate interconversions	23	reductase	ec:1.1.1.19	1	CUFF.30405|AKR1A1
Pentose phosphate pathway	29	deoxyribokinase	ec:2.7.1.15	4	CUFF.19144|RBKS,CUFF.19144|RBKS,CUFF.19144|RBKS,CUFF.19148|MRPL33
Pentose phosphate pathway	29	phosphohexokinase	ec:2.7.1.11	2	CUFF.16713|PFKP,CUFF.16714|T2R65A
Pentose phosphate pathway	29	diphosphokinase	ec:2.7.6.1	6	CUFF.8178|PRPS1,CUFF.9349|PRPSAP2,CUFF.9350|PRPSAP2,CUFF.10160|PRPSAP1,CUFF.930|PRPS2,CUFF.25032|PRPS1
Pentose phosphate pathway	29	isomerase	ec:5.3.1.9	2	CUFF.11067|GPI,CUFF.11067|GPI
Pentose phosphate pathway	29	isomerase	ec:5.3.1.6	1	CUFF.18824|RPIA
Pentose phosphate pathway	29	phosphogluconolactonase	ec:3.1.1.31	1	CUFF.23425|PGLS
Pentose phosphate pathway	29	lactonase	ec:3.1.1.17	1	CUFF.652|RGN
Pentose phosphate pathway	29	dihydroxyacetonetransferase	ec:2.2.1.2	4	CUFF.1788|TALDO1,CUFF.1789|TALDO1,CUFF.1791|TALDO1,CUFF.1790|TALDO1
Pentose phosphate pathway	29	glycolaldehydetransferase	ec:2.2.1.1	1	CUFF.6654|TKT
Pentose phosphate pathway	29	hexose diphosphatase	ec:3.1.3.11	1	CUFF.22821|FBP1
Pentose phosphate pathway	29	aldolase	ec:4.1.2.13	2	CUFF.4032|ALDOA,CUFF.8880|ALDOC
Pentose phosphate pathway	29	dehydrogenase (NADP+-dependent, decarboxylating)	ec:1.1.1.44	3	CUFF.3764|GLYR1,CUFF.3764|GLYR1,CUFF.21294|CDR2
Pentose phosphate pathway	29	(alpha-D-glucose-1,6-bisphosphate-dependent)	ec:5.4.2.2	1	CUFF.21337|PGM3
Peptidoglycan biosynthesis	3	MraY transferase	ec:2.7.8.13	2	CUFF.14535|DPAGT1,CUFF.14535|DPAGT1
Peptidoglycan biosynthesis	3	glycosyltransferase	ec:2.4.1.129	1	CUFF.2749|CSGALNACT1
Phenylalanine metabolism	42	oxidase	ec:1.4.3.2	3	CUFF.11805|IL4I1,CUFF.11805|IL4I1,CUFF.11807|IL4I1
Phenylalanine metabolism	42	hydratase	ec:4.2.1.17	5	CUFF.3397|ECHS1,CUFF.19190|HADHB,CUFF.19183|HADHA,CUFF.22890|AUH,CUFF.22890|AUH
Phenylalanine metabolism	42	oxidase	ec:1.4.3.21	2	CUFF.9718|AOC2|PSME3,CUFF.9718|AOC2|PSME3
Phenylalanine metabolism	42	lactoperoxidase	ec:1.11.1.7	13	CUFF.3216|PRDX3,CUFF.8643|LPO,CUFF.8643|LPO,CUFF.8643|LPO,CUFF.8635|LPO,CUFF.9100|TXNDC17,CUFF.818|PRDX4,CUFF.20754|DUOX1,CUFF.20756|DUOX1,CUFF.21907|IPCEF1,CUFF.22229|MTAP,CUFF.25410|SEPSECS,CUFF.25410|SEPSECS
Phenylalanine metabolism	42	4-monooxygenase	ec:1.14.16.1	2	CUFF.2143|PCBD1,CUFF.27069|PAH
Phenylalanine metabolism	42	dehydrogenase [NAD(P)+]	ec:1.2.1.5	11	CUFF.7172|ALDH1A3,CUFF.7176|ALDH1A3,CUFF.9326|ALDH3A2,CUFF.9332|ALDH3A2,CUFF.938|ALDH3A2,CUFF.940|ALDH3A2,CUFF.1593|ALDH3B2,CUFF.1599|ALDH3B1,CUFF.1599|ALDH3B1,CUFF.1598|ALDH3B1,CUFF.1600|ALDH3B1
Phenylalanine metabolism	42	transaminase	ec:2.6.1.58	4	CUFF.19522|CCBL1,CUFF.19522|CCBL1,CUFF.19522|CCBL1,CUFF.19522|CCBL1
Phenylalanine metabolism	42	transaminase	ec:2.6.1.1	2	CUFF.10883|MAST,CUFF.3035|GOT1
Phenylalanine, tyrosine and tryptophan biosynthesis	14	oxidase	ec:1.4.3.2	3	CUFF.11805|IL4I1,CUFF.11805|IL4I1,CUFF.11807|IL4I1
Phenylalanine, tyrosine and tryptophan biosynthesis	14	4-monooxygenase	ec:1.14.16.1	2	CUFF.2143|PCBD1,CUFF.27069|PAH
Phenylalanine, tyrosine and tryptophan biosynthesis	14	transaminase	ec:2.6.1.58	4	CUFF.19522|CCBL1,CUFF.19522|CCBL1,CUFF.19522|CCBL1,CUFF.19522|CCBL1
Phenylalanine, tyrosine and tryptophan biosynthesis	14	transaminase	ec:2.6.1.1	2	CUFF.10883|MAST,CUFF.3035|GOT1
Phenylalanine, tyrosine and tryptophan biosynthesis	14	kinase	ec:2.7.1.71	3	CUFF.8132|TAF9,CUFF.8128|TAF9,CUFF.802|TAF9
Phenylpropanoid biosynthesis	14	lactoperoxidase	ec:1.11.1.7	13	CUFF.3216|PRDX3,CUFF.8643|LPO,CUFF.8643|LPO,CUFF.8643|LPO,CUFF.8635|LPO,CUFF.9100|TXNDC17,CUFF.818|PRDX4,CUFF.20754|DUOX1,CUFF.20756|DUOX1,CUFF.21907|IPCEF1,CUFF.22229|MTAP,CUFF.25410|SEPSECS,CUFF.25410|SEPSECS
Phenylpropanoid biosynthesis	14	gentiobiase	ec:3.2.1.21	1	CUFF.22483|GBA2
Phosphatidylinositol signaling system	117	phospholipase C	ec:3.1.4.11	21	CUFF.6254|PLCD1,CUFF.6254|PLCD1,CUFF.6907|CCR1,CUFF.8742|CCL5,CUFF.9771|PLCD3,CUFF.10550|PLCG2,CUFF.10549|PLCG2,CUFF.10553|PLCG2,CUFF.10553|PLCG2,CUFF.10560|PLCG2,CUFF.10560|PLCG2,CUFF.10564|PLCG2,CUFF.1332|PLCB3,CUFF.1333|PLCB3,CUFF.1335|PLCB3,CUFF.17203|PLCG1,CUFF.17204|PLCG1,CUFF.17206|PLCG1,CUFF.20003|F2RL2,CUFF.20398|PLCB2,CUFF.2972|PLCE1
Phosphatidylinositol signaling system	117	3-phosphatidyltransferase	ec:2.7.8.11	1	CUFF.4043|CDIPT
Phosphatidylinositol signaling system	117	3-phosphatase	ec:3.1.3.67	3	CUFF.20350|TEP1,CUFF.20354|TEP1,CUFF.2877|PTEN
Phosphatidylinositol signaling system	117	4-phosphatase	ec:3.1.3.66	4	CUFF.12332|INPP4B,CUFF.12332|INPP4B,CUFF.18337|INPP4A,CUFF.18337|INPP4A
Phosphatidylinositol signaling system	117	inositol-1,3-bisphosphate 3-phosphatase	ec:3.1.3.64	15	CUFF.6434|MTMR14,CUFF.6434|MTMR14,CUFF.6440|MTMR14,CUFF.6440|MTMR14,CUFF.6933|SACM1L,CUFF.6933|SACM1L,CUFF.366|MTM1,CUFF.367|MTMR1,CUFF.12993|MTMR3,CUFF.12993|MTMR3,CUFF.12993|MTMR3,CUFF.12993|MTMR3,CUFF.20350|TEP1,CUFF.20354|TEP1,CUFF.2877|PTEN
Phosphatidylinositol signaling system	117	kinase C	ec:2.7.11.13	19	CUFF.3574|PKD1,CUFF.3585|PKD1,CUFF.3587|PKD1,CUFF.3580|PKD1,CUFF.3957|PRKCB,CUFF.3957|PRKCB,CUFF.6657|PRKCD,CUFF.6657|PRKCD,CUFF.7567|PRKD1,CUFF.11592|PRKD2,CUFF.16261|PRKCQ,CUFF.1070|PAK1,CUFF.1070|PAK1,CUFF.18561|PRKD3,CUFF.19495|PKN3,CUFF.20847|PRKCH,CUFF.23599|PKN1,CUFF.23599|PKN1,CUFF.23613|PRKACA
Phosphatidylinositol signaling system	117	5-phosphatase	ec:3.1.3.56	12	CUFF.3367|INPP5A,CUFF.3360|INPP5A,CUFF.3361|INPP5A,CUFF.19683|INPP5E,CUFF.19684|INPP5E,CUFF.19686|INPP5E,CUFF.19685|INPP5E,CUFF.19689|SEC16A,CUFF.21936|SYNJ2,CUFF.32468|SYNJ1,CUFF.32468|SYNJ1,CUFF.32468|SYNJ1
Phosphatidylinositol signaling system	117	5-phosphatase	ec:3.1.3.36	11	CUFF.3249|INPP5F,CUFF.3249|INPP5F,CUFF.19683|INPP5E,CUFF.19684|INPP5E,CUFF.19686|INPP5E,CUFF.19685|INPP5E,CUFF.21936|SYNJ2,CUFF.32468|SYNJ1,CUFF.32468|SYNJ1,CUFF.32468|SYNJ1,CUFF.32468|SYNJ1
Phosphatidylinositol signaling system	117	phosphatase	ec:3.1.3.25	3	CUFF.5021|IMPA2,CUFF.15774|IMPAD1,CUFF.16142|IMPA1
Phosphatidylinositol signaling system	117	cytidylyltransferase	ec:2.7.7.41	1	CUFF.16736|CDS2
Phosphatidylinositol signaling system	117	2-kinase	ec:2.7.1.158	2	CUFF.22850|IPPK,CUFF.22851|IPPK
Phosphatidylinositol signaling system	117	3-kinase	ec:2.7.1.154	4	CUFF.13274|PIK3C2B,CUFF.13276|PIK3C2B,CUFF.14614|PIK3C2A,CUFF.14614|PIK3C2A
Phosphatidylinositol signaling system	117	3-kinase	ec:2.7.1.153	1	CUFF.33109|PIK3CA
Phosphatidylinositol signaling system	117	4-kinase	ec:2.7.1.149	2	CUFF.9569|PIP4K2B,CUFF.16378|PIP4K2A
Phosphatidylinositol signaling system	117	3-kinase	ec:2.7.1.137	14	CUFF.4835|PIK3C3,CUFF.4837|PIK3C3,CUFF.8151|PIK3R1,CUFF.8151|PIK3R1,CUFF.8151|PIK3R1,CUFF.14393|ATM,CUFF.14393|ATM,CUFF.14385|ATM,CUFF.14614|PIK3C2A,CUFF.14614|PIK3C2A,CUFF.23378|PIK3R2,CUFF.23379|PIK3R2,CUFF.23388|PIK3R2,CUFF.33109|PIK3CA
Phosphatidylinositol signaling system	117	3-kinase	ec:2.7.1.127	11	CUFF.5337|MNF1,CUFF.5337|MNF1,CUFF.6770|IP6K1,CUFF.6813|IP6K2,CUFF.6815|IP6K2,CUFF.11317|ITPKC,CUFF.11320|ITPKC,CUFF.13568|ITPKB,CUFF.13571|ITPKB,CUFF.13570|ITPKB,CUFF.2809|IPMK
Phosphatidylinositol signaling system	117	kinase (ATP dependent)	ec:2.7.1.107	5	CUFF.8600|DGKE,CUFF.10151|SPHK1,CUFF.11695|SPHK2,CUFF.11696|SPHK2,CUFF.17504|DGKH
Phosphatidylinositol signaling system	117	5-kinase	ec:2.7.1.68	3	CUFF.9569|PIP4K2B,CUFF.16378|PIP4K2A,CUFF.22367|PIP5K1B
Phosphatidylinositol signaling system	117	4-kinase	ec:2.7.1.67	1	CUFF.3019|PI4K2A
Phosphonate and phosphinate metabolism	8	cytidylyltransferase	ec:2.7.7.14	2	CUFF.9986|PCYT2,CUFF.9986|PCYT2
Phosphonate and phosphinate metabolism	8	cholinephosphotransferase	ec:2.7.8.2	4	CUFF.27059|CHPT1,CUFF.27059|CHPT1,CUFF.29771|CEPT1,CUFF.29771|CEPT1
Phosphonate and phosphinate metabolism	8	EPT	ec:2.7.8.1	4	CUFF.18649|PIGF,CUFF.19179|EPT1,CUFF.29771|CEPT1,CUFF.29771|CEPT1
Photosynthesis	3	reductase	ec:1.18.1.2	3	CUFF.10276|FDXR,CUFF.10276|FDXR,CUFF.10276|FDXR
PI3K-Akt signaling pathway	1	3-kinase	ec:2.7.1.153	1	CUFF.33109|PIK3CA
Polyketide sugar unit biosynthesis	1	4,6-dehydratase	ec:4.2.1.46	1	CUFF.17992|TGDS
Porphyrin and chlorophyll metabolism	25	decarboxylase	ec:4.1.1.37	1	CUFF.30422|UROD
Porphyrin and chlorophyll metabolism	25	synthase	ec:4.2.1.75	3	CUFF.3322|UROS,CUFF.3322|UROS,CUFF.14525|HMBS
Porphyrin and chlorophyll metabolism	25	ferro-protoporphyrin chelatase	ec:4.99.1.1	1	CUFF.5143|FECH
Porphyrin and chlorophyll metabolism	25	synthase	ec:4.2.1.24	1	CUFF.23045|ALAD
Porphyrin and chlorophyll metabolism	25	beta-glucuronide glucuronohydrolase glucuronidase	ec:3.2.1.31	3	CUFF.4161|GUSB,CUFF.4169|GUSB,CUFF.4176|GUSB
Porphyrin and chlorophyll metabolism	25	synthase	ec:4.4.1.17	1	CUFF.935|HCCS
Porphyrin and chlorophyll metabolism	25	oxygenase (biliverdin-producing)	ec:1.14.99.3	1	CUFF.3735|HMOX2
Porphyrin and chlorophyll metabolism	25	synthase	ec:2.3.1.37	1	CUFF.6695|ALAS1
Porphyrin and chlorophyll metabolism	25	synthase	ec:2.5.1.61	1	CUFF.14525|HMBS
Porphyrin and chlorophyll metabolism	25	1-naphthol glucuronyltransferase	ec:2.4.1.17	1	CUFF.2749|CSGALNACT1
Porphyrin and chlorophyll metabolism	25	ligase	ec:6.1.1.17	4	CUFF.3929|EARS2,CUFF.6793|QARS,CUFF.13480|EPRS,CUFF.13480|EPRS
Porphyrin and chlorophyll metabolism	25	oxidase	ec:1.3.3.3	2	CUFF.9467|RSAD1,CUFF.9467|RSAD1
Porphyrin and chlorophyll metabolism	25	ceruloplasmin	ec:1.16.3.1	2	CUFF.518|FTH1,CUFF.22366|FXN
Porphyrin and chlorophyll metabolism	25	acid a,c-diamide adenosyltransferase	ec:2.5.1.17	2	CUFF.12881|MMAB,CUFF.12881|MMAB
Porphyrin and chlorophyll metabolism	25	reductase	ec:1.3.1.24	2	CUFF.5880|BLVRA,CUFF.11301|BLVRB
Primary bile acid biosynthesis	15	3beta-dehydrogenase	ec:1.1.1.181	3	CUFF.4116|HSD3B7,CUFF.4116|HSD3B7,CUFF.4116|HSD3B7
Primary bile acid biosynthesis	15	dehydrogenase	ec:1.1.1.35	7	CUFF.5284|HSD17B8,CUFF.692|HSD17B10,CUFF.17894|CRYL1,CUFF.17894|CRYL1,CUFF.17890|CRYL1,CUFF.19190|HADHB,CUFF.19183|HADHA
Primary bile acid biosynthesis	15	7alpha-hydroxylase	ec:1.14.13.100	1	CUFF.15817|CYP7B1
Primary bile acid biosynthesis	15	racemase	ec:5.1.99.4	1	CUFF.8380|AMACR
Primary bile acid biosynthesis	15	hydrolase	ec:3.1.2.27	1	CUFF.17294|ACOT8
Primary bile acid biosynthesis	15	24-hydroxylase	ec:1.17.99.3	2	CUFF.6592|ACOX2,CUFF.6592|ACOX2
Propanoate metabolism	47	decarboxylase	ec:4.1.1.41	3	CUFF.21343|ECHDC1,CUFF.21343|ECHDC1,CUFF.21343|ECHDC1
Propanoate metabolism	47	dehydratase	ec:4.2.1.79	4	CUFF.17958|IRG1,CUFF.17958|IRG1,CUFF.17958|IRG1,CUFF.17958|IRG1
Propanoate metabolism	47	mutase	ec:5.4.99.2	3	CUFF.5613|MUT,CUFF.5613|MUT,CUFF.5613|MUT
Propanoate metabolism	47	hydratase	ec:4.2.1.17	5	CUFF.3397|ECHS1,CUFF.19190|HADHB,CUFF.19183|HADHA,CUFF.22890|AUH,CUFF.22890|AUH
Propanoate metabolism	47	carboxylase	ec:6.4.1.2	4	CUFF.8717|ACACA,CUFF.8723|ACACA,CUFF.8723|ACACA,CUFF.8723|ACACA
Propanoate metabolism	47	ligase (ADP-forming)	ec:6.2.1.5	4	CUFF.9666|ACLY,CUFF.9666|ACLY,CUFF.17590|SUCLA2,CUFF.18910|SUCLG1
Propanoate metabolism	47	ligase (GDP-forming)	ec:6.2.1.4	2	CUFF.6538|SUCLG2,CUFF.18910|SUCLG1
Propanoate metabolism	47	ligase	ec:6.2.1.1	3	CUFF.16635|ACSS2,CUFF.16635|ACSS2,CUFF.17092|ACSS2
Propanoate metabolism	47	decarboxylase	ec:4.1.1.9	1	CUFF.10558|MLYCD
Propanoate metabolism	47	dehydrogenase (NAD+)	ec:1.2.1.3	8	CUFF.7172|ALDH1A3,CUFF.7176|ALDH1A3,CUFF.9326|ALDH3A2,CUFF.9332|ALDH3A2,CUFF.12815|ALDH2,CUFF.938|ALDH3A2,CUFF.940|ALDH3A2,CUFF.22399|ALDH1A1
Propanoate metabolism	47	C-acetyltransferase	ec:2.3.1.9	3	CUFF.14380|ACAT1,CUFF.19183|HADHA,CUFF.21994|ACAT2
Propanoate metabolism	47	dehydrogenase	ec:1.1.1.27	6	CUFF.14318|LDHB,CUFF.14319|LDHB,CUFF.1094|CTNNA3,CUFF.1096|LDHC,CUFF.1088|LDHA,CUFF.2641|LDHA
Propanoate metabolism	47	epimerase	ec:5.1.99.1	2	CUFF.7423|MCEE,CUFF.7423|MCEE
Propanoate metabolism	47	dehydrogenase (acylating)	ec:1.2.1.27	1	CUFF.21056|ALDH6A1
Propanoate metabolism	47	dehydrogenase (acetylating)	ec:1.2.1.18	1	CUFF.21056|ALDH6A1
Purine metabolism	328	synthase	ec:6.3.4.4	4	CUFF.7934|ADSSL1,CUFF.7936|ADSSL1,CUFF.7937|ADSSL1,CUFF.13591|ADSS
Purine metabolism	328	phosphodiesterase	ec:3.1.4.35	1	CUFF.10005|OXLD1|PDE6G
Purine metabolism	328	diphosphokinase	ec:2.7.6.1	6	CUFF.8178|PRPS1,CUFF.9349|PRPSAP2,CUFF.9350|PRPSAP2,CUFF.10160|PRPSAP1,CUFF.930|PRPS2,CUFF.25032|PRPS1
Purine metabolism	328	phosphodiesterase	ec:3.1.4.17	2	CUFF.8208|PDE4D,CUFF.14625|PDE3B
Purine metabolism	328	carboxylase	ec:4.1.1.21	1	CUFF.21079|PAICS
Purine metabolism	328	3'-diphosphatase	ec:3.1.7.2	1	CUFF.7309|HDDC3
Purine metabolism	328	oxidase	ec:1.17.3.2	3	CUFF.18510|XDH,CUFF.18512|XDH,CUFF.18512|XDH
Purine metabolism	328	synthase	ec:6.3.2.6	1	CUFF.21079|PAICS
Purine metabolism	328	kinase	ec:2.7.4.8	13	CUFF.4596|CARD11,CUFF.4599|CARD11,CUFF.4600|CARD11,CUFF.4601|CARD11,CUFF.4608|CARD11,CUFF.405|MPP1,CUFF.571|DLG3,CUFF.571|DLG3,CUFF.745|CASK,CUFF.22373|TJP2|ZO2,CUFF.22373|TJP2|ZO2,CUFF.23246|GUK1,CUFF.23246|GUK1
Purine metabolism	328	kinase	ec:2.7.4.6	10	CUFF.3430|NME4,CUFF.3431|NME4,CUFF.6847|NME6,CUFF.9426|NME2,CUFF.9430|NME2,CUFF.9430|NME2,CUFF.9430|NME2,CUFF.651|RP2,CUFF.13634|NME7,CUFF.13634|NME7
Purine metabolism	328	kinase	ec:2.7.4.3	6	CUFF.8132|TAF9,CUFF.8128|TAF9,CUFF.802|TAF9,CUFF.19460|AK1,CUFF.22342|AK3,CUFF.2413|BD-1
Purine metabolism	328	phosphoribosyldiphosphate 5-amidotransferase	ec:2.4.2.14	2	CUFF.3895|PPAT,CUFF.3897|PPAT
Purine metabolism	328	synthase	ec:6.3.5.3	2	CUFF.9229|PFAS,CUFF.9227|PFAS
Purine metabolism	328	cyclase	ec:4.6.1.2	2	CUFF.12453|GUCY1B3,CUFF.2643|STAR
Purine metabolism	328	cyclase	ec:4.6.1.1	9	CUFF.3717|ADCY9,CUFF.10775|ADCY7,CUFF.10775|ADCY7,CUFF.10775|ADCY7,CUFF.10777|ADCY7,CUFF.10777|ADCY7,CUFF.10777|ADCY7,CUFF.16924|GNAS,CUFF.16924|GNAS
Purine metabolism	328	dehydrogenase	ec:1.17.1.4	3	CUFF.18510|XDH,CUFF.18512|XDH,CUFF.18512|XDH
Purine metabolism	328	nucleotidyltransferase	ec:2.7.7.8	3	CUFF.18721|PNPT1,CUFF.18721|PNPT1,CUFF.18721|PNPT1
Purine metabolism	328	DNA polymerase	ec:2.7.7.7	41	CUFF.3083|POLL,CUFF.3083|POLL,CUFF.3485|CHTF18,CUFF.5551|POLH,CUFF.5551|POLH,CUFF.5552|POLH,CUFF.7275|POLG,CUFF.7287|POLG,CUFF.7287|POLG,CUFF.7276|POLG,CUFF.8502|PAPD7,CUFF.9089|MYBBP1A,CUFF.9080|MYBBP1A,CUFF.9081|MYBBP1A,CUFF.9082|MYBBP1A,CUFF.9872|POLG2,CUFF.9870|DDX5|POLG2,CUFF.10771|PAPD5,CUFF.10771|PAPD5,CUFF.11779|AP2A1,CUFF.11835|POLD1,CUFF.11836|POLD1,CUFF.11837|POLD1,CUFF.11838|POLD1,CUF…
Purine metabolism	328	RNA polymerase	ec:2.7.7.6	36	CUFF.3403|POLR3K,CUFF.3922|POLR3E,CUFF.4190|CRCP,CUFF.4190|CRCP,CUFF.4311|POLR2J,CUFF.4733|CTDP1,CUFF.4734|CTDP1,CUFF.4735|CTDP1,CUFF.5470|MED20,CUFF.5537|POLR1C,CUFF.5772|ZNRD1,CUFF.9193|POLR2A,CUFF.10857|COQ9,CUFF.10860|POLR2C,CUFF.10860|POLR2C,CUFF.11140|POLR2I,CUFF.13539|POLR3K,CUFF.16016|POLR2K,CUFF.16016|POLR2K,CUFF.16016|POLR2K,CUFF.1283|POLR2G,CUFF.16559|POLR3F,CUFF.16559|POLR3F,CUFF.1781…
Purine metabolism	328	adenylyltransferase	ec:2.7.7.4	1	CUFF.2868|PAPSS2
Purine metabolism	328	deaminase	ec:3.5.4.6	1	CUFF.14655|AMPD3
Purine metabolism	328	deaminase	ec:3.5.4.4	2	CUFF.17241|ADA,CUFF.17242|ADA
Purine metabolism	328	deaminase	ec:3.5.4.3	1	CUFF.22398|GDA
Purine metabolism	328	reductase	ec:1.7.1.7	2	CUFF.5942|GMPR,CUFF.20220|GMPR2
Purine metabolism	328	RNA polymerase	ec:2.7.7.48	1	CUFF.9193|POLR2A
Purine metabolism	328	phosphoribosyltransferase	ec:2.4.2.8	2	CUFF.16389|PRTFDC1,CUFF.2504|HPRT1
Purine metabolism	328	phosphoribosyltransferase	ec:2.4.2.7	1	CUFF.10672|APRT
Purine metabolism	328	phosphorylase	ec:2.4.2.1	3	CUFF.20349|PNP,CUFF.20349|PNP,CUFF.20349|PNP
Purine metabolism	328	reductase	ec:1.17.4.1	3	CUFF.15976|RRM2B,CUFF.19326|RRM2,CUFF.19326|RRM2
Purine metabolism	328	ribonucleotide mutase	ec:5.4.99.18	1	CUFF.21079|PAICS
Purine metabolism	328	3'-mononucleotidase	ec:3.1.3.6	1	CUFF.15774|IMPAD1
Purine metabolism	328	uridine 5'-nucleotidase	ec:3.1.3.5	7	CUFF.3131|NT5C2,CUFF.3131|NT5C2,CUFF.9389|NT5M,CUFF.9665|NT5C3L,CUFF.9665|NT5C3L,CUFF.10237|NT5C,CUFF.21663|NT5E
Purine metabolism	328	(symmetrical)	ec:3.6.1.41	2	CUFF.22768|NUDT2,CUFF.22768|NUDT2
Purine metabolism	328	phosphatase	ec:3.6.1.40	1	CUFF.16626|ENTPD6
Purine metabolism	328	diphosphatase	ec:3.6.1.9	1	CUFF.16145|ENPP2
Purine metabolism	328	diphosphate phosphatase	ec:3.6.1.6	6	CUFF.16298|NUDT5,CUFF.16298|NUDT5,CUFF.19822|ENTPD2,CUFF.19811|ENTPD2,CUFF.2991|ENTPD1,CUFF.2991|ENTPD1
Purine metabolism	328	adenylpyrophosphatase	ec:3.6.1.3	88	CUFF.3602|ABCA3,CUFF.3609|ABCA3,CUFF.3609|ABCA3,CUFF.4436|ATP5J2,CUFF.4499|PMS2,CUFF.5739|ABCF1,CUFF.6123|WRNIP1,CUFF.6123|WRNIP1,CUFF.6116|WRNIP1,CUFF.6237|MLH1,CUFF.6250|ATP5H,CUFF.6551|PSMD6,CUFF.7077|RUVBL1,CUFF.7840|DYNC1H1,CUFF.7845|DYNC1H1,CUFF.7857|HSP90AA1,CUFF.9847|PSMC5,CUFF.10029|RNF213,CUFF.10029|RNF213,CUFF.10029|RNF213,CUFF.10028|RNF213,CUFF.10075|DNAH17,CUFF.10165|ATP5L,CUFF.10254…
Purine metabolism	328	dinucleosidetriphosphatase	ec:3.6.1.29	1	CUFF.6568|FHIT
Purine metabolism	328	diphosphatase	ec:3.6.1.21	2	CUFF.16298|NUDT5,CUFF.16298|NUDT5
Purine metabolism	328	diphosphatase	ec:3.6.1.19	1	CUFF.21691|ENPP1
Purine metabolism	328	(asymmetrical)	ec:3.6.1.17	2	CUFF.22768|NUDT2,CUFF.22768|NUDT2
Purine metabolism	328	phosphatase	ec:3.6.1.15	55	CUFF.3485|CHTF18,CUFF.3789|NUBP1,CUFF.4228|RFC2,CUFF.5027|AFG3L2,CUFF.7139|GPN1,CUFF.8134|NAIP,CUFF.8134|NAIP,CUFF.8126|RAD17,CUFF.8546|TRIP13,CUFF.8705|ZNHIT3,CUFF.9634|CDC6,CUFF.10700|SPG7,CUFF.10702|SPG7,CUFF.10736|AFG3L1,CUFF.10736|AFG3L1,CUFF.10730|AFG3L1,CUFF.10747|AFG3L1,CUFF.10749|AFG3L1,CUFF.10750|LOC101113264,CUFF.10751|AFG3L1,CUFF.10836|NLRC5,CUFF.10844|NLRC5,CUFF.10844|NLRC5,CUFF.1084…
Purine metabolism	328	kinase	ec:2.7.1.113	6	CUFF.18463|DGUOK,CUFF.18463|DGUOK,CUFF.18463|DGUOK,CUFF.18463|DGUOK,CUFF.18463|DGUOK,CUFF.18463|DGUOK
Purine metabolism	328	dehydrogenase	ec:1.1.1.205	2	CUFF.6803|IMPDH2|LOC101130343|QRICH1,CUFF.6803|IMPDH2|LOC101130343|QRICH1
Purine metabolism	328	(alpha-D-glucose-1,6-bisphosphate-dependent)	ec:5.4.2.2	1	CUFF.21337|PGM3
Purine metabolism	328	kinase	ec:2.7.1.40	2	CUFF.20170|PKM,CUFF.20170|PKM
Purine metabolism	328	kinase	ec:2.7.1.25	1	CUFF.2868|PAPSS2
Purine metabolism	328	kinase	ec:2.7.1.20	2	CUFF.2249|ADK,CUFF.2249|ADK
Pyrimidine metabolism	154	synthase (glutamine hydrolysing)	ec:6.3.4.2	1	CUFF.878|CTPS2
Pyrimidine metabolism	154	kinase	ec:2.7.4.6	10	CUFF.3430|NME4,CUFF.3431|NME4,CUFF.6847|NME6,CUFF.9426|NME2,CUFF.9430|NME2,CUFF.9430|NME2,CUFF.9430|NME2,CUFF.651|RP2,CUFF.13634|NME7,CUFF.13634|NME7
Pyrimidine metabolism	154	ec:3.5.1.6 beta-ureidopropionase	ec:3.5.1.6	1	CUFF.13107|UPB1
Pyrimidine metabolism	154	synthase (glutamine-hydrolysing)	ec:6.3.5.5	4	CUFF.19164|CAD,CUFF.19164|CAD,CUFF.19162|CAD,CUFF.19163|CAD
Pyrimidine metabolism	154	synthase	ec:2.1.1.45	1	CUFF.4939|TYMS
Pyrimidine metabolism	154	deaminase	ec:3.5.4.12	1	CUFF.2442|DCTD
Pyrimidine metabolism	154	nucleotidyltransferase	ec:2.7.7.8	3	CUFF.18721|PNPT1,CUFF.18721|PNPT1,CUFF.18721|PNPT1
Pyrimidine metabolism	154	DNA polymerase	ec:2.7.7.7	41	CUFF.3083|POLL,CUFF.3083|POLL,CUFF.3485|CHTF18,CUFF.5551|POLH,CUFF.5551|POLH,CUFF.5552|POLH,CUFF.7275|POLG,CUFF.7287|POLG,CUFF.7287|POLG,CUFF.7276|POLG,CUFF.8502|PAPD7,CUFF.9089|MYBBP1A,CUFF.9080|MYBBP1A,CUFF.9081|MYBBP1A,CUFF.9082|MYBBP1A,CUFF.9872|POLG2,CUFF.9870|DDX5|POLG2,CUFF.10771|PAPD5,CUFF.10771|PAPD5,CUFF.11779|AP2A1,CUFF.11835|POLD1,CUFF.11836|POLD1,CUFF.11837|POLD1,CUFF.11838|POLD1,CUF…
Pyrimidine metabolism	154	RNA polymerase	ec:2.7.7.6	36	CUFF.3403|POLR3K,CUFF.3922|POLR3E,CUFF.4190|CRCP,CUFF.4190|CRCP,CUFF.4311|POLR2J,CUFF.4733|CTDP1,CUFF.4734|CTDP1,CUFF.4735|CTDP1,CUFF.5470|MED20,CUFF.5537|POLR1C,CUFF.5772|ZNRD1,CUFF.9193|POLR2A,CUFF.10857|COQ9,CUFF.10860|POLR2C,CUFF.10860|POLR2C,CUFF.11140|POLR2I,CUFF.13539|POLR3K,CUFF.16016|POLR2K,CUFF.16016|POLR2K,CUFF.16016|POLR2K,CUFF.1283|POLR2G,CUFF.16559|POLR3F,CUFF.16559|POLR3F,CUFF.1781…
Pyrimidine metabolism	154	deaminase	ec:3.5.4.5	3	CUFF.27758|APOBEC3B|APOBEC3Z2,CUFF.27758|APOBEC3B|APOBEC3Z2,CUFF.27758|APOBEC3B|APOBEC3Z2
Pyrimidine metabolism	154	deoxyribosyltransferase	ec:2.4.2.6	2	CUFF.5529,CUFF.5529
Pyrimidine metabolism	154	phosphorylase	ec:2.4.2.3	2	CUFF.28060|UPP1,CUFF.28061|UPP1
Pyrimidine metabolism	154	phosphorylase	ec:2.4.2.1	3	CUFF.20349|PNP,CUFF.20349|PNP,CUFF.20349|PNP
Pyrimidine metabolism	154	reductase	ec:1.17.4.1	3	CUFF.15976|RRM2B,CUFF.19326|RRM2,CUFF.19326|RRM2
Pyrimidine metabolism	154	3'-mononucleotidase	ec:3.1.3.6	1	CUFF.15774|IMPAD1
Pyrimidine metabolism	154	uridine 5'-nucleotidase	ec:3.1.3.5	7	CUFF.3131|NT5C2,CUFF.3131|NT5C2,CUFF.9389|NT5M,CUFF.9665|NT5C3L,CUFF.9665|NT5C3L,CUFF.10237|NT5C,CUFF.21663|NT5E
Pyrimidine metabolism	154	diphosphate phosphatase	ec:3.6.1.6	6	CUFF.16298|NUDT5,CUFF.16298|NUDT5,CUFF.19822|ENTPD2,CUFF.19811|ENTPD2,CUFF.2991|ENTPD1,CUFF.2991|ENTPD1
Pyrimidine metabolism	154	carbamoylaspartic dehydrase	ec:3.5.2.3	4	CUFF.19164|CAD,CUFF.19164|CAD,CUFF.19162|CAD,CUFF.19163|CAD
Pyrimidine metabolism	154	diphosphatase	ec:3.6.1.23	3	CUFF.872|DUT,CUFF.20732|DUT,CUFF.31817|DUT
Pyrimidine metabolism	154	diphosphatase	ec:3.6.1.19	1	CUFF.21691|ENPP1
Pyrimidine metabolism	154	(asymmetrical)	ec:3.6.1.17	2	CUFF.22768|NUDT2,CUFF.22768|NUDT2
Pyrimidine metabolism	154	diphosphatase	ec:3.6.1.12	1	CUFF.4064|DCTPP1
Pyrimidine metabolism	154	kinase	ec:2.7.4.22	1	CUFF.19366|CMPK2
Pyrimidine metabolism	154	kinase	ec:2.7.4.14	1	CUFF.19366|CMPK2
Pyrimidine metabolism	154	kinase	ec:2.7.4.10	1	CUFF.22342|AK3
Pyrimidine metabolism	154	carbamoyltransferase	ec:2.1.3.2	4	CUFF.19164|CAD,CUFF.19164|CAD,CUFF.19162|CAD,CUFF.19163|CAD
Pyrimidine metabolism	154	reductase	ec:1.8.1.9	12	CUFF.7113|TXNRD3,CUFF.7104|TXNRD3,CUFF.8959|NXN,CUFF.8959|NXN,CUFF.8954|NXN,CUFF.13203|TXNRD2,CUFF.13204|TXNRD2,CUFF.13206|TXNRD2,CUFF.13208|TXNRD2,CUFF.13221|TXNRD2,CUFF.13221|TXNRD2,CUFF.27073|TXNRD1
Pyrimidine metabolism	154	kinase	ec:2.7.1.48	7	CUFF.16854|UCKL1,CUFF.16854|UCKL1,CUFF.16850|UCKL1,CUFF.16852|UCKL1,CUFF.19591|UCK1,CUFF.19593|UCK1,CUFF.29109|UCK2
Pyrimidine metabolism	154	kinase	ec:2.7.1.21	1	CUFF.10074|TK1
Pyruvate metabolism	57	carboxykinase (GTP)	ec:4.1.1.32	1	CUFF.20240|PCK2
Pyruvate metabolism	57	carboxylase	ec:6.4.1.2	4	CUFF.8717|ACACA,CUFF.8723|ACACA,CUFF.8723|ACACA,CUFF.8723|ACACA
Pyruvate metabolism	57	carboxylase	ec:6.4.1.1	4	CUFF.1529|PC,CUFF.1531|PC,CUFF.1532|PC,CUFF.1534|PC
Pyruvate metabolism	57	hydrolase	ec:3.1.2.6	3	CUFF.3487|HAGHL,CUFF.3487|HAGHL,CUFF.3542|HAGH
Pyruvate metabolism	57	hydrolase	ec:3.1.2.1	5	CUFF.10507|NUDT7,CUFF.825|ACOT9,CUFF.825|ACOT9,CUFF.825|ACOT9,CUFF.825|ACOT9
Pyruvate metabolism	57	ligase	ec:6.2.1.1	3	CUFF.16635|ACSS2,CUFF.16635|ACSS2,CUFF.17092|ACSS2
Pyruvate metabolism	57	dehydrogenase (NADP+)	ec:1.1.1.82	1	CUFF.4287|MDH
Pyruvate metabolism	57	reductase (NADP+)	ec:1.1.1.79	1	CUFF.22507|GRHPR
Pyruvate metabolism	57	lyase	ec:4.4.1.5	1	CUFF.5436|GLO1
Pyruvate metabolism	57	acetylphosphatase	ec:3.6.1.7	2	CUFF.18694|ACYP2,CUFF.21094|ACYP1
Pyruvate metabolism	57	dehydrogenase (NAD+)	ec:1.2.1.3	8	CUFF.7172|ALDH1A3,CUFF.7176|ALDH1A3,CUFF.9326|ALDH3A2,CUFF.9332|ALDH3A2,CUFF.12815|ALDH2,CUFF.938|ALDH3A2,CUFF.940|ALDH3A2,CUFF.22399|ALDH1A1
Pyruvate metabolism	57	dehydrogenase (cytochrome)	ec:1.1.2.4	2	CUFF.10470|LDHD,CUFF.10471|LDHD
Pyruvate metabolism	57	dehydrogenase (oxaloacetate-decarboxylating) (NADP+)	ec:1.1.1.40	1	CUFF.996|ME3
Pyruvate metabolism	57	dehydrogenase (decarboxylating)	ec:1.1.1.39	3	CUFF.5121|ME2,CUFF.5121|ME2,CUFF.5124|ME2
Pyruvate metabolism	57	dehydrogenase (oxaloacetate-decarboxylating)	ec:1.1.1.38	4	CUFF.5121|ME2,CUFF.5121|ME2,CUFF.5124|ME2,CUFF.996|ME3
Pyruvate metabolism	57	dehydrogenase	ec:1.1.1.37	3	CUFF.4287|MDH,CUFF.17741|MDH1,CUFF.18941|MDH1
Pyruvate metabolism	57	C-acetyltransferase	ec:2.3.1.9	3	CUFF.14380|ACAT1,CUFF.19183|HADHA,CUFF.21994|ACAT2
Pyruvate metabolism	57	dehydrogenase	ec:1.1.1.28	1	CUFF.10471|LDHD
Pyruvate metabolism	57	dehydrogenase	ec:1.1.1.27	6	CUFF.14318|LDHB,CUFF.14319|LDHB,CUFF.1094|CTNNA3,CUFF.1096|LDHC,CUFF.1088|LDHA,CUFF.2641|LDHA
Pyruvate metabolism	57	reductase	ec:1.1.1.21	2	CUFF.28760|AKR1B1,CUFF.30405|AKR1A1
Pyruvate metabolism	57	dehydrogenase (acetyl-transferring)	ec:1.2.4.1	3	CUFF.6594|PDHB,CUFF.834|PDHA1,CUFF.835|PDHA1
Pyruvate metabolism	57	kinase	ec:2.7.1.40	2	CUFF.20170|PKM,CUFF.20170|PKM
Retinol metabolism	20	1-monooxygenase	ec:1.14.15.3	2	CUFF.23538|CYP4F2,CUFF.23538|CYP4F2
Retinol metabolism	20	dehydrogenase	ec:1.1.1.1	2	CUFF.31147|DHRS9,CUFF.31148|DHRS9
Retinol metabolism	20	dehydrogenase (NAD+)	ec:1.1.1.105	6	CUFF.15863|RDH10,CUFF.15863|RDH10,CUFF.20960|RDH11,CUFF.20960|RDH11,CUFF.31147|DHRS9,CUFF.31148|DHRS9
Retinol metabolism	20	O-fatty-acyltransferase	ec:2.3.1.76	5	CUFF.14888|DGAT2,CUFF.14888|DGAT2,CUFF.14888|DGAT2,CUFF.14888|DGAT2,CUFF.15377|DGAT1
Retinol metabolism	20	O-acyltransferase	ec:2.3.1.135	2	CUFF.12201|LRAT,CUFF.12201|LRAT
Retinol metabolism	20	1-naphthol glucuronyltransferase	ec:2.4.1.17	1	CUFF.2749|CSGALNACT1
Retinol metabolism	20	dehydrogenase	ec:1.2.1.36	3	CUFF.7176|ALDH1A3,CUFF.20243|DHRS4,CUFF.22399|ALDH1A1
Retinol metabolism	20	monooxygenase	ec:1.14.14.1	1	CUFF.23537|CYP4F55
Riboflavin metabolism	13	reductase (NADPH)	ec:1.5.1.30	1	CUFF.11301|BLVRB
Riboflavin metabolism	13	monophenol monooxygenase	ec:1.14.18.1	1	CUFF.973|TYR
Riboflavin metabolism	13	phosphatase	ec:3.1.3.2	8	CUFF.7704|PPIP5K1,CUFF.7704|PPIP5K1,CUFF.7704|PPIP5K1,CUFF.7703|PPIP5K1,CUFF.23172|ACP1,CUFF.23172|ACP1,CUFF.2863|MINPP1,CUFF.2865|MINPP1
Riboflavin metabolism	13	diphosphatase	ec:3.6.1.9	1	CUFF.16145|ENPP2
Riboflavin metabolism	13	kinase	ec:2.7.1.26	2	CUFF.22419|RFK,CUFF.22419|RFK
Selenocompound metabolism	19	water dikinase	ec:2.7.9.3	2	CUFF.4066|SEPHS2,CUFF.16400|SEPHS1
Selenocompound metabolism	19	lyase	ec:4.4.1.16	2	CUFF.30757|SCLY,CUFF.30758|SCLY
Selenocompound metabolism	19	adenylyltransferase	ec:2.7.7.4	1	CUFF.2868|PAPSS2
Selenocompound metabolism	19	synthase	ec:2.1.1.13	1	CUFF.2011|MTR
Selenocompound metabolism	19	ligase	ec:6.1.1.10	1	CUFF.31471|MARS2
Selenocompound metabolism	19	reductase	ec:1.8.1.9	12	CUFF.7113|TXNRD3,CUFF.7104|TXNRD3,CUFF.8959|NXN,CUFF.8959|NXN,CUFF.8954|NXN,CUFF.13203|TXNRD2,CUFF.13204|TXNRD2,CUFF.13206|TXNRD2,CUFF.13208|TXNRD2,CUFF.13221|TXNRD2,CUFF.13221|TXNRD2,CUFF.27073|TXNRD1
Sesquiterpenoid and triterpenoid biosynthesis	1	synthase	ec:2.5.1.21	1	CUFF.22139|FDFT1
Sphingolipid metabolism	47	phosphodiesterase	ec:3.1.4.12	3	CUFF.21370|SMPDL3A,CUFF.21370|SMPDL3A,CUFF.21491|SMPD2
Sphingolipid metabolism	47	synthase	ec:2.7.8.27	4	CUFF.2882|SGMS1,CUFF.2882|SGMS1,CUFF.2882|SGMS1,CUFF.2882|SGMS1
Sphingolipid metabolism	47	cerebroside galactosidase	ec:3.2.1.46	1	CUFF.21179|GALC
Sphingolipid metabolism	47	psychosine hydrolase	ec:3.2.1.45	1	CUFF.22483|GBA2
Sphingolipid metabolism	47	lactase (ambiguous)	ec:3.2.1.23	3	CUFF.6207|GLB1,CUFF.6206|GLB1,CUFF.6211|TMPPE
Sphingolipid metabolism	47	reductase	ec:1.1.1.102	1	CUFF.5206|KDSR
Sphingolipid metabolism	47	C-palmitoyltransferase	ec:2.3.1.50	5	CUFF.7594|SPTSSA,CUFF.16193|SPTLC3,CUFF.18017|SPTSSA,CUFF.21149|SPTLC2,CUFF.22882|SPTLC1
Sphingolipid metabolism	47	glucosyltransferase	ec:2.4.1.80	1	CUFF.22991|UGCG
Sphingolipid metabolism	47	acylsphingosine deacylase	ec:3.5.1.23	4	CUFF.22252|ACER2,CUFF.22252|ACER2,CUFF.2507|ASAH1,CUFF.2859|ASAH2
Sphingolipid metabolism	47	N-acyltransferase	ec:2.3.1.24	1	CUFF.5164|CERS5
Sphingolipid metabolism	47	phosphatase	ec:3.1.3.4	9	CUFF.3351|PPP2R2D,CUFF.4951|LPIN2,CUFF.4951|LPIN2,CUFF.4951|LPIN2,CUFF.4951|LPIN2,CUFF.8234|PPAP2A,CUFF.17217|LPIN3,CUFF.17209|LPIN3,CUFF.19284|LPIN1
Sphingolipid metabolism	47	aldolase	ec:4.1.2.27	1	CUFF.2142|SGPL1
Sphingolipid metabolism	47	sulfatase	ec:3.1.6.1	10	CUFF.10382|ARSG|T2R65A,CUFF.10382|ARSG|T2R65A,CUFF.17353|SULF2,CUFF.17353|SULF2,CUFF.17353|SULF2,CUFF.17354|SULF2,CUFF.17354|SULF2,CUFF.17354|SULF2,CUFF.17354|SULF2,CUFF.20014|ARSB
Sphingolipid metabolism	47	cholinephosphotransferase	ec:2.7.8.3	4	CUFF.2882|SGMS1,CUFF.2882|SGMS1,CUFF.2882|SGMS1,CUFF.2882|SGMS1
Sphingolipid metabolism	47	kinase	ec:2.7.1.91	3	CUFF.10151|SPHK1,CUFF.11695|SPHK2,CUFF.11696|SPHK2
Starch and sucrose metabolism	31	decarboxylase	ec:4.1.1.35	2	CUFF.18781|UXS1,CUFF.18781|UXS1
Starch and sucrose metabolism	31	phosphorylase	ec:2.4.1.1	4	CUFF.4831|PYGB,CUFF.16630|PYGB,CUFF.16631|PYGB,CUFF.22229|MTAP
Starch and sucrose metabolism	31	isomerase	ec:5.3.1.9	2	CUFF.11067|GPI,CUFF.11067|GPI
Starch and sucrose metabolism	31	glucokinase (phosphorylating)	ec:2.7.1.2	1	CUFF.2123|HK1
Starch and sucrose metabolism	31	hexokinase type IV glucokinase	ec:2.7.1.1	3	CUFF.18415|HK2,CUFF.18417|HK2,CUFF.2123|HK1
Starch and sucrose metabolism	31	beta-glucuronide glucuronohydrolase glucuronidase	ec:3.2.1.31	3	CUFF.4161|GUSB,CUFF.4169|GUSB,CUFF.4176|GUSB
Starch and sucrose metabolism	31	gentiobiase	ec:3.2.1.21	1	CUFF.22483|GBA2
Starch and sucrose metabolism	31	maltase	ec:3.2.1.20	3	CUFF.10037|GAA,CUFF.10037|GAA,CUFF.20462|GANC
Starch and sucrose metabolism	31	uridylyltransferase	ec:2.7.7.9	3	CUFF.18963|UGP2,CUFF.18963|UGP2,CUFF.18963|UGP2
Starch and sucrose metabolism	31	glucose 6-phosphate phosphatase	ec:3.1.3.9	1	CUFF.9741|G6PC3
Starch and sucrose metabolism	31	diphosphatase	ec:3.6.1.9	1	CUFF.16145|ENPP2
Starch and sucrose metabolism	31	diphosphatase	ec:3.6.1.21	2	CUFF.16298|NUDT5,CUFF.16298|NUDT5
Starch and sucrose metabolism	31	1-naphthol glucuronyltransferase	ec:2.4.1.17	1	CUFF.2749|CSGALNACT1
Starch and sucrose metabolism	31	synthase	ec:2.4.1.11	3	CUFF.11728|GYS1,CUFF.11728|GYS1,CUFF.11725|GYS1
Starch and sucrose metabolism	31	(alpha-D-glucose-1,6-bisphosphate-dependent)	ec:5.4.2.2	1	CUFF.21337|PGM3
Steroid biosynthesis	21	esterase	ec:3.1.1.13	2	CUFF.2922|LIPA,CUFF.2922|LIPA
Steroid biosynthesis	21	oxidase	ec:1.14.21.6	2	CUFF.14565|SC5D,CUFF.14565|SC5D
Steroid biosynthesis	21	3-dehydrogenase (decarboxylating)	ec:1.1.1.170	2	CUFF.379|NSDHL,CUFF.379|NSDHL
Steroid biosynthesis	21	O-acyltransferase	ec:2.3.1.26	4	CUFF.14013|SOAT1,CUFF.14013|SOAT1,CUFF.14013|SOAT1,CUFF.14380|ACAT1
Steroid biosynthesis	21	3-dehydrogenase	ec:1.1.1.270	3	CUFF.20243|DHRS4,CUFF.29134|HSD17B7,CUFF.29134|HSD17B7
Steroid biosynthesis	21	monooxygenase	ec:1.14.13.72	4	CUFF.12193|MSMO1,CUFF.12193|MSMO1,CUFF.12193|MSMO1,CUFF.16315|MSMO1
Steroid biosynthesis	21	14alpha-demethylase	ec:1.14.13.70	1	CUFF.28083|CYP51A1
Steroid biosynthesis	21	Delta-isomerase	ec:5.3.3.5	2	CUFF.642|EBP,CUFF.640|EBP|TBC1D25
Steroid biosynthesis	21	reductase	ec:1.3.1.21	1	CUFF.1682|DHCR7
Steroid degradation	7	dehydrogenase	ec:1.1.1.145	6	CUFF.4116|HSD3B7,CUFF.4116|HSD3B7,CUFF.4116|HSD3B7,CUFF.379|NSDHL,CUFF.379|NSDHL,CUFF.10555|SDR42E1
Steroid degradation	7	4-dehydrogenase (acceptor)	ec:1.3.99.5	1	CUFF.8486|SRD5A1
Steroid hormone biosynthesis	35	O-methyltransferase	ec:2.1.1.6	1	CUFF.13209|COMT
Steroid hormone biosynthesis	35	dehydrogenase	ec:1.1.1.149	1	CUFF.28760|AKR1B1
Steroid hormone biosynthesis	35	dehydrogenase	ec:1.1.1.145	6	CUFF.4116|HSD3B7,CUFF.4116|HSD3B7,CUFF.4116|HSD3B7,CUFF.379|NSDHL,CUFF.379|NSDHL,CUFF.10555|SDR42E1
Steroid hormone biosynthesis	35	sulfotransferase	ec:2.8.2.15	5	CUFF.4026|SULT1A1,CUFF.4026|SULT1A1,CUFF.4026|SULT1A1,CUFF.4026|SULT1A1,CUFF.11689|SULT2B1
Steroid hormone biosynthesis	35	17beta-dehydrogenase (NADP+)	ec:1.1.1.64	1	CUFF.11712|HSD17B14
Steroid hormone biosynthesis	35	17-dehydrogenase	ec:1.1.1.62	7	CUFF.5284|HSD17B8,CUFF.9687|HSD17B1,CUFF.9688|HSD17B1,CUFF.11712|HSD17B14,CUFF.15036|HSD17B12,CUFF.29134|HSD17B7,CUFF.29134|HSD17B7
Steroid hormone biosynthesis	35	1-naphthol glucuronyltransferase	ec:2.4.1.17	1	CUFF.2749|CSGALNACT1
Steroid hormone biosynthesis	35	7alpha-hydroxylase	ec:1.14.13.100	1	CUFF.15817|CYP7B1
Steroid hormone biosynthesis	35	sulfatase	ec:3.1.6.1	10	CUFF.10382|ARSG|T2R65A,CUFF.10382|ARSG|T2R65A,CUFF.17353|SULF2,CUFF.17353|SULF2,CUFF.17353|SULF2,CUFF.17354|SULF2,CUFF.17354|SULF2,CUFF.17354|SULF2,CUFF.17354|SULF2,CUFF.20014|ARSB
Steroid hormone biosynthesis	35	dehydrogenase (NAD+)	ec:1.1.1.239	2	CUFF.31147|DHRS9,CUFF.31148|DHRS9
Steroid hormone biosynthesis	35	monooxygenase	ec:1.14.14.1	1	CUFF.23537|CYP4F55
Steroid hormone biosynthesis	35	sulfotransferase	ec:2.8.2.2	1	CUFF.11689|SULT2B1
Streptomycin biosynthesis	10	4,6-dehydratase	ec:4.2.1.46	1	CUFF.17992|TGDS
Streptomycin biosynthesis	10	glucokinase (phosphorylating)	ec:2.7.1.2	1	CUFF.2123|HK1
Streptomycin biosynthesis	10	hexokinase type IV glucokinase	ec:2.7.1.1	3	CUFF.18415|HK2,CUFF.18417|HK2,CUFF.2123|HK1
Streptomycin biosynthesis	10	phosphatase	ec:3.1.3.25	3	CUFF.5021|IMPA2,CUFF.15774|IMPAD1,CUFF.16142|IMPA1
Streptomycin biosynthesis	10	synthase	ec:5.5.1.4	1	CUFF.23339|ISYNA1
Streptomycin biosynthesis	10	(alpha-D-glucose-1,6-bisphosphate-dependent)	ec:5.4.2.2	1	CUFF.21337|PGM3
Styrene degradation	3	beta-diketonase	ec:3.7.1.2	1	CUFF.7404|FAH
Styrene degradation	3	isomerase	ec:5.2.1.2	2	CUFF.21140|GSTZ1,CUFF.21140|GSTZ1
Sulfur metabolism	8	adenylyltransferase	ec:2.7.7.4	1	CUFF.2868|PAPSS2
Sulfur metabolism	8	sulfurtransferase	ec:2.8.1.1	3	CUFF.7379|TSTD3,CUFF.17439|MOCS3,CUFF.18408|TSTD3
Sulfur metabolism	8	nucleotidase	ec:3.1.3.7	3	CUFF.13485|BPNT1,CUFF.13485|BPNT1,CUFF.15774|IMPAD1
Sulfur metabolism	8	dioxygenase	ec:1.13.11.18	1	CUFF.11417|ETHE1
Sulfur metabolism	8	kinase	ec:2.7.1.25	1	CUFF.2868|PAPSS2
Synthesis and degradation of ketone bodies	8	CoA-transferase	ec:2.8.3.5	3	CUFF.8317|OXCT1,CUFF.8319|OXCT1,CUFF.463|OXCT1
Synthesis and degradation of ketone bodies	8	C-acetyltransferase	ec:2.3.1.9	3	CUFF.14380|ACAT1,CUFF.19183|HADHA,CUFF.21994|ACAT2
Synthesis and degradation of ketone bodies	8	synthase	ec:2.3.3.10	2	CUFF.8316|HMGCS1,CUFF.8316|HMGCS1
T cell receptor signaling pathway	68	phosphatase	ec:3.1.3.16	14	CUFF.6246|CTDSPL,CUFF.6698|PPM1M,CUFF.6689|PPM1M,CUFF.11005|PHLPP2,CUFF.11527|PPM1N,CUFF.12484|PGAM5,CUFF.12694|PPTC7,CUFF.13865|SSU72,CUFF.16911|PPP1R3D,CUFF.19841|PHPT1,CUFF.20798|DLGAP5|LGALS3,CUFF.21253|CTDSPL2,CUFF.21253|CTDSPL2,CUFF.22609|PPP3CC
T cell receptor signaling pathway	68	protein-tyrosine kinase	ec:2.7.10.2	54	CUFF.4257|BAZ1B,CUFF.4941|YES1,CUFF.6657|PRKCD,CUFF.6657|PRKCD,CUFF.6660|PRKCD,CUFF.6660|PRKCD,CUFF.7318|FES,CUFF.7324|FES,CUFF.7324|FES,CUFF.7324|FES,CUFF.7498|PEAK1,CUFF.7534|CSK,CUFF.7534|CSK,CUFF.9184|TNK1,CUFF.9184|TNK1,CUFF.14010|ABL2,CUFF.14014|ABL2,CUFF.14014|ABL2,CUFF.14654|WEE1,CUFF.15779|LYN,CUFF.15779|LYN,CUFF.16107|RIPK2,CUFF.16107|RIPK2,CUFF.16107|RIPK2,CUFF.16107|RIPK2,CUFF.17028|H…
Taurine and hypotaurine metabolism	10	glutamyl transpeptidase	ec:2.3.2.2	5	CUFF.9083|GGT6,CUFF.13091|GGT5,CUFF.13094|GGT1,CUFF.13095|GGT1,CUFF.13097|GGT1
Taurine and hypotaurine metabolism	10	dehydrogenase	ec:1.4.1.2	2	CUFF.6|GLUD1,CUFF.2323|GLUD1
Taurine and hypotaurine metabolism	10	dioxygenase	ec:1.13.11.20	2	CUFF.19968|CDO1,CUFF.19968|CDO1
Taurine and hypotaurine metabolism	10	dioxygenase	ec:1.13.11.19	1	CUFF.2069|ADO
Terpenoid backbone biosynthesis	22	decarboxylase	ec:4.1.1.33	2	CUFF.10651|MVD,CUFF.10652|MVD
Terpenoid backbone biosynthesis	22	geranyl-diphosphate synthase	ec:2.5.1.1	3	CUFF.15829|FDPS,CUFF.1953|GGPS1,CUFF.1953|GGPS1
Terpenoid backbone biosynthesis	22	oxidase	ec:1.8.3.5	1	CUFF.19086|PCYOX1
Terpenoid backbone biosynthesis	22	reductase	ec:1.1.1.88	1	CUFF.19987|HMGCR
Terpenoid backbone biosynthesis	22	farnesyltransferase	ec:2.5.1.58	5	CUFF.20914|FNTB,CUFF.20922|FNTB,CUFF.27060|FNTA,CUFF.2737|FNTA,CUFF.2737|FNTA
Terpenoid backbone biosynthesis	22	C-acetyltransferase	ec:2.3.1.9	3	CUFF.14380|ACAT1,CUFF.19183|HADHA,CUFF.21994|ACAT2
Terpenoid backbone biosynthesis	22	reductase (NADPH)	ec:1.1.1.34	2	CUFF.19986|HMGCR,CUFF.19987|HMGCR
Terpenoid backbone biosynthesis	22	diphosphate synthase	ec:2.5.1.30	2	CUFF.16311|PDSS1,CUFF.21513|PDSS2
Terpenoid backbone biosynthesis	22	diphosphate synthase	ec:2.5.1.29	4	CUFF.20914|FNTB,CUFF.20922|FNTB,CUFF.1953|GGPS1,CUFF.1953|GGPS1
Terpenoid backbone biosynthesis	22	diphosphate synthase	ec:2.5.1.10	3	CUFF.15829|FDPS,CUFF.1953|GGPS1,CUFF.1953|GGPS1
Terpenoid backbone biosynthesis	22	synthase	ec:2.3.3.10	2	CUFF.8316|HMGCS1,CUFF.8316|HMGCS1
Terpenoid backbone biosynthesis	22	Delta-isomerase	ec:5.3.3.2	1	CUFF.16716|IDI1
Terpenoid backbone biosynthesis	22	kinase	ec:2.7.1.36	1	CUFF.12875|MVK
Tetracycline biosynthesis	4	carboxylase	ec:6.4.1.2	4	CUFF.8717|ACACA,CUFF.8723|ACACA,CUFF.8723|ACACA,CUFF.8723|ACACA
Thiamine metabolism	57	desulfurase	ec:2.8.1.7	1	CUFF.17112|NFS1
Thiamine metabolism	57	ec:3.6.1.28 thiamine-triphosphatase	ec:3.6.1.28	1	CUFF.20251|THTPA
Thiamine metabolism	57	phosphatase	ec:3.6.1.15	55	CUFF.3485|CHTF18,CUFF.3789|NUBP1,CUFF.4228|RFC2,CUFF.5027|AFG3L2,CUFF.7139|GPN1,CUFF.8134|NAIP,CUFF.8134|NAIP,CUFF.8126|RAD17,CUFF.8546|TRIP13,CUFF.8705|ZNHIT3,CUFF.9634|CDC6,CUFF.10700|SPG7,CUFF.10702|SPG7,CUFF.10736|AFG3L1,CUFF.10736|AFG3L1,CUFF.10730|AFG3L1,CUFF.10747|AFG3L1,CUFF.10749|AFG3L1,CUFF.10750|LOC101113264,CUFF.10751|AFG3L1,CUFF.10836|NLRC5,CUFF.10844|NLRC5,CUFF.10844|NLRC5,CUFF.1084…
Toluene degradation	7	dehydrogenase	ec:1.1.1.35	7	CUFF.5284|HSD17B8,CUFF.692|HSD17B10,CUFF.17894|CRYL1,CUFF.17894|CRYL1,CUFF.17890|CRYL1,CUFF.19190|HADHB,CUFF.19183|HADHA
Tropane, piperidine and pyridine alkaloid biosynthesis	8	oxidase	ec:1.4.3.21	2	CUFF.9718|AOC2|PSME3,CUFF.9718|AOC2|PSME3
Tropane, piperidine and pyridine alkaloid biosynthesis	8	transaminase	ec:2.6.1.58	4	CUFF.19522|CCBL1,CUFF.19522|CCBL1,CUFF.19522|CCBL1,CUFF.19522|CCBL1
Tropane, piperidine and pyridine alkaloid biosynthesis	8	transaminase	ec:2.6.1.1	2	CUFF.10883|MAST,CUFF.3035|GOT1
Tryptophan metabolism	41	oxidase	ec:1.4.3.2	3	CUFF.11805|IL4I1,CUFF.11805|IL4I1,CUFF.11807|IL4I1
Tryptophan metabolism	41	hydratase	ec:4.2.1.17	5	CUFF.3397|ECHS1,CUFF.19190|HADHB,CUFF.19183|HADHA,CUFF.22890|AUH,CUFF.22890|AUH
Tryptophan metabolism	41	equilase	ec:1.11.1.6	1	CUFF.14963|CAT
Tryptophan metabolism	41	3-monooxygenase	ec:1.14.13.9	1	CUFF.13620|KMO
Tryptophan metabolism	41	N-acetyltransferase	ec:2.3.1.87	1	CUFF.10142|AANAT
Tryptophan metabolism	41	3,4-dioxygenase	ec:1.13.11.6	1	CUFF.18618|HAAO|OXER1
Tryptophan metabolism	41	dehydrogenase (NAD+)	ec:1.2.1.3	8	CUFF.7172|ALDH1A3,CUFF.7176|ALDH1A3,CUFF.9326|ALDH3A2,CUFF.9332|ALDH3A2,CUFF.12815|ALDH2,CUFF.938|ALDH3A2,CUFF.940|ALDH3A2,CUFF.22399|ALDH1A1
Tryptophan metabolism	41	2,3-dioxygenase	ec:1.13.11.52	4	CUFF.2670|IDO1,CUFF.2673|IDO1,CUFF.2680|IDO2,CUFF.2681|IDO2
Tryptophan metabolism	41	C-acetyltransferase	ec:2.3.1.9	3	CUFF.14380|ACAT1,CUFF.19183|HADHA,CUFF.21994|ACAT2
Tryptophan metabolism	41	dehydrogenase	ec:1.1.1.35	7	CUFF.5284|HSD17B8,CUFF.692|HSD17B10,CUFF.17894|CRYL1,CUFF.17894|CRYL1,CUFF.17890|CRYL1,CUFF.19190|HADHB,CUFF.19183|HADHA
Tryptophan metabolism	41	2,3-dioxygenase	ec:1.13.11.11	4	CUFF.2670|IDO1,CUFF.2673|IDO1,CUFF.2680|IDO2,CUFF.2681|IDO2
Tryptophan metabolism	41	dehydrogenase (succinyl-transferring)	ec:1.2.4.2	1	CUFF.16292|DHTKD1
Tryptophan metabolism	41	transaminase	ec:2.6.1.7	8	CUFF.19522|CCBL1,CUFF.19522|CCBL1,CUFF.19522|CCBL1,CUFF.19522|CCBL1,CUFF.22124|AADAT,CUFF.22124|AADAT,CUFF.22124|AADAT,CUFF.22124|AADAT
Tryptophan metabolism	41	monooxygenase	ec:1.14.14.1	1	CUFF.23537|CYP4F55
Tyrosine metabolism	30	O-methyltransferase	ec:2.1.1.6	1	CUFF.13209|COMT
Tyrosine metabolism	30	hydrolase	ec:3.7.1.5	1	CUFF.3543|FAHD1
Tyrosine metabolism	30	beta-diketonase	ec:3.7.1.2	1	CUFF.7404|FAH
Tyrosine metabolism	30	oxidase	ec:1.4.3.2	3	CUFF.11805|IL4I1,CUFF.11805|IL4I1,CUFF.11807|IL4I1
Tyrosine metabolism	30	oxidase	ec:1.4.3.21	2	CUFF.9718|AOC2|PSME3,CUFF.9718|AOC2|PSME3
Tyrosine metabolism	30	dehydrogenase	ec:1.1.1.1	2	CUFF.31147|DHRS9,CUFF.31148|DHRS9
Tyrosine metabolism	30	monophenol monooxygenase	ec:1.14.18.1	1	CUFF.973|TYR
Tyrosine metabolism	30	dehydrogenase [NAD(P)+]	ec:1.2.1.5	11	CUFF.7172|ALDH1A3,CUFF.7176|ALDH1A3,CUFF.9326|ALDH3A2,CUFF.9332|ALDH3A2,CUFF.938|ALDH3A2,CUFF.940|ALDH3A2,CUFF.1593|ALDH3B2,CUFF.1599|ALDH3B1,CUFF.1599|ALDH3B1,CUFF.1598|ALDH3B1,CUFF.1600|ALDH3B1
Tyrosine metabolism	30	isomerase	ec:5.2.1.2	2	CUFF.21140|GSTZ1,CUFF.21140|GSTZ1
Tyrosine metabolism	30	transaminase	ec:2.6.1.58	4	CUFF.19522|CCBL1,CUFF.19522|CCBL1,CUFF.19522|CCBL1,CUFF.19522|CCBL1
Tyrosine metabolism	30	transaminase	ec:2.6.1.1	2	CUFF.10883|MAST,CUFF.3035|GOT1
Ubiquinone and other terpenoid-quinone biosynthesis	8	methyltransferase	ec:2.1.1.114	3	CUFF.21560|COQ3|PNISR,CUFF.21560|COQ3|PNISR,CUFF.21560|COQ3|PNISR
Ubiquinone and other terpenoid-quinone biosynthesis	8	3-O-methyltransferase	ec:2.1.1.64	3	CUFF.21560|COQ3|PNISR,CUFF.21560|COQ3|PNISR,CUFF.21560|COQ3|PNISR
Ubiquinone and other terpenoid-quinone biosynthesis	8	reductase (warfarin-sensitive)	ec:1.1.4.1	2	CUFF.23538|CYP4F2,CUFF.23538|CYP4F2
Ubiquinone and other terpenoid-quinone biosynthesis	8	dehydrogenase (quinone)	ec:1.6.5.2	3	CUFF.10980|NQO1,CUFF.22108|CBR4,CUFF.22108|CBR4
Valine, leucine and isoleucine biosynthesis	5	ammonia-lyase	ec:4.3.1.19	4	CUFF.12766|SDSL,CUFF.12764|SDS,CUFF.12764|SDS,CUFF.12765|SDS
Valine, leucine and isoleucine biosynthesis	5	transaminase	ec:2.6.1.42	1	CUFF.11707|BCAT2
Valine, leucine and isoleucine degradation	41	mutase	ec:5.4.99.2	3	CUFF.5613|MUT,CUFF.5613|MUT,CUFF.5613|MUT
Valine, leucine and isoleucine degradation	41	oxidase	ec:1.4.3.2	3	CUFF.11805|IL4I1,CUFF.11805|IL4I1,CUFF.11807|IL4I1
Valine, leucine and isoleucine degradation	41	hydratase	ec:4.2.1.18	2	CUFF.22890|AUH,CUFF.22890|AUH
Valine, leucine and isoleucine degradation	41	hydratase	ec:4.2.1.17	5	CUFF.3397|ECHS1,CUFF.19190|HADHB,CUFF.19183|HADHA,CUFF.22890|AUH,CUFF.22890|AUH
Valine, leucine and isoleucine degradation	41	carboxylase	ec:6.4.1.4	2	CUFF.8115|MCCC2,CUFF.8115|MCCC2
Valine, leucine and isoleucine degradation	41	CoA-transferase	ec:2.8.3.5	3	CUFF.8317|OXCT1,CUFF.8319|OXCT1,CUFF.463|OXCT1
Valine, leucine and isoleucine degradation	41	dehydrogenase	ec:1.1.1.178	1	CUFF.692|HSD17B10
Valine, leucine and isoleucine degradation	41	C-acyltransferase	ec:2.3.1.16	3	CUFF.5096|ACAA2,CUFF.6262|ACAA1,CUFF.19190|HADHB
Valine, leucine and isoleucine degradation	41	dehydrogenase (NAD+)	ec:1.2.1.3	8	CUFF.7172|ALDH1A3,CUFF.7176|ALDH1A3,CUFF.9326|ALDH3A2,CUFF.9332|ALDH3A2,CUFF.12815|ALDH2,CUFF.938|ALDH3A2,CUFF.940|ALDH3A2,CUFF.22399|ALDH1A1
Valine, leucine and isoleucine degradation	41	C-acetyltransferase	ec:2.3.1.9	3	CUFF.14380|ACAT1,CUFF.19183|HADHA,CUFF.21994|ACAT2
Valine, leucine and isoleucine degradation	41	dehydrogenase	ec:1.1.1.35	7	CUFF.5284|HSD17B8,CUFF.692|HSD17B10,CUFF.17894|CRYL1,CUFF.17894|CRYL1,CUFF.17890|CRYL1,CUFF.19190|HADHB,CUFF.19183|HADHA
Valine, leucine and isoleucine degradation	41	dehydrogenase (2-methylpropanoyl-transferring)	ec:1.2.4.4	2	CUFF.11345|BCKDHA,CUFF.21315|BCKDHB
Valine, leucine and isoleucine degradation	41	synthase	ec:2.3.3.10	2	CUFF.8316|HMGCS1,CUFF.8316|HMGCS1
Valine, leucine and isoleucine degradation	41	transaminase	ec:2.6.1.42	1	CUFF.11707|BCAT2
Valine, leucine and isoleucine degradation	41	epimerase	ec:5.1.99.1	2	CUFF.7423|MCEE,CUFF.7423|MCEE
Valine, leucine and isoleucine degradation	41	dehydrogenase (acylating)	ec:1.2.1.27	1	CUFF.21056|ALDH6A1
Various types of N-glycan biosynthesis	34	hexosaminidase	ec:3.2.1.52	3	CUFF.9940|HEXDC,CUFF.9940|HEXDC,CUFF.20173|HEXA
Various types of N-glycan biosynthesis	34	4-beta-N-acetylglucosaminyltransferase	ec:2.4.1.145	3	CUFF.18334|MGAT4A,CUFF.23204|MGAT4B,CUFF.23205|MGAT4B
Various types of N-glycan biosynthesis	34	2-beta-N-acetylglucosaminyltransferase	ec:2.4.1.143	1	CUFF.20494|MGAT2
Various types of N-glycan biosynthesis	34	beta-mannosyltransferase	ec:2.4.1.142	1	CUFF.3771|ALG1
Various types of N-glycan biosynthesis	34	alpha-1,3-mannosyltransferase	ec:2.4.1.132	2	CUFF.22549|ALG2,CUFF.22559|SEC61B
Various types of N-glycan biosynthesis	34	alpha-1,2-mannosyltransferase	ec:2.4.1.131	2	CUFF.17682|ALG11,CUFF.17682|ALG11
Various types of N-glycan biosynthesis	34	2-beta-N-acetylglucosaminyltransferase	ec:2.4.1.101	2	CUFF.24339|MGAT1,CUFF.24339|MGAT1
Various types of N-glycan biosynthesis	34	1,3-1,6-alpha-mannosidase	ec:3.2.1.114	2	CUFF.7316|MAN2A2,CUFF.7317|MAN2A2
Various types of N-glycan biosynthesis	34	1,2-alpha-mannosidase	ec:3.2.1.113	12	CUFF.6454|EDEM1,CUFF.6454|EDEM1,CUFF.17095|EDEM2,CUFF.19788|MAN1B1,CUFF.19785|MAN1B1,CUFF.19787|MAN1B1,CUFF.19800|MAN1B1,CUFF.19801|MAN1B1,CUFF.19804|MAN1B1,CUFF.21380|MAN1A1,CUFF.32100|MAN1C1,CUFF.32101|MAN1C1
Various types of N-glycan biosynthesis	34	6-alpha-L-fucosyltransferase	ec:2.4.1.68	1	CUFF.20920|FUT8
Various types of N-glycan biosynthesis	34	beta-1,4-galactosyltransferase	ec:2.4.1.38	3	CUFF.22730|B4GALT1,CUFF.22785|GALT,CUFF.22785|GALT
Various types of N-glycan biosynthesis	34	4-beta-N-acetylgalactosaminyltransferase	ec:2.4.1.244	2	CUFF.1846|B4GALNT4,CUFF.1845|B4GALNT4
Vitamin B6 metabolism	3	5'-phosphate synthase	ec:1.4.3.5	1	CUFF.9528|PNPO
Vitamin B6 metabolism	3	phosphatase	ec:3.1.3.74	1	CUFF.31139|PHOSPHO2
Vitamin B6 metabolism	3	transaminase	ec:2.6.1.52	1	CUFF.22435|PSAT1

## Sheet: 120d
Pathway	Seqs in Pathway	Enzyme	Ezyme ID	Seqs of Enzyme	Seqs
Alanine, aspartate and glutamate metabolism	29	synthase	ec:6.3.4.5	1	CUFF.19562|ASS1
Alanine, aspartate and glutamate metabolism	29	synthase	ec:6.3.4.4	4	CUFF.7934|ADSSL1,CUFF.7936|ADSSL1,CUFF.7937|ADSSL1,CUFF.13591|ADSS
Alanine, aspartate and glutamate metabolism	29	oxidase	ec:1.4.3.2	3	CUFF.11805|IL4I1,CUFF.11805|IL4I1,CUFF.11807|IL4I1
Alanine, aspartate and glutamate metabolism	29	oxidase	ec:1.4.3.1	3	CUFF.21486|DDO,CUFF.21486|DDO,CUFF.21486|DDO
Alanine, aspartate and glutamate metabolism	29	asparaginase II	ec:3.5.1.1	1	CUFF.1255|ASRGL1
Alanine, aspartate and glutamate metabolism	29	synthase (glutamine-hydrolysing)	ec:6.3.5.5	4	CUFF.19164|CAD,CUFF.19164|CAD,CUFF.19162|CAD,CUFF.19163|CAD
Alanine, aspartate and glutamate metabolism	29	synthase (glutamine-hydrolysing)	ec:6.3.5.4	2	CUFF.12379|ASNS,CUFF.12381|ASNS
Alanine, aspartate and glutamate metabolism	29	dehydrogenase [NAD(P)+]	ec:1.4.1.3	2	CUFF.6|GLUD1,CUFF.2323|GLUD1
Alanine, aspartate and glutamate metabolism	29	dehydrogenase	ec:1.4.1.2	2	CUFF.6|GLUD1,CUFF.2323|GLUD1
Alanine, aspartate and glutamate metabolism	29	aminoacylase II	ec:3.5.1.15	1	CUFF.9048|ASPA
Alanine, aspartate and glutamate metabolism	29	lyase	ec:4.3.2.1	1	CUFF.4178|ASL
Alanine, aspartate and glutamate metabolism	29	carbamoyltransferase	ec:2.1.3.2	4	CUFF.19164|CAD,CUFF.19164|CAD,CUFF.19162|CAD,CUFF.19163|CAD
Alanine, aspartate and glutamate metabolism	29	transaminase	ec:2.6.1.2	1	CUFF.10740|GPT2
Alanine, aspartate and glutamate metabolism	29	transaminase	ec:2.6.1.1	2	CUFF.10883|MAST,CUFF.3035|GOT1
Alanine, aspartate and glutamate metabolism	29	transaminase (isomerizing)	ec:2.6.1.16	1	CUFF.19051|GFPT1
Alanine, aspartate and glutamate metabolism	29	transaminase	ec:2.6.1.15	3	CUFF.19522|CCBL1,CUFF.19522|CCBL1,CUFF.19522|CCBL1
alpha-Linolenic acid metabolism	18	hydratase	ec:4.2.1.17	4	CUFF.3397|ECHS1,CUFF.19190|HADHB,CUFF.19183|HADHA,CUFF.22890|AUH
alpha-Linolenic acid metabolism	18	A1	ec:3.1.1.32	3	CUFF.5092|LIPG,CUFF.1307|PLA2G16,CUFF.1307|PLA2G16
alpha-Linolenic acid metabolism	18	C-acyltransferase	ec:2.3.1.16	3	CUFF.5096|ACAA2,CUFF.6262|ACAA1,CUFF.19190|HADHB
alpha-Linolenic acid metabolism	18	13S-lipoxygenase	ec:1.13.11.12	1	CUFF.2364|ALOX5
alpha-Linolenic acid metabolism	18	oxidase	ec:1.3.3.6	3	CUFF.10176|ACOX1,CUFF.10176|ACOX1,CUFF.10176|ACOX1
alpha-Linolenic acid metabolism	18	A2	ec:3.1.1.4	7	CUFF.8888|PROCA1,CUFF.13969|PRDX6,CUFF.13969|PRDX6,CUFF.13969|PRDX6,CUFF.13969|PRDX6,CUFF.1307|PLA2G16,CUFF.1307|PLA2G16
Amino sugar and nucleotide sugar metabolism	56	decarboxylase	ec:4.1.1.35	2	CUFF.18781|UXS1,CUFF.18781|UXS1
Amino sugar and nucleotide sugar metabolism	56	2-epimerase (non-hydrolysing)	ec:5.1.3.14	1	CUFF.22499|GNE
Amino sugar and nucleotide sugar metabolism	56	5'-epimerase	ec:5.1.3.12	2	CUFF.20100|GLCE,CUFF.20101|GLCE
Amino sugar and nucleotide sugar metabolism	56	4,6-dehydratase	ec:4.2.1.47	4	CUFF.6133|GMDS,CUFF.6133|GMDS,CUFF.6133|GMDS,CUFF.6125|GMDS
Amino sugar and nucleotide sugar metabolism	56	isomerase	ec:5.3.1.9	1	CUFF.11067|GPI
Amino sugar and nucleotide sugar metabolism	56	isomerase	ec:5.3.1.8	1	CUFF.7524|MPI
Amino sugar and nucleotide sugar metabolism	56	galactokinase (phosphorylating)	ec:2.7.1.6	4	CUFF.10205|GALK1,CUFF.10205|GALK1,CUFF.20721|GALK2,CUFF.28414|NAP1L1
Amino sugar and nucleotide sugar metabolism	56	hexokinase type IV glucokinase	ec:2.7.1.1	3	CUFF.18415|HK2,CUFF.18417|HK2,CUFF.2123|HK1
Amino sugar and nucleotide sugar metabolism	56	reductase	ec:1.1.1.187	2	CUFF.15470|TSTA3,CUFF.15470|TSTA3
Amino sugar and nucleotide sugar metabolism	56	hexosaminidase	ec:3.2.1.52	3	CUFF.9940|HEXDC,CUFF.9940|HEXDC,CUFF.20173|HEXA
Amino sugar and nucleotide sugar metabolism	56	monooxygenase	ec:1.14.18.2	1	CUFF.5878|CMAH
Amino sugar and nucleotide sugar metabolism	56	chitodextrinase	ec:3.2.1.14	5	CUFF.13248|CHI3L1|MYBPH,CUFF.13248|CHI3L1|MYBPH,CUFF.13248|CHI3L1|MYBPH,CUFF.1760|CHID1,CUFF.29766|CHI3L2
Amino sugar and nucleotide sugar metabolism	56	uridylyltransferase	ec:2.7.7.9	3	CUFF.18963|UGP2,CUFF.18963|UGP2,CUFF.18963|UGP2
Amino sugar and nucleotide sugar metabolism	56	acylneuraminate 9-phosphatase	ec:3.1.3.29	1	CUFF.16207|NANP
Amino sugar and nucleotide sugar metabolism	56	cytidylyltransferase	ec:2.7.7.43	1	CUFF.22540|NANS
Amino sugar and nucleotide sugar metabolism	56	reductase	ec:1.6.2.2	4	CUFF.4281|POR,CUFF.9837|CYB561,CUFF.14265|CYB5R1,CUFF.21671|CYB5R4
Amino sugar and nucleotide sugar metabolism	56	diphosphorylase	ec:2.7.7.23	3	CUFF.29139|UAP1,CUFF.29139|UAP1,CUFF.29139|UAP1
Amino sugar and nucleotide sugar metabolism	56	guanylyltransferase	ec:2.7.7.13	1	CUFF.6771|GMPPB
Amino sugar and nucleotide sugar metabolism	56	uridylyltransferase	ec:2.7.7.12	2	CUFF.22785|GALT,CUFF.22785|GALT
Amino sugar and nucleotide sugar metabolism	56	deacetylase	ec:3.5.1.25	4	CUFF.3617|AMDHD2,CUFF.3617|AMDHD2,CUFF.3619|AMDHD2,CUFF.3619|AMDHD2
Amino sugar and nucleotide sugar metabolism	56	synthase	ec:1.1.1.271	2	CUFF.15470|TSTA3,CUFF.15470|TSTA3
Amino sugar and nucleotide sugar metabolism	56	synthase	ec:2.5.1.57	1	CUFF.22540|NANS
Amino sugar and nucleotide sugar metabolism	56	synthase	ec:2.5.1.56	1	CUFF.22540|NANS
Amino sugar and nucleotide sugar metabolism	56	N-acetyltransferase	ec:2.3.1.4	1	CUFF.20030|GNPNAT1
Amino sugar and nucleotide sugar metabolism	56	kinase	ec:2.7.1.60	2	CUFF.18493|NAGK,CUFF.22499|GNE
Amino sugar and nucleotide sugar metabolism	56	mannose phosphomutase	ec:5.4.2.8	1	CUFF.3783|PMM2
Amino sugar and nucleotide sugar metabolism	56	mutase	ec:5.4.2.3	1	CUFF.21337|PGM3
Amino sugar and nucleotide sugar metabolism	56	(alpha-D-glucose-1,6-bisphosphate-dependent)	ec:5.4.2.2	1	CUFF.21337|PGM3
Amino sugar and nucleotide sugar metabolism	56	transaminase (isomerizing)	ec:2.6.1.16	1	CUFF.19051|GFPT1
Amino sugar and nucleotide sugar metabolism	56	kinase	ec:2.7.1.59	1	CUFF.18493|NAGK
Amino sugar and nucleotide sugar metabolism	56	fucokinase (phosphorylating)	ec:2.7.1.52	3	CUFF.10445|FUK,CUFF.10442|FUK,CUFF.10458|FUK
Aminoacyl-tRNA biosynthesis	58	ligase	ec:6.1.1.9	5	CUFF.5663|VARS,CUFF.5663|VARS,CUFF.5660|VARS,CUFF.5704|VARS2,CUFF.21563|VARS
Aminoacyl-tRNA biosynthesis	58	ligase	ec:6.1.1.7	4	CUFF.5574|AARS2,CUFF.9717|AARSD1,CUFF.9717|AARSD1,CUFF.10459|AARS
Aminoacyl-tRNA biosynthesis	58	ligase	ec:6.1.1.6	2	CUFF.10495|KARS,CUFF.10496|KARS
Aminoacyl-tRNA biosynthesis	58	ligase	ec:6.1.1.5	3	CUFF.13478|IARS2,CUFF.13483|IARS2,CUFF.22848|IARS
Aminoacyl-tRNA biosynthesis	58	ligase	ec:6.1.1.4	1	CUFF.6936|LARS2
Aminoacyl-tRNA biosynthesis	58	ligase	ec:6.1.1.3	1	CUFF.8382|TARS
Aminoacyl-tRNA biosynthesis	58	ligase	ec:6.1.1.2	1	CUFF.7827|WARS
Aminoacyl-tRNA biosynthesis	58	ligase	ec:6.1.1.1	1	CUFF.6616|YARS
Aminoacyl-tRNA biosynthesis	58	synthase (glutamine-hydrolysing)	ec:6.3.5.7	6	CUFF.12243|PET112,CUFF.12244|PET112,CUFF.12841|GATC,CUFF.21521|QRSL1,CUFF.21522|QRSL1,CUFF.21523|QRSL1
Aminoacyl-tRNA biosynthesis	58	formyltransferase	ec:2.1.2.9	2	CUFF.20047|MTFMT,CUFF.20047|MTFMT
Aminoacyl-tRNA biosynthesis	58	ligase	ec:6.1.1.24	1	CUFF.3929|EARS2
Aminoacyl-tRNA biosynthesis	58	ligase	ec:6.1.1.23	1	CUFF.13975|DARS2
Aminoacyl-tRNA biosynthesis	58	ligase	ec:6.1.1.22	2	CUFF.5147|NARS,CUFF.1048|NARS2
Aminoacyl-tRNA biosynthesis	58	ligase	ec:6.1.1.21	1	CUFF.5550|DTD1
Aminoacyl-tRNA biosynthesis	58	ligase	ec:6.1.1.20	6	CUFF.6065|FARS2,CUFF.6065|FARS2,CUFF.6065|FARS2,CUFF.6065|FARS2,CUFF.14414|ALG9,CUFF.23669|FARSA
Aminoacyl-tRNA biosynthesis	58	ligase	ec:6.1.1.19	4	CUFF.3|RARS,CUFF.6809|DALRD3,CUFF.6806|DALRD3,CUFF.21628|RARS2
Aminoacyl-tRNA biosynthesis	58	ligase	ec:6.1.1.18	1	CUFF.6793|QARS
Aminoacyl-tRNA biosynthesis	58	ligase	ec:6.1.1.17	4	CUFF.3929|EARS2,CUFF.6793|QARS,CUFF.13480|EPRS,CUFF.13480|EPRS
Aminoacyl-tRNA biosynthesis	58	ligase	ec:6.1.1.16	8	CUFF.18122|CARS2,CUFF.18129|CARS2,CUFF.18134|CARS2,CUFF.18134|CARS2,CUFF.1685|CARS,CUFF.1688|CARS,CUFF.1693|CARS,CUFF.1695|CARS
Aminoacyl-tRNA biosynthesis	58	ligase	ec:6.1.1.15	3	CUFF.6793|QARS,CUFF.13480|EPRS,CUFF.13480|EPRS
Aminoacyl-tRNA biosynthesis	58	ligase	ec:6.1.1.14	2	CUFF.9872|POLG2,CUFF.9870|DDX5|POLG2
Aminoacyl-tRNA biosynthesis	58	ligase	ec:6.1.1.12	1	CUFF.13975|DARS2
Aminoacyl-tRNA biosynthesis	58	ligase	ec:6.1.1.11	3	CUFF.11242|SARS2,CUFF.11242|SARS2,CUFF.11238|SARS2
Aminoacyl-tRNA biosynthesis	58	ligase	ec:6.1.1.10	1	CUFF.31471|MARS2
Aminobenzoate degradation	15	hydratase	ec:4.2.1.17	4	CUFF.3397|ECHS1,CUFF.19190|HADHB,CUFF.19183|HADHA,CUFF.22890|AUH
Aminobenzoate degradation	15	phosphatase	ec:3.1.3.2	8	CUFF.7704|PPIP5K1,CUFF.7704|PPIP5K1,CUFF.7704|PPIP5K1,CUFF.7703|PPIP5K1,CUFF.23172|ACP1,CUFF.23172|ACP1,CUFF.2863|MINPP1,CUFF.2865|MINPP1
Aminobenzoate degradation	15	acetylphosphatase	ec:3.6.1.7	2	CUFF.18694|ACYP2,CUFF.21094|ACYP1
Aminobenzoate degradation	15	monooxygenase	ec:1.14.14.1	1	CUFF.23537|CYP4F55
Arachidonic acid metabolism	36	synthase	ec:5.3.99.3	3	CUFF.11893|PTGES3,CUFF.19470|PTGES2,CUFF.19550|PTGES
Arachidonic acid metabolism	36	epoxide hydrolase	ec:3.3.2.10	3	CUFF.13552|EPHX1,CUFF.13552|EPHX1,CUFF.22712|EPHX2
Arachidonic acid metabolism	36	glutamyl transpeptidase	ec:2.3.2.2	8	CUFF.9083|GGT6,CUFF.13091|GGT5,CUFF.13092|GGT5,CUFF.13094|GGT1,CUFF.13095|GGT1,CUFF.13097|GGT1,CUFF.17088|GGT7,CUFF.17089|GGT7
Arachidonic acid metabolism	36	1-monooxygenase	ec:1.14.15.3	2	CUFF.23538|CYP4F2,CUFF.23538|CYP4F2
Arachidonic acid metabolism	36	peroxidase	ec:1.11.1.9	9	CUFF.6786|GPX1,CUFF.8236|GPX8,CUFF.8236|GPX8,CUFF.12342|MGST2,CUFF.13969|PRDX6,CUFF.13969|PRDX6,CUFF.13969|PRDX6,CUFF.13969|PRDX6,CUFF.29116|MGST3
Arachidonic acid metabolism	36	synthase	ec:1.1.1.188	1	CUFF.16653|20ALPHA-HSD
Arachidonic acid metabolism	36	reductase (NADPH)	ec:1.1.1.184	1	CUFF.20243|DHRS4
Arachidonic acid metabolism	36	synthase	ec:4.4.1.20	4	CUFF.12342|MGST2,CUFF.17782|FLAP,CUFF.17782|FLAP,CUFF.17782|FLAP
Arachidonic acid metabolism	36	5-lipoxygenase	ec:1.13.11.34	4	CUFF.17782|FLAP,CUFF.17782|FLAP,CUFF.17782|FLAP,CUFF.2364|ALOX5
Arachidonic acid metabolism	36	20-monooxygenase	ec:1.14.13.30	3	CUFF.23538|CYP4F2,CUFF.23538|CYP4F2,CUFF.23538|CYP4F2
Arachidonic acid metabolism	36	monooxygenase	ec:1.14.14.1	1	CUFF.23537|CYP4F55
Arachidonic acid metabolism	36	A2	ec:3.1.1.4	7	CUFF.8888|PROCA1,CUFF.13969|PRDX6,CUFF.13969|PRDX6,CUFF.13969|PRDX6,CUFF.13969|PRDX6,CUFF.1307|PLA2G16,CUFF.1307|PLA2G16
Arginine and proline metabolism	50	synthase	ec:6.3.4.5	1	CUFF.19562|ASS1
Arginine and proline metabolism	50	decarboxylase	ec:4.1.1.50	2	CUFF.465|AMD1,CUFF.21477|AMD1
Arginine and proline metabolism	50	dehydrogenase	ec:1.5.99.8	3	CUFF.13231|PRODH,CUFF.13233|PRODH,CUFF.13238|PRODH
Arginine and proline metabolism	50	arginine amidinase	ec:3.5.3.1	1	CUFF.20955|ARG2
Arginine and proline metabolism	50	decarboxylase	ec:4.1.1.17	2	CUFF.19293|ODC1,CUFF.19293|ODC1
Arginine and proline metabolism	50	oxidase	ec:1.4.3.3	3	CUFF.21486|DDO,CUFF.21486|DDO,CUFF.21486|DDO
Arginine and proline metabolism	50	amidinotransferase	ec:2.1.4.1	1	CUFF.20752|GATM
Arginine and proline metabolism	50	dehydrogenase [NAD(P)+]	ec:1.4.1.3	2	CUFF.6|GLUD1,CUFF.2323|GLUD1
Arginine and proline metabolism	50	dehydrogenase	ec:1.4.1.2	2	CUFF.6|GLUD1,CUFF.2323|GLUD1
Arginine and proline metabolism	50	N-acetyltransferase	ec:2.3.1.57	2	CUFF.820|SAT1,CUFF.820|SAT1
Arginine and proline metabolism	50	5-kinase	ec:2.7.2.11	1	CUFF.2984|ALDH18A1
Arginine and proline metabolism	50	dehydropeptidase II	ec:3.5.1.14	4	CUFF.6706|ACY1,CUFF.6708|ACY1,CUFF.9048|ASPA,CUFF.14963|CAT
Arginine and proline metabolism	50	dehydrogenase (NAD+)	ec:1.2.1.3	9	CUFF.7172|ALDH1A3,CUFF.7176|ALDH1A3,CUFF.9326|ALDH3A2,CUFF.9332|ALDH3A2,CUFF.12815|ALDH2,CUFF.12815|ALDH2,CUFF.938|ALDH3A2,CUFF.940|ALDH3A2,CUFF.22399|ALDH1A1
Arginine and proline metabolism	50	lyase	ec:4.3.2.1	1	CUFF.4178|ASL
Arginine and proline metabolism	50	dioxygenase	ec:1.14.11.2	6	CUFF.9991|P4HB,CUFF.20259|P4HA2,CUFF.2199|P4HA1,CUFF.2199|P4HA1,CUFF.2199|P4HA1,CUFF.2199|P4HA1
Arginine and proline metabolism	50	reductase	ec:1.5.1.2	3	CUFF.9980|PYCR1,CUFF.13548|PYCR2,CUFF.15464|PYCRL
Arginine and proline metabolism	50	synthase	ec:2.5.1.22	2	CUFF.826|SMS,CUFF.826|SMS
Arginine and proline metabolism	50	synthase	ec:2.5.1.16	2	CUFF.826|SMS,CUFF.826|SMS
Arginine and proline metabolism	50	dehydrogenase	ec:1.2.1.41	1	CUFF.2984|ALDH18A1
Arginine and proline metabolism	50	transaminase	ec:2.6.1.1	2	CUFF.10883|MAST,CUFF.3035|GOT1
Arginine and proline metabolism	50	dehydrogenase	ec:1.2.1.19	1	CUFF.29124|ALDH9A1
Arginine and proline metabolism	50	aminotransferase	ec:2.6.1.13	1	CUFF.3299|OAT
Arginine and proline metabolism	50	kinase	ec:2.7.3.2	3	CUFF.7695|CKMT1B,CUFF.7893|CKB,CUFF.7896|CKB
Ascorbate and aldarate metabolism	16	lactonase	ec:3.1.1.17	1	CUFF.652|RGN
Ascorbate and aldarate metabolism	16	dehydrogenase (ascorbate)	ec:1.8.5.1	4	CUFF.3153|GSTO1,CUFF.3153|GSTO1,CUFF.3153|GSTO1,CUFF.20954|GSTO1
Ascorbate and aldarate metabolism	16	dehydrogenase (NAD+)	ec:1.2.1.3	9	CUFF.7172|ALDH1A3,CUFF.7176|ALDH1A3,CUFF.9326|ALDH3A2,CUFF.9332|ALDH3A2,CUFF.12815|ALDH2,CUFF.12815|ALDH2,CUFF.938|ALDH3A2,CUFF.940|ALDH3A2,CUFF.22399|ALDH1A1
Ascorbate and aldarate metabolism	16	1-naphthol glucuronyltransferase	ec:2.4.1.17	1	CUFF.2749|CSGALNACT1
Ascorbate and aldarate metabolism	16	reductase	ec:1.1.1.19	1	CUFF.30405|AKR1A1
Benzoate degradation	8	hydratase	ec:4.2.1.17	4	CUFF.3397|ECHS1,CUFF.19190|HADHB,CUFF.19183|HADHA,CUFF.22890|AUH
Benzoate degradation	8	C-acyltransferase	ec:2.3.1.16	3	CUFF.5096|ACAA2,CUFF.6262|ACAA1,CUFF.19190|HADHB
Benzoate degradation	8	C-acetyltransferase	ec:2.3.1.9	3	CUFF.14380|ACAT1,CUFF.19183|HADHA,CUFF.21994|ACAT2
beta-Alanine metabolism	25	hydratase	ec:4.2.1.17	4	CUFF.3397|ECHS1,CUFF.19190|HADHB,CUFF.19183|HADHA,CUFF.22890|AUH
beta-Alanine metabolism	25	oxidase	ec:1.4.3.21	2	CUFF.9718|AOC2|PSME3,CUFF.9718|AOC2|PSME3
beta-Alanine metabolism	25	decarboxylase	ec:4.1.1.9	1	CUFF.10558|MLYCD
beta-Alanine metabolism	25	dehydrogenase [NAD(P)+]	ec:1.2.1.5	11	CUFF.7172|ALDH1A3,CUFF.7176|ALDH1A3,CUFF.9326|ALDH3A2,CUFF.9332|ALDH3A2,CUFF.938|ALDH3A2,CUFF.940|ALDH3A2,CUFF.1593|ALDH3B2,CUFF.1599|ALDH3B1,CUFF.1599|ALDH3B1,CUFF.1598|ALDH3B1,CUFF.1600|ALDH3B1
beta-Alanine metabolism	25	dehydrogenase (NAD+)	ec:1.2.1.3	9	CUFF.7172|ALDH1A3,CUFF.7176|ALDH1A3,CUFF.9326|ALDH3A2,CUFF.9332|ALDH3A2,CUFF.12815|ALDH2,CUFF.12815|ALDH2,CUFF.938|ALDH3A2,CUFF.940|ALDH3A2,CUFF.22399|ALDH1A1
beta-Alanine metabolism	25	synthase	ec:2.5.1.22	2	CUFF.826|SMS,CUFF.826|SMS
beta-Alanine metabolism	25	synthase	ec:2.5.1.16	2	CUFF.826|SMS,CUFF.826|SMS
beta-Alanine metabolism	25	dehydrogenase	ec:1.2.1.19	1	CUFF.29124|ALDH9A1
beta-Alanine metabolism	25	dehydrogenase (acetylating)	ec:1.2.1.18	1	CUFF.21056|ALDH6A1
Betalain biosynthesis	1	O-methyltransferase	ec:2.1.1.6	1	CUFF.13209|COMT
Biosynthesis of ansamycins	2	glycolaldehydetransferase	ec:2.2.1.1	2	CUFF.6654|TKT,CUFF.6654|TKT
Biosynthesis of unsaturated fatty acids	22	hydratase	ec:4.2.1.17	4	CUFF.3397|ECHS1,CUFF.19190|HADHB,CUFF.19183|HADHA,CUFF.22890|AUH
Biosynthesis of unsaturated fatty acids	22	hydrolase	ec:3.1.2.2	4	CUFF.10824|BREH1,CUFF.21042|ACOT2,CUFF.21050|ACOT4|ACOT6,CUFF.1895|GNPAT
Biosynthesis of unsaturated fatty acids	22	reductase	ec:1.1.1.100	4	CUFF.9962|FASN,CUFF.9965|FASN,CUFF.9966|FASN,CUFF.9967|FASN
Biosynthesis of unsaturated fatty acids	22	C-acyltransferase	ec:2.3.1.16	3	CUFF.5096|ACAA2,CUFF.6262|ACAA1,CUFF.19190|HADHB
Biosynthesis of unsaturated fatty acids	22	9-desaturase	ec:1.14.19.1	2	CUFF.3051|SCD1,CUFF.3052|SCD
Biosynthesis of unsaturated fatty acids	22	oxidase	ec:1.3.3.6	3	CUFF.10176|ACOX1,CUFF.10176|ACOX1,CUFF.10176|ACOX1
Biosynthesis of unsaturated fatty acids	22	dehydrogenase	ec:1.1.1.211	2	CUFF.19190|HADHB,CUFF.19183|HADHA
Biosynthesis of unsaturated fatty acids	22	reductase (NADPH)	ec:1.3.1.38	3	CUFF.23584|TECR,CUFF.23581|TECR,CUFF.23582|TECR
Biosynthesis of vancomycin group antibiotics	1	4,6-dehydratase	ec:4.2.1.46	1	CUFF.17992|TGDS
Biotin metabolism	5	reductase	ec:1.1.1.100	4	CUFF.9962|FASN,CUFF.9965|FASN,CUFF.9966|FASN,CUFF.9967|FASN
Biotin metabolism	5	synthase I	ec:2.3.1.41	5	CUFF.9962|FASN,CUFF.9965|FASN,CUFF.9966|FASN,CUFF.9967|FASN,CUFF.2763|OXSM
Biotin metabolism	5	reductase (NADPH, Si-specific)	ec:1.3.1.10	4	CUFF.9962|FASN,CUFF.9965|FASN,CUFF.9966|FASN,CUFF.9967|FASN
Bisphenol degradation	3	A-esterase	ec:3.1.1.2	3	CUFF.16634|APMAP,CUFF.16634|APMAP,CUFF.28117|PON3
Butanoate metabolism	24	hydratase	ec:4.2.1.17	4	CUFF.3397|ECHS1,CUFF.19190|HADHB,CUFF.19183|HADHA,CUFF.22890|AUH
Butanoate metabolism	24	CoA-transferase	ec:2.8.3.5	3	CUFF.8317|OXCT1,CUFF.8319|OXCT1,CUFF.463|OXCT1
Butanoate metabolism	24	ligase	ec:6.2.1.2	2	CUFF.3899|ACSM3,CUFF.12527|AACS
Butanoate metabolism	24	dehydrogenase	ec:1.1.99.2	3	CUFF.20515|L2HGDH,CUFF.20516|L2HGDH,CUFF.20517|L2HGDH
Butanoate metabolism	24	C-acetyltransferase	ec:2.3.1.9	3	CUFF.14380|ACAT1,CUFF.19183|HADHA,CUFF.21994|ACAT2
Butanoate metabolism	24	dehydrogenase	ec:1.1.1.35	7	CUFF.5284|HSD17B8,CUFF.692|HSD17B10,CUFF.17894|CRYL1,CUFF.17894|CRYL1,CUFF.17890|CRYL1,CUFF.19190|HADHB,CUFF.19183|HADHA
Butanoate metabolism	24	dehydrogenase (acetyl-transferring)	ec:1.2.4.1	3	CUFF.6594|PDHB,CUFF.834|PDHA1,CUFF.835|PDHA1
Butanoate metabolism	24	synthase	ec:2.3.3.10	2	CUFF.8316|HMGCS1,CUFF.8316|HMGCS1
Butanoate metabolism	24	ligase	ec:6.2.1.16	1	CUFF.12527|AACS
Butirosin and neomycin biosynthesis	3	hexokinase type IV glucokinase	ec:2.7.1.1	3	CUFF.18415|HK2,CUFF.18417|HK2,CUFF.2123|HK1
C5-Branched dibasic acid metabolism	5	ligase (ADP-forming)	ec:6.2.1.5	5	CUFF.9666|ACLY,CUFF.9666|ACLY,CUFF.17590|SUCLA2,CUFF.18910|SUCLG1,CUFF.18910|SUCLG1
Caffeine metabolism	6	oxidase	ec:1.17.3.2	3	CUFF.18510|XDH,CUFF.18512|XDH,CUFF.18512|XDH
Caffeine metabolism	6	N-acetyltransferase	ec:2.3.1.5	2	CUFF.10142|AANAT,CUFF.2753|NAT1
Caffeine metabolism	6	monooxygenase	ec:1.14.14.1	1	CUFF.23537|CYP4F55
Caprolactam degradation	10	hydratase	ec:4.2.1.17	4	CUFF.3397|ECHS1,CUFF.19190|HADHB,CUFF.19183|HADHA,CUFF.22890|AUH
Caprolactam degradation	10	lactonase	ec:3.1.1.17	1	CUFF.652|RGN
Caprolactam degradation	10	dehydrogenase	ec:1.1.1.35	7	CUFF.5284|HSD17B8,CUFF.692|HSD17B10,CUFF.17894|CRYL1,CUFF.17894|CRYL1,CUFF.17890|CRYL1,CUFF.19190|HADHB,CUFF.19183|HADHA
Carbon fixation in photosynthetic organisms	22	heptulokinase	ec:2.7.1.14	1	CUFF.9053|SHPK
Carbon fixation in photosynthetic organisms	22	isomerase	ec:5.3.1.6	1	CUFF.18824|RPIA
Carbon fixation in photosynthetic organisms	22	isomerase	ec:5.3.1.1	1	CUFF.25372|TPI1
Carbon fixation in photosynthetic organisms	22	glycolaldehydetransferase	ec:2.2.1.1	2	CUFF.6654|TKT,CUFF.6654|TKT
Carbon fixation in photosynthetic organisms	22	hexose diphosphatase	ec:3.1.3.11	1	CUFF.22821|FBP1
Carbon fixation in photosynthetic organisms	22	kinase	ec:2.7.2.3	1	CUFF.490|PGK1
Carbon fixation in photosynthetic organisms	22	dehydrogenase (NADP+)	ec:1.1.1.82	1	CUFF.4287|MDH
Carbon fixation in photosynthetic organisms	22	aldolase	ec:4.1.2.13	2	CUFF.4032|ALDOA,CUFF.8880|ALDOC
Carbon fixation in photosynthetic organisms	22	dehydrogenase (oxaloacetate-decarboxylating) (NADP+)	ec:1.1.1.40	3	CUFF.996|ME3,CUFF.996|ME3,CUFF.996|ME3
Carbon fixation in photosynthetic organisms	22	dehydrogenase (decarboxylating)	ec:1.1.1.39	3	CUFF.5121|ME2,CUFF.5121|ME2,CUFF.5124|ME2
Carbon fixation in photosynthetic organisms	22	dehydrogenase	ec:1.1.1.37	3	CUFF.4287|MDH,CUFF.17741|MDH1,CUFF.18941|MDH1
Carbon fixation in photosynthetic organisms	22	transaminase	ec:2.6.1.2	1	CUFF.10740|GPT2
Carbon fixation in photosynthetic organisms	22	transaminase	ec:2.6.1.1	2	CUFF.10883|MAST,CUFF.3035|GOT1
Carbon fixation in photosynthetic organisms	22	dehydrogenase (phosphorylating)	ec:1.2.1.12	1	CUFF.20731|GAPDH
Carbon fixation pathways in prokaryotes	44	ligase	ec:6.3.4.3	2	CUFF.20899|MTHFD1,CUFF.21886|MTHFD1L
Carbon fixation pathways in prokaryotes	44	mutase	ec:5.4.99.2	3	CUFF.5613|MUT,CUFF.5613|MUT,CUFF.5613|MUT
Carbon fixation pathways in prokaryotes	44	reductase [NAD(P)H]	ec:1.5.1.20	1	CUFF.13701|MTHFR
Carbon fixation pathways in prokaryotes	44	carboxylase	ec:6.4.1.2	4	CUFF.8717|ACACA,CUFF.8723|ACACA,CUFF.8723|ACACA,CUFF.8723|ACACA
Carbon fixation pathways in prokaryotes	44	carboxylase	ec:6.4.1.1	4	CUFF.1529|PC,CUFF.1531|PC,CUFF.1532|PC,CUFF.1534|PC
Carbon fixation pathways in prokaryotes	44	cyclohydrolase	ec:3.5.4.9	4	CUFF.18440|MTHFD2,CUFF.20899|MTHFD1,CUFF.25722|MTHFD2L,CUFF.25717|MTHFD2L
Carbon fixation pathways in prokaryotes	44	citrate synthase	ec:2.3.3.8	4	CUFF.9666|ACLY,CUFF.9666|ACLY,CUFF.18910|SUCLG1,CUFF.18910|SUCLG1
Carbon fixation pathways in prokaryotes	44	ligase (ADP-forming)	ec:6.2.1.5	5	CUFF.9666|ACLY,CUFF.9666|ACLY,CUFF.17590|SUCLA2,CUFF.18910|SUCLG1,CUFF.18910|SUCLG1
Carbon fixation pathways in prokaryotes	44	ligase	ec:6.2.1.1	3	CUFF.16635|ACSS2,CUFF.16635|ACSS2,CUFF.17092|ACSS2
Carbon fixation pathways in prokaryotes	44	dehydrogenase (NADP+)	ec:1.1.1.42	2	CUFF.7291|IDH2,CUFF.7292|IDH2
Carbon fixation pathways in prokaryotes	44	dehydrogenase	ec:1.1.1.37	3	CUFF.4287|MDH,CUFF.17741|MDH1,CUFF.18941|MDH1
Carbon fixation pathways in prokaryotes	44	C-acetyltransferase	ec:2.3.1.9	3	CUFF.14380|ACAT1,CUFF.19183|HADHA,CUFF.21994|ACAT2
Carbon fixation pathways in prokaryotes	44	dehydrogenase	ec:1.1.1.35	7	CUFF.5284|HSD17B8,CUFF.692|HSD17B10,CUFF.17894|CRYL1,CUFF.17894|CRYL1,CUFF.17890|CRYL1,CUFF.19190|HADHB,CUFF.19183|HADHA
Carbon fixation pathways in prokaryotes	44	dehydrogenase (NADP+)	ec:1.5.1.5	5	CUFF.18440|MTHFD2,CUFF.20899|MTHFD1,CUFF.21886|MTHFD1L,CUFF.25722|MTHFD2L,CUFF.25717|MTHFD2L
Carbon fixation pathways in prokaryotes	44	epimerase	ec:5.1.99.1	2	CUFF.7423|MCEE,CUFF.7423|MCEE
Carbon fixation pathways in prokaryotes	44	hydratase	ec:4.2.1.3	1	CUFF.22211|ACO1
Carbon fixation pathways in prokaryotes	44	hydratase	ec:4.2.1.2	2	CUFF.13621|FH,CUFF.13622|FH
Chloroalkane and chloroalkene degradation	14	epoxide hydrolase	ec:3.3.2.10	3	CUFF.13552|EPHX1,CUFF.13552|EPHX1,CUFF.22712|EPHX2
Chloroalkane and chloroalkene degradation	14	dehydrogenase	ec:1.1.1.1	2	CUFF.31147|DHRS9,CUFF.31148|DHRS9
Chloroalkane and chloroalkene degradation	14	dehydrogenase (NAD+)	ec:1.2.1.3	9	CUFF.7172|ALDH1A3,CUFF.7176|ALDH1A3,CUFF.9326|ALDH3A2,CUFF.9332|ALDH3A2,CUFF.12815|ALDH2,CUFF.12815|ALDH2,CUFF.938|ALDH3A2,CUFF.940|ALDH3A2,CUFF.22399|ALDH1A1
Citrate cycle (TCA cycle)	34	carboxykinase (GTP)	ec:4.1.1.32	1	CUFF.20240|PCK2
Citrate cycle (TCA cycle)	34	carboxylase	ec:6.4.1.1	4	CUFF.1529|PC,CUFF.1531|PC,CUFF.1532|PC,CUFF.1534|PC
Citrate cycle (TCA cycle)	34	(pro-3S)-lyase	ec:4.1.3.6	1	CUFF.18061|CLYBL
Citrate cycle (TCA cycle)	34	citrate synthase	ec:2.3.3.8	4	CUFF.9666|ACLY,CUFF.9666|ACLY,CUFF.18910|SUCLG1,CUFF.18910|SUCLG1
Citrate cycle (TCA cycle)	34	ligase (ADP-forming)	ec:6.2.1.5	5	CUFF.9666|ACLY,CUFF.9666|ACLY,CUFF.17590|SUCLA2,CUFF.18910|SUCLG1,CUFF.18910|SUCLG1
Citrate cycle (TCA cycle)	34	ligase (GDP-forming)	ec:6.2.1.4	3	CUFF.6538|SUCLG2,CUFF.18910|SUCLG1,CUFF.18910|SUCLG1
Citrate cycle (TCA cycle)	34	succinyltransferase	ec:2.3.1.61	3	CUFF.21078|DLST,CUFF.21078|DLST,CUFF.21078|DLST
Citrate cycle (TCA cycle)	34	dehydrogenase (ubiquinone)	ec:1.3.5.1	3	CUFF.8524|SDHA,CUFF.8526|SDHA,CUFF.8527|SDHA
Citrate cycle (TCA cycle)	34	dehydrogenase (NADP+)	ec:1.1.1.42	2	CUFF.7291|IDH2,CUFF.7292|IDH2
Citrate cycle (TCA cycle)	34	dehydrogenase (NAD+)	ec:1.1.1.41	4	CUFF.7471|IDH3A,CUFF.7471|IDH3A,CUFF.385|IDH3G,CUFF.16804|IDH3B
Citrate cycle (TCA cycle)	34	dehydrogenase	ec:1.1.1.37	3	CUFF.4287|MDH,CUFF.17741|MDH1,CUFF.18941|MDH1
Citrate cycle (TCA cycle)	34	dehydrogenase (succinyl-transferring)	ec:1.2.4.2	1	CUFF.16292|DHTKD1
Citrate cycle (TCA cycle)	34	dehydrogenase (acetyl-transferring)	ec:1.2.4.1	3	CUFF.6594|PDHB,CUFF.834|PDHA1,CUFF.835|PDHA1
Citrate cycle (TCA cycle)	34	hydratase	ec:4.2.1.3	1	CUFF.22211|ACO1
Citrate cycle (TCA cycle)	34	hydratase	ec:4.2.1.2	2	CUFF.13621|FH,CUFF.13622|FH
Cutin, suberine and wax biosynthesis	9	O-acyltransferase	ec:2.3.1.20	6	CUFF.14888|DGAT2,CUFF.14888|DGAT2,CUFF.14888|DGAT2,CUFF.14888|DGAT2,CUFF.15377|DGAT1,CUFF.15378|DGAT1
Cutin, suberine and wax biosynthesis	9	reductase	ec:1.2.1.50	3	CUFF.14631|FAR1,CUFF.14631|FAR1,CUFF.14631|FAR1
Cyanoamino acid metabolism	10	glutamyl transpeptidase	ec:2.3.2.2	8	CUFF.9083|GGT6,CUFF.13091|GGT5,CUFF.13092|GGT5,CUFF.13094|GGT1,CUFF.13095|GGT1,CUFF.13097|GGT1,CUFF.17088|GGT7,CUFF.17089|GGT7
Cyanoamino acid metabolism	10	asparaginase II	ec:3.5.1.1	1	CUFF.1255|ASRGL1
Cyanoamino acid metabolism	10	gentiobiase	ec:3.2.1.21	1	CUFF.22483|GBA2
Cysteine and methionine metabolism	43	decarboxylase	ec:4.1.1.50	2	CUFF.465|AMD1,CUFF.21477|AMD1
Cysteine and methionine metabolism	43	isomerase	ec:5.3.1.23	6	CUFF.12569|EIF2B1,CUFF.19160|EIF2B4,CUFF.19160|EIF2B4,CUFF.19160|EIF2B4,CUFF.21081|EIF2B2,CUFF.23639|MRI1
Cysteine and methionine metabolism	43	oxidase	ec:1.4.3.2	3	CUFF.11805|IL4I1,CUFF.11805|IL4I1,CUFF.11807|IL4I1
Cysteine and methionine metabolism	43	1-phosphate dehydratase	ec:4.2.1.109	2	CUFF.14972|APIP,CUFF.14972|APIP
Cysteine and methionine metabolism	43	ammonia-lyase	ec:4.3.1.17	4	CUFF.12766|SDSL,CUFF.12764|SDS,CUFF.12764|SDS,CUFF.12765|SDS
Cysteine and methionine metabolism	43	phosphorylase	ec:2.4.2.28	1	CUFF.22229|MTAP
Cysteine and methionine metabolism	43	synthase	ec:4.4.1.14	1	CUFF.15045|ACCS
Cysteine and methionine metabolism	43	(cytosine-5-)-methyltransferase	ec:2.1.1.37	3	CUFF.16456|TRDMT1,CUFF.16456|TRDMT1,CUFF.19206|DNMT3A
Cysteine and methionine metabolism	43	synthase	ec:2.1.1.13	1	CUFF.2011|MTR
Cysteine and methionine metabolism	43	adenosyltransferase	ec:2.5.1.6	3	CUFF.18884|MAT2A,CUFF.18884|MAT2A,CUFF.18884|MAT2A
Cysteine and methionine metabolism	43	S-methyltransferase	ec:2.1.1.10	1	CUFF.2011|MTR
Cysteine and methionine metabolism	43	S-adenosylhomocysteine synthase	ec:3.3.1.1	2	CUFF.9642|AHCYL2,CUFF.17076|AHCY
Cysteine and methionine metabolism	43	dioxygenase [iron(II)-requiring]	ec:1.13.11.54	1	CUFF.23140|ADI1
Cysteine and methionine metabolism	43	dehydrogenase	ec:1.1.1.27	6	CUFF.14318|LDHB,CUFF.14319|LDHB,CUFF.1094|CTNNA3,CUFF.1096|LDHC,CUFF.1088|LDHA,CUFF.2641|LDHA
Cysteine and methionine metabolism	43	dioxygenase	ec:1.13.11.20	2	CUFF.19968|CDO1,CUFF.19968|CDO1
Cysteine and methionine metabolism	43	synthase	ec:2.5.1.22	2	CUFF.826|SMS,CUFF.826|SMS
Cysteine and methionine metabolism	43	synthase	ec:2.5.1.16	2	CUFF.826|SMS,CUFF.826|SMS
Cysteine and methionine metabolism	43	transaminase	ec:2.6.1.1	2	CUFF.10883|MAST,CUFF.3035|GOT1
Cysteine and methionine metabolism	43	transhydrogenase	ec:1.8.4.1	2	CUFF.25025|GLRX,CUFF.25025|GLRX
D-Arginine and D-ornithine metabolism	3	oxidase	ec:1.4.3.3	3	CUFF.21486|DDO,CUFF.21486|DDO,CUFF.21486|DDO
D-Glutamine and D-glutamate metabolism	2	dehydrogenase [NAD(P)+]	ec:1.4.1.3	2	CUFF.6|GLUD1,CUFF.2323|GLUD1
Drug metabolism - cytochrome P450	29	dehydrogenase	ec:1.1.1.1	2	CUFF.31147|DHRS9,CUFF.31148|DHRS9
Drug metabolism - cytochrome P450	29	dehydrogenase [NAD(P)+]	ec:1.2.1.5	11	CUFF.7172|ALDH1A3,CUFF.7176|ALDH1A3,CUFF.9326|ALDH3A2,CUFF.9332|ALDH3A2,CUFF.938|ALDH3A2,CUFF.940|ALDH3A2,CUFF.1593|ALDH3B2,CUFF.1599|ALDH3B1,CUFF.1599|ALDH3B1,CUFF.1598|ALDH3B1,CUFF.1600|ALDH3B1
Drug metabolism - cytochrome P450	29	1-naphthol glucuronyltransferase	ec:2.4.1.17	1	CUFF.2749|CSGALNACT1
Drug metabolism - cytochrome P450	29	transferase	ec:2.5.1.18	14	CUFF.3153|GSTO1,CUFF.3153|GSTO1,CUFF.3153|GSTO1,CUFF.5618|GSTA4,CUFF.12342|MGST2,CUFF.17782|FLAP,CUFF.17782|FLAP,CUFF.17782|FLAP,CUFF.1586|GSTP1,CUFF.1585|GSTP1,CUFF.1587|GSTP1,CUFF.20954|GSTO1,CUFF.21140|GSTZ1,CUFF.29116|MGST3
Drug metabolism - cytochrome P450	29	monooxygenase	ec:1.14.14.1	1	CUFF.23537|CYP4F55
Drug metabolism - other enzymes	65	oxidase	ec:1.17.3.2	3	CUFF.18510|XDH,CUFF.18512|XDH,CUFF.18512|XDH
Drug metabolism - other enzymes	65	beta-glucuronide glucuronohydrolase glucuronidase	ec:3.2.1.31	4	CUFF.4161|GUSB,CUFF.4170|GUSB,CUFF.4169|GUSB,CUFF.4176|GUSB
Drug metabolism - other enzymes	65	S-methyltransferase	ec:2.1.1.67	2	CUFF.5927|TPMT,CUFF.8122|OCLN
Drug metabolism - other enzymes	65	deaminase	ec:3.5.4.5	4	CUFF.27757|APOBEC3A|APOBEC3Z1,CUFF.27758|APOBEC3B|APOBEC3Z2,CUFF.27758|APOBEC3B|APOBEC3Z2,CUFF.27758|APOBEC3B|APOBEC3Z2
Drug metabolism - other enzymes	65	phosphoribosyltransferase	ec:2.4.2.8	1	CUFF.2504|HPRT1
Drug metabolism - other enzymes	65	phosphorylase	ec:2.4.2.3	2	CUFF.28060|UPP1,CUFF.28061|UPP1
Drug metabolism - other enzymes	65	diphosphatase	ec:3.6.1.19	1	CUFF.21691|ENPP1
Drug metabolism - other enzymes	65	1-naphthol glucuronyltransferase	ec:2.4.1.17	1	CUFF.2749|CSGALNACT1
Drug metabolism - other enzymes	65	N-acetyltransferase	ec:2.3.1.5	2	CUFF.10142|AANAT,CUFF.2753|NAT1
Drug metabolism - other enzymes	65	dehydrogenase	ec:1.1.1.205	2	CUFF.6803|IMPDH2|LOC101130343|QRICH1,CUFF.6803|IMPDH2|LOC101130343|QRICH1
Drug metabolism - other enzymes	65	monooxygenase	ec:1.14.14.1	1	CUFF.23537|CYP4F55
Drug metabolism - other enzymes	65	ali-esterase	ec:3.1.1.1	34	CUFF.4342|ACHE,CUFF.4344|ACHE,CUFF.4923|ABHD3,CUFF.7108|MGLL|PAOX,CUFF.7108|MGLL|PAOX,CUFF.7090|MGLL,CUFF.7280|ABHD2,CUFF.7280|ABHD2,CUFF.8920|ABHD15,CUFF.555|NLGN3,CUFF.556|NLGN3,CUFF.10816|BREH1|CES1,CUFF.10816|BREH1|CES1,CUFF.10816|BREH1|CES1,CUFF.10829|BREH1,CUFF.10829|BREH1,CUFF.10824|BREH1,CUFF.10834|BREH1,CUFF.10834|BREH1,CUFF.10899|CES2,CUFF.825|ACOT9,CUFF.825|ACOT9,CUFF.825|ACOT9,CUFF.82…
Drug metabolism - other enzymes	65	kinase	ec:2.7.1.48	7	CUFF.16854|UCKL1,CUFF.16854|UCKL1,CUFF.16850|UCKL1,CUFF.16852|UCKL1,CUFF.19591|UCK1,CUFF.19593|UCK1,CUFF.29109|UCK2
Drug metabolism - other enzymes	65	kinase	ec:2.7.1.21	1	CUFF.10074|TK1
Ether lipid metabolism	33	hydrolase	ec:3.3.2.5	1	CUFF.12014|TMEM86B
Ether lipid metabolism	33	hydrolase	ec:3.3.2.2	1	CUFF.12014|TMEM86B
Ether lipid metabolism	33	D	ec:3.1.4.4	4	CUFF.7957|PLD4,CUFF.9134|PLD2,CUFF.11303|PLD3,CUFF.11303|PLD3
Ether lipid metabolism	33	esterase	ec:3.1.1.47	4	CUFF.5591|PLA2G7,CUFF.11369|PAFAH1B3,CUFF.11369|PAFAH1B3,CUFF.32093|PAFAH2
Ether lipid metabolism	33	O-acetyltransferase	ec:2.3.1.67	3	CUFF.8570|LPCAT1,CUFF.10812|LPCAT2,CUFF.10812|LPCAT2
Ether lipid metabolism	33	phosphatase	ec:3.1.3.4	8	CUFF.4951|LPIN2,CUFF.4951|LPIN2,CUFF.4951|LPIN2,CUFF.8234|PPAP2A,CUFF.8234|PPAP2A,CUFF.17217|LPIN3,CUFF.17209|LPIN3,CUFF.19284|LPIN1
Ether lipid metabolism	33	cholinephosphotransferase	ec:2.7.8.2	4	CUFF.27059|CHPT1,CUFF.27059|CHPT1,CUFF.29771|CEPT1,CUFF.29771|CEPT1
Ether lipid metabolism	33	EPT	ec:2.7.8.1	4	CUFF.18649|PIGF,CUFF.19179|EPT1,CUFF.29771|CEPT1,CUFF.29771|CEPT1
Ether lipid metabolism	33	A2	ec:3.1.1.4	7	CUFF.8888|PROCA1,CUFF.13969|PRDX6,CUFF.13969|PRDX6,CUFF.13969|PRDX6,CUFF.13969|PRDX6,CUFF.1307|PLA2G16,CUFF.1307|PLA2G16
Ethylbenzene degradation	3	C-acyltransferase	ec:2.3.1.16	3	CUFF.5096|ACAA2,CUFF.6262|ACAA1,CUFF.19190|HADHB
Fatty acid biosynthesis	16	carboxylase	ec:6.4.1.2	4	CUFF.8717|ACACA,CUFF.8723|ACACA,CUFF.8723|ACACA,CUFF.8723|ACACA
Fatty acid biosynthesis	16	reductase	ec:1.1.1.100	4	CUFF.9962|FASN,CUFF.9965|FASN,CUFF.9966|FASN,CUFF.9967|FASN
Fatty acid biosynthesis	16	synthase I	ec:2.3.1.41	5	CUFF.9962|FASN,CUFF.9965|FASN,CUFF.9966|FASN,CUFF.9967|FASN,CUFF.2763|OXSM
Fatty acid biosynthesis	16	S-malonyltransferase	ec:2.3.1.39	4	CUFF.9962|FASN,CUFF.9965|FASN,CUFF.9966|FASN,CUFF.9967|FASN
Fatty acid biosynthesis	16	carboxylase	ec:6.3.4.14	9	CUFF.8717|ACACA,CUFF.8723|ACACA,CUFF.8723|ACACA,CUFF.8723|ACACA,CUFF.18059|PCCA,CUFF.1529|PC,CUFF.1531|PC,CUFF.1532|PC,CUFF.1534|PC
Fatty acid biosynthesis	16	hydrolase	ec:3.1.2.14	6	CUFF.9962|FASN,CUFF.9965|FASN,CUFF.9966|FASN,CUFF.9967|FASN,CUFF.2917|FAS,CUFF.2917|FAS
Fatty acid degradation	45	hydratase	ec:4.2.1.74	2	CUFF.19190|HADHB,CUFF.19183|HADHA
Fatty acid degradation	45	hydratase	ec:4.2.1.17	4	CUFF.3397|ECHS1,CUFF.19190|HADHB,CUFF.19183|HADHA,CUFF.22890|AUH
Fatty acid degradation	45	1-monooxygenase	ec:1.14.15.3	2	CUFF.23538|CYP4F2,CUFF.23538|CYP4F2
Fatty acid degradation	45	dehydrogenase	ec:1.1.1.1	2	CUFF.31147|DHRS9,CUFF.31148|DHRS9
Fatty acid degradation	45	ligase	ec:6.2.1.3	6	CUFF.3179|ACSL5,CUFF.3179|ACSL5,CUFF.19481|SLC27A4,CUFF.19483|SLC27A4,CUFF.2480|ACSL1,CUFF.2480|ACSL1
Fatty acid degradation	45	O-palmitoyltransferase	ec:2.3.1.21	4	CUFF.11783|CPT1C,CUFF.1633|CPT1A,CUFF.1633|CPT1A,CUFF.1625|CPT1A
Fatty acid degradation	45	C-acyltransferase	ec:2.3.1.16	3	CUFF.5096|ACAA2,CUFF.6262|ACAA1,CUFF.19190|HADHB
Fatty acid degradation	45	dehydrogenase (NAD+)	ec:1.2.1.3	9	CUFF.7172|ALDH1A3,CUFF.7176|ALDH1A3,CUFF.9326|ALDH3A2,CUFF.9332|ALDH3A2,CUFF.12815|ALDH2,CUFF.12815|ALDH2,CUFF.938|ALDH3A2,CUFF.940|ALDH3A2,CUFF.22399|ALDH1A1
Fatty acid degradation	45	C-acetyltransferase	ec:2.3.1.9	3	CUFF.14380|ACAT1,CUFF.19183|HADHA,CUFF.21994|ACAT2
Fatty acid degradation	45	dehydrogenase	ec:1.1.1.35	7	CUFF.5284|HSD17B8,CUFF.692|HSD17B10,CUFF.17894|CRYL1,CUFF.17894|CRYL1,CUFF.17890|CRYL1,CUFF.19190|HADHB,CUFF.19183|HADHA
Fatty acid degradation	45	oxidase	ec:1.3.3.6	3	CUFF.10176|ACOX1,CUFF.10176|ACOX1,CUFF.10176|ACOX1
Fatty acid degradation	45	dehydrogenase	ec:1.1.1.211	2	CUFF.19190|HADHB,CUFF.19183|HADHA
Fatty acid degradation	45	monooxygenase	ec:1.14.14.1	1	CUFF.23537|CYP4F55
Fatty acid degradation	45	isomerase	ec:5.3.3.8	5	CUFF.3606|ECI1,CUFF.3606|ECI1,CUFF.6077|ECI2,CUFF.6077|ECI2,CUFF.6066|ECI2
Fatty acid elongation	21	hydratase	ec:4.2.1.74	2	CUFF.19190|HADHB,CUFF.19183|HADHA
Fatty acid elongation	21	hydratase	ec:4.2.1.17	4	CUFF.3397|ECHS1,CUFF.19190|HADHB,CUFF.19183|HADHA,CUFF.22890|AUH
Fatty acid elongation	21	hydrolase	ec:3.1.2.2	4	CUFF.10824|BREH1,CUFF.21042|ACOT2,CUFF.21050|ACOT4|ACOT6,CUFF.1895|GNPAT
Fatty acid elongation	21	C-acyltransferase	ec:2.3.1.16	3	CUFF.5096|ACAA2,CUFF.6262|ACAA1,CUFF.19190|HADHB
Fatty acid elongation	21	dehydrogenase	ec:1.1.1.35	7	CUFF.5284|HSD17B8,CUFF.692|HSD17B10,CUFF.17894|CRYL1,CUFF.17894|CRYL1,CUFF.17890|CRYL1,CUFF.19190|HADHB,CUFF.19183|HADHA
Fatty acid elongation	21	dehydrogenase	ec:1.1.1.211	2	CUFF.19190|HADHB,CUFF.19183|HADHA
Fatty acid elongation	21	hydrolase	ec:3.1.2.22	3	CUFF.5637|PPT2,CUFF.5637|PPT2,CUFF.15757|LYPLA1
Fatty acid elongation	21	reductase (NADPH)	ec:1.3.1.38	3	CUFF.23584|TECR,CUFF.23581|TECR,CUFF.23582|TECR
Flavone and flavonol biosynthesis	8	beta-glucuronide glucuronohydrolase glucuronidase	ec:3.2.1.31	4	CUFF.4161|GUSB,CUFF.4170|GUSB,CUFF.4169|GUSB,CUFF.4176|GUSB
Flavone and flavonol biosynthesis	8	3-sulfotransferase	ec:2.8.2.25	4	CUFF.4026|SULT1A1,CUFF.4026|SULT1A1,CUFF.4026|SULT1A1,CUFF.4026|SULT1A1
Folate biosynthesis	8	reductase (L-erythro-7,8-dihydrobiopterin forming)	ec:1.1.1.153	1	CUFF.18483|SPR
Folate biosynthesis	8	synthase	ec:4.2.3.12	2	CUFF.11179|PTS,CUFF.14936|PTS
Folate biosynthesis	8	cyclohydrolase I	ec:3.5.4.16	1	CUFF.20782|GCH1
Folate biosynthesis	8	synthase	ec:6.3.2.17	2	CUFF.19456|FPGS,CUFF.19458|FPGS
Folate biosynthesis	8	hydrolase	ec:3.4.19.9	1	CUFF.15810|GGH
Folate biosynthesis	8	reductase	ec:1.5.1.3	1	CUFF.22268|DHFR
Fructose and mannose metabolism	36	phosphohexokinase	ec:2.7.1.11	2	CUFF.16713|PFKP,CUFF.16714|T2R65A
Fructose and mannose metabolism	36	4,6-dehydratase	ec:4.2.1.47	4	CUFF.6133|GMDS,CUFF.6133|GMDS,CUFF.6133|GMDS,CUFF.6125|GMDS
Fructose and mannose metabolism	36	isomerase	ec:5.3.1.8	1	CUFF.7524|MPI
Fructose and mannose metabolism	36	isomerase	ec:5.3.1.6	1	CUFF.18824|RPIA
Fructose and mannose metabolism	36	isomerase	ec:5.3.1.1	1	CUFF.25372|TPI1
Fructose and mannose metabolism	36	hexokinase type IV glucokinase	ec:2.7.1.1	3	CUFF.18415|HK2,CUFF.18417|HK2,CUFF.2123|HK1
Fructose and mannose metabolism	36	reductase	ec:1.1.1.187	2	CUFF.15470|TSTA3,CUFF.15470|TSTA3
Fructose and mannose metabolism	36	2-phosphatase	ec:3.1.3.46	8	CUFF.6835|PFKFB4,CUFF.6835|PFKFB4,CUFF.6835|PFKFB4,CUFF.13383|PFKFB2,CUFF.16219|PFKFB3,CUFF.16220|PFKFB3,CUFF.16224|PFKFB3,CUFF.16224|PFKFB3
Fructose and mannose metabolism	36	hexose diphosphatase	ec:3.1.3.11	1	CUFF.22821|FBP1
Fructose and mannose metabolism	36	guanylyltransferase	ec:2.7.7.13	1	CUFF.6771|GMPPB
Fructose and mannose metabolism	36	synthase	ec:1.1.1.271	2	CUFF.15470|TSTA3,CUFF.15470|TSTA3
Fructose and mannose metabolism	36	aldolase	ec:4.1.2.13	2	CUFF.4032|ALDOA,CUFF.8880|ALDOC
Fructose and mannose metabolism	36	diphosphatase	ec:3.6.1.21	2	CUFF.16298|NUDT5,CUFF.16298|NUDT5
Fructose and mannose metabolism	36	phosphofructokinase 2	ec:2.7.1.105	8	CUFF.6835|PFKFB4,CUFF.6835|PFKFB4,CUFF.6835|PFKFB4,CUFF.13383|PFKFB2,CUFF.16219|PFKFB3,CUFF.16220|PFKFB3,CUFF.16224|PFKFB3,CUFF.16224|PFKFB3
Fructose and mannose metabolism	36	reductase	ec:1.1.1.21	2	CUFF.28760|AKR1B1,CUFF.30405|AKR1A1
Fructose and mannose metabolism	36	2-dehydrogenase	ec:1.1.1.14	1	CUFF.20759|SORD
Fructose and mannose metabolism	36	mannose phosphomutase	ec:5.4.2.8	1	CUFF.3783|PMM2
Fructose and mannose metabolism	36	fucokinase (phosphorylating)	ec:2.7.1.52	3	CUFF.10445|FUK,CUFF.10442|FUK,CUFF.10458|FUK
Fructose and mannose metabolism	36	triose kinase	ec:2.7.1.28	1	CUFF.1223|DAK
Galactose metabolism	30	phosphohexokinase	ec:2.7.1.11	2	CUFF.16713|PFKP,CUFF.16714|T2R65A
Galactose metabolism	30	galactokinase (phosphorylating)	ec:2.7.1.6	4	CUFF.10205|GALK1,CUFF.10205|GALK1,CUFF.20721|GALK2,CUFF.28414|NAP1L1
Galactose metabolism	30	hexokinase type IV glucokinase	ec:2.7.1.1	3	CUFF.18415|HK2,CUFF.18417|HK2,CUFF.2123|HK1
Galactose metabolism	30	lactase (ambiguous)	ec:3.2.1.23	3	CUFF.6207|GLB1,CUFF.6206|GLB1,CUFF.6211|TMPPE
Galactose metabolism	30	maltase	ec:3.2.1.20	3	CUFF.10037|GAA,CUFF.10037|GAA,CUFF.20462|GANC
Galactose metabolism	30	uridylyltransferase	ec:2.7.7.9	3	CUFF.18963|UGP2,CUFF.18963|UGP2,CUFF.18963|UGP2
Galactose metabolism	30	uridylyltransferase	ec:2.7.7.12	2	CUFF.22785|GALT,CUFF.22785|GALT
Galactose metabolism	30	deacetylase	ec:3.5.1.25	4	CUFF.3617|AMDHD2,CUFF.3617|AMDHD2,CUFF.3619|AMDHD2,CUFF.3619|AMDHD2
Galactose metabolism	30	glucose 6-phosphate phosphatase	ec:3.1.3.9	2	CUFF.9741|G6PC3,CUFF.9741|G6PC3
Galactose metabolism	30	synthase	ec:2.4.1.22	3	CUFF.22730|B4GALT1,CUFF.22785|GALT,CUFF.22785|GALT
Galactose metabolism	30	reductase	ec:1.1.1.21	2	CUFF.28760|AKR1B1,CUFF.30405|AKR1A1
Galactose metabolism	30	(alpha-D-glucose-1,6-bisphosphate-dependent)	ec:5.4.2.2	1	CUFF.21337|PGM3
Geraniol degradation	11	hydratase	ec:4.2.1.17	4	CUFF.3397|ECHS1,CUFF.19190|HADHB,CUFF.19183|HADHA,CUFF.22890|AUH
Geraniol degradation	11	C-acyltransferase	ec:2.3.1.16	3	CUFF.5096|ACAA2,CUFF.6262|ACAA1,CUFF.19190|HADHB
Geraniol degradation	11	dehydrogenase	ec:1.1.1.35	7	CUFF.5284|HSD17B8,CUFF.692|HSD17B10,CUFF.17894|CRYL1,CUFF.17894|CRYL1,CUFF.17890|CRYL1,CUFF.19190|HADHB,CUFF.19183|HADHA
Glucosinolate biosynthesis	1	transaminase	ec:2.6.1.42	1	CUFF.11707|BCAT2
Glutathione metabolism	59	decarboxylase	ec:4.1.1.17	2	CUFF.19293|ODC1,CUFF.19293|ODC1
Glutathione metabolism	59	gamma-glutamyl-amino acid cyclotransferase	ec:2.3.2.4	1	CUFF.18060|GGACT
Glutathione metabolism	59	glutamyl transpeptidase	ec:2.3.2.2	8	CUFF.9083|GGT6,CUFF.13091|GGT5,CUFF.13092|GGT5,CUFF.13094|GGT1,CUFF.13095|GGT1,CUFF.13097|GGT1,CUFF.17088|GGT7,CUFF.17089|GGT7
Glutathione metabolism	59	synthase	ec:6.3.2.3	1	CUFF.17093|GSS
Glutathione metabolism	59	ligase	ec:6.3.2.2	5	CUFF.5261|GCLC,CUFF.5261|GCLC,CUFF.5261|GCLC,CUFF.5261|GCLC,CUFF.5261|GCLC
Glutathione metabolism	59	peroxidase	ec:1.11.1.9	9	CUFF.6786|GPX1,CUFF.8236|GPX8,CUFF.8236|GPX8,CUFF.12342|MGST2,CUFF.13969|PRDX6,CUFF.13969|PRDX6,CUFF.13969|PRDX6,CUFF.13969|PRDX6,CUFF.29116|MGST3
Glutathione metabolism	59	thioredoxin peroxidase	ec:1.11.1.15	7	CUFF.3216|PRDX3,CUFF.818|PRDX4,CUFF.13969|PRDX6,CUFF.13969|PRDX6,CUFF.13969|PRDX6,CUFF.13969|PRDX6,CUFF.22229|MTAP
Glutathione metabolism	59	dehydrogenase (ascorbate)	ec:1.8.5.1	4	CUFF.3153|GSTO1,CUFF.3153|GSTO1,CUFF.3153|GSTO1,CUFF.20954|GSTO1
Glutathione metabolism	59	reductase	ec:1.17.4.1	3	CUFF.15976|RRM2B,CUFF.19326|RRM2,CUFF.19326|RRM2
Glutathione metabolism	59	(ATP-hydrolysing)	ec:3.5.2.9	5	CUFF.15414|OPLAH,CUFF.15416|OPLAH,CUFF.15418|OPLAH,CUFF.15415|OPLAH,CUFF.15417|OPLAH
Glutathione metabolism	59	dehydrogenase (NADP+-dependent, decarboxylating)	ec:1.1.1.44	3	CUFF.3764|GLYR1,CUFF.3764|GLYR1,CUFF.21294|CDR2
Glutathione metabolism	59	dehydrogenase (NADP+)	ec:1.1.1.42	2	CUFF.7291|IDH2,CUFF.7292|IDH2
Glutathione metabolism	59	synthase	ec:2.5.1.22	2	CUFF.826|SMS,CUFF.826|SMS
Glutathione metabolism	59	transferase	ec:2.5.1.18	14	CUFF.3153|GSTO1,CUFF.3153|GSTO1,CUFF.3153|GSTO1,CUFF.5618|GSTA4,CUFF.12342|MGST2,CUFF.17782|FLAP,CUFF.17782|FLAP,CUFF.17782|FLAP,CUFF.1586|GSTP1,CUFF.1585|GSTP1,CUFF.1587|GSTP1,CUFF.20954|GSTO1,CUFF.21140|GSTZ1,CUFF.29116|MGST3
Glutathione metabolism	59	synthase	ec:2.5.1.16	2	CUFF.826|SMS,CUFF.826|SMS
Glutathione metabolism	59	reductase	ec:1.8.1.7	1	CUFF.2585|GSR
Glutathione metabolism	59	reductase (glutathione)	ec:1.8.4.2	2	CUFF.25025|GLRX,CUFF.25025|GLRX
Glutathione metabolism	59	transhydrogenase	ec:1.8.4.1	2	CUFF.25025|GLRX,CUFF.25025|GLRX
Glycerolipid metabolism	75	lipase	ec:3.1.1.34	4	CUFF.5092|LIPG,CUFF.22575|LPL,CUFF.28456|AOAH,CUFF.28456|AOAH
Glycerolipid metabolism	75	lipase	ec:3.1.1.23	8	CUFF.6601|ABHD6,CUFF.7108|MGLL|PAOX,CUFF.7108|MGLL|PAOX,CUFF.7108|MGLL|PAOX,CUFF.7090|MGLL,CUFF.11359|HSL,CUFF.16638|ABHD12,CUFF.16638|ABHD12
Glycerolipid metabolism	75	O-acyltransferase	ec:2.3.1.51	9	CUFF.5636|AGPAT1,CUFF.5638|AGPAT1,CUFF.5638|AGPAT1,CUFF.6382|ABHD5,CUFF.19093|LCLAT1,CUFF.19717|AGPAT2,CUFF.22023|AGPAT4,CUFF.22023|AGPAT4,CUFF.2410|AGPAT5
Glycerolipid metabolism	75	O-acyltransferase	ec:2.3.1.22	6	CUFF.14888|DGAT2,CUFF.14888|DGAT2,CUFF.14888|DGAT2,CUFF.14888|DGAT2,CUFF.15377|DGAT1,CUFF.15378|DGAT1
Glycerolipid metabolism	75	O-acyltransferase	ec:2.3.1.20	6	CUFF.14888|DGAT2,CUFF.14888|DGAT2,CUFF.14888|DGAT2,CUFF.14888|DGAT2,CUFF.15377|DGAT1,CUFF.15378|DGAT1
Glycerolipid metabolism	75	1-O-acyltransferase	ec:2.3.1.15	5	CUFF.3177|GPAM,CUFF.3177|GPAM,CUFF.3177|GPAM,CUFF.1895|GNPAT,CUFF.2697|AGPAT6
Glycerolipid metabolism	75	phosphatase	ec:3.1.3.4	8	CUFF.4951|LPIN2,CUFF.4951|LPIN2,CUFF.4951|LPIN2,CUFF.8234|PPAP2A,CUFF.8234|PPAP2A,CUFF.17217|LPIN3,CUFF.17209|LPIN3,CUFF.19284|LPIN1
Glycerolipid metabolism	75	dehydrogenase (NAD+)	ec:1.2.1.3	9	CUFF.7172|ALDH1A3,CUFF.7176|ALDH1A3,CUFF.9326|ALDH3A2,CUFF.9332|ALDH3A2,CUFF.12815|ALDH2,CUFF.12815|ALDH2,CUFF.938|ALDH3A2,CUFF.940|ALDH3A2,CUFF.22399|ALDH1A1
Glycerolipid metabolism	75	kinase (ATP dependent)	ec:2.7.1.107	4	CUFF.8600|DGKE,CUFF.10151|SPHK1,CUFF.11695|SPHK2,CUFF.11696|SPHK2
Glycerolipid metabolism	75	reductase	ec:1.1.1.21	2	CUFF.28760|AKR1B1,CUFF.30405|AKR1A1
Glycerolipid metabolism	75	lipase	ec:3.1.1.3	20	CUFF.4529|DAGLB,CUFF.4529|DAGLB,CUFF.4529|DAGLB,CUFF.4527|DAGLB,CUFF.4527|DAGLB,CUFF.4528|DAGLB,CUFF.4522|DAGLB,CUFF.4523|DAGLB,CUFF.5092|LIPG,CUFF.6382|ABHD5,CUFF.11359|HSL,CUFF.11360|HSL,CUFF.1230|DAGLA,CUFF.1231|DAGLA,CUFF.1232|DAGLA,CUFF.1233|DAGLA,CUFF.20651|LIPC,CUFF.22575|LPL,CUFF.1787|ATGL,CUFF.1787|ATGL
Glycerolipid metabolism	75	3-kinase	ec:2.7.1.31	1	CUFF.6686|GLYCTK
Glycerolipid metabolism	75	kinase	ec:2.7.1.30	2	CUFF.801|GK,CUFF.801|GK
Glycerolipid metabolism	75	kinase	ec:2.7.1.29	1	CUFF.1223|DAK
Glycerophospholipid metabolism	87	phosphodiesterase	ec:3.1.4.46	9	CUFF.3891|GDE1,CUFF.3891|GDE1,CUFF.8660|GDPD1,CUFF.14886|GDPD5,CUFF.16762|GPCPD1,CUFF.16762|GPCPD1,CUFF.16762|GPCPD1,CUFF.16762|GPCPD1,CUFF.16762|GPCPD1
Glycerophospholipid metabolism	87	decarboxylase	ec:4.1.1.65	6	CUFF.13051|PISD,CUFF.13051|PISD,CUFF.13055|PISD,CUFF.13055|PISD,CUFF.13056|PISD,CUFF.3035|GOT1
Glycerophospholipid metabolism	87	D	ec:3.1.4.4	4	CUFF.7957|PLD4,CUFF.9134|PLD2,CUFF.11303|PLD3,CUFF.11303|PLD3
Glycerophospholipid metabolism	87	phosphodiesterase	ec:3.1.4.2	5	CUFF.16762|GPCPD1,CUFF.16762|GPCPD1,CUFF.16762|GPCPD1,CUFF.16762|GPCPD1,CUFF.16762|GPCPD1
Glycerophospholipid metabolism	87	3-phosphatidyltransferase	ec:2.7.8.11	1	CUFF.4043|CDIPT
Glycerophospholipid metabolism	87	A1	ec:3.1.1.32	3	CUFF.5092|LIPG,CUFF.1307|PLA2G16,CUFF.1307|PLA2G16
Glycerophospholipid metabolism	87	dehydrogenase (NAD+)	ec:1.1.1.8	1	CUFF.6186|GPD1L
Glycerophospholipid metabolism	87	N-methyltransferase	ec:2.1.1.71	1	CUFF.9395|PEMT
Glycerophospholipid metabolism	87	N-methyltransferase	ec:2.1.1.17	2	CUFF.9395|PEMT,CUFF.9386|PEMT
Glycerophospholipid metabolism	87	cytidylyltransferase	ec:2.7.7.41	1	CUFF.16736|CDS2
Glycerophospholipid metabolism	87	cytidylyltransferase	ec:2.7.7.14	2	CUFF.9986|PCYT2,CUFF.9986|PCYT2
Glycerophospholipid metabolism	87	O-acyltransferase	ec:2.3.1.51	9	CUFF.5636|AGPAT1,CUFF.5638|AGPAT1,CUFF.5638|AGPAT1,CUFF.6382|ABHD5,CUFF.19093|LCLAT1,CUFF.19717|AGPAT2,CUFF.22023|AGPAT4,CUFF.22023|AGPAT4,CUFF.2410|AGPAT5
Glycerophospholipid metabolism	87	O-acyltransferase	ec:2.3.1.42	1	CUFF.1895|GNPAT
Glycerophospholipid metabolism	87	O-acyltransferase	ec:2.3.1.23	3	CUFF.8570|LPCAT1,CUFF.10812|LPCAT2,CUFF.10812|LPCAT2
Glycerophospholipid metabolism	87	1-O-acyltransferase	ec:2.3.1.15	5	CUFF.3177|GPAM,CUFF.3177|GPAM,CUFF.3177|GPAM,CUFF.1895|GNPAT,CUFF.2697|AGPAT6
Glycerophospholipid metabolism	87	phosphatase	ec:3.1.3.4	8	CUFF.4951|LPIN2,CUFF.4951|LPIN2,CUFF.4951|LPIN2,CUFF.8234|PPAP2A,CUFF.8234|PPAP2A,CUFF.17217|LPIN3,CUFF.17209|LPIN3,CUFF.19284|LPIN1
Glycerophospholipid metabolism	87	diphosphatase	ec:3.6.1.16	1	CUFF.9264|ADPRM
Glycerophospholipid metabolism	87	kinase (ATP dependent)	ec:2.7.1.107	4	CUFF.8600|DGKE,CUFF.10151|SPHK1,CUFF.11695|SPHK2,CUFF.11696|SPHK2
Glycerophospholipid metabolism	87	O-phosphatidyltransferase	ec:2.7.8.8	1	CUFF.1828|PTDSS2
Glycerophospholipid metabolism	87	3-phosphatidyltransferase	ec:2.7.8.5	6	CUFF.10072|PGS1,CUFF.10072|PGS1,CUFF.10072|PGS1,CUFF.10072|PGS1,CUFF.16748|CRLS1,CUFF.16751|CRLS1
Glycerophospholipid metabolism	87	cholinephosphotransferase	ec:2.7.8.2	4	CUFF.27059|CHPT1,CUFF.27059|CHPT1,CUFF.29771|CEPT1,CUFF.29771|CEPT1
Glycerophospholipid metabolism	87	EPT	ec:2.7.8.1	4	CUFF.18649|PIGF,CUFF.19179|EPT1,CUFF.29771|CEPT1,CUFF.29771|CEPT1
Glycerophospholipid metabolism	87	kinase	ec:2.7.1.82	3	CUFF.13262|ETNK2,CUFF.1613|CHKA,CUFF.1613|CHKA
Glycerophospholipid metabolism	87	true cholinesterase	ec:3.1.1.7	2	CUFF.4342|ACHE,CUFF.4344|ACHE
Glycerophospholipid metabolism	87	lecithinase B	ec:3.1.1.5	5	CUFF.7108|MGLL|PAOX,CUFF.7090|MGLL,CUFF.10950|PLA2G15,CUFF.13470|LYPLAL1,CUFF.15757|LYPLA1
Glycerophospholipid metabolism	87	A2	ec:3.1.1.4	7	CUFF.8888|PROCA1,CUFF.13969|PRDX6,CUFF.13969|PRDX6,CUFF.13969|PRDX6,CUFF.13969|PRDX6,CUFF.1307|PLA2G16,CUFF.1307|PLA2G16
Glycerophospholipid metabolism	87	kinase	ec:2.7.1.32	2	CUFF.1613|CHKA,CUFF.1613|CHKA
Glycine, serine and threonine metabolism	32	S-aminomethyldihydrolipoylprotein:(6S)-tetrahydrofolate aminomethyltransferase (ammonia-forming)	ec:2.1.2.10	11	CUFF.6781|AMT,CUFF.10461|PDPR,CUFF.10462|PDPR,CUFF.10528|GCSH,CUFF.19745|SARDH,CUFF.19752|SARDH,CUFF.19752|SARDH,CUFF.19746|SARDH,CUFF.19748|SARDH,CUFF.19749|SARDH,CUFF.23239|IBA57
Glycine, serine and threonine metabolism	32	oxidase	ec:1.4.3.3	3	CUFF.21486|DDO,CUFF.21486|DDO,CUFF.21486|DDO
Glycine, serine and threonine metabolism	32	amidinotransferase	ec:2.1.4.1	1	CUFF.20752|GATM
Glycine, serine and threonine metabolism	32	oxidase	ec:1.4.3.21	2	CUFF.9718|AOC2|PSME3,CUFF.9718|AOC2|PSME3
Glycine, serine and threonine metabolism	32	ammonia-lyase	ec:4.3.1.19	4	CUFF.12766|SDSL,CUFF.12764|SDS,CUFF.12764|SDS,CUFF.12765|SDS
Glycine, serine and threonine metabolism	32	ammonia-lyase	ec:4.3.1.17	4	CUFF.12766|SDSL,CUFF.12764|SDS,CUFF.12764|SDS,CUFF.12765|SDS
Glycine, serine and threonine metabolism	32	dehydrogenase	ec:1.1.1.1	2	CUFF.31147|DHRS9,CUFF.31148|DHRS9
Glycine, serine and threonine metabolism	32	3-dehydrogenase	ec:1.1.1.103	1	CUFF.22160|TDH
Glycine, serine and threonine metabolism	32	synthase	ec:2.3.1.37	1	CUFF.6695|ALAS1
Glycine, serine and threonine metabolism	32	phosphatase	ec:3.1.3.3	2	CUFF.4157|PSPH,CUFF.12699|VPS29
Glycine, serine and threonine metabolism	32	reductase	ec:1.1.1.81	1	CUFF.22507|GRHPR
Glycine, serine and threonine metabolism	32	synthase	ec:4.2.3.1	1	CUFF.16398|THNSL1
Glycine, serine and threonine metabolism	32	dehydrogenase	ec:1.1.1.29	1	CUFF.22507|GRHPR
Glycine, serine and threonine metabolism	32	O-phosphatidyltransferase	ec:2.7.8.8	1	CUFF.1828|PTDSS2
Glycine, serine and threonine metabolism	32	transaminase	ec:2.6.1.52	1	CUFF.22435|PSAT1
Glycine, serine and threonine metabolism	32	3-kinase	ec:2.7.1.31	1	CUFF.6686|GLYCTK
Glycolysis / Gluconeogenesis	59	phosphohexokinase	ec:2.7.1.11	2	CUFF.16713|PFKP,CUFF.16714|T2R65A
Glycolysis / Gluconeogenesis	59	carboxykinase (GTP)	ec:4.1.1.32	1	CUFF.20240|PCK2
Glycolysis / Gluconeogenesis	59	isomerase	ec:5.3.1.9	1	CUFF.11067|GPI
Glycolysis / Gluconeogenesis	59	isomerase	ec:5.3.1.1	1	CUFF.25372|TPI1
Glycolysis / Gluconeogenesis	59	hexokinase type IV glucokinase	ec:2.7.1.1	3	CUFF.18415|HK2,CUFF.18417|HK2,CUFF.2123|HK1
Glycolysis / Gluconeogenesis	59	hydratase	ec:4.2.1.11	3	CUFF.9120|ENO3,CUFF.9406|TMEM11,CUFF.9412|TMEM11
Glycolysis / Gluconeogenesis	59	1-epimerase	ec:5.1.3.3	2	CUFF.18575|GALM,CUFF.18575|GALM
Glycolysis / Gluconeogenesis	59	dehydrogenase	ec:1.1.1.1	2	CUFF.31147|DHRS9,CUFF.31148|DHRS9
Glycolysis / Gluconeogenesis	59	phosphatase	ec:3.1.3.13	5	CUFF.28763|BPGM,CUFF.33117|PGAM1,CUFF.3003|PGAM1,CUFF.3012|PGAM1,CUFF.3012|PGAM1
Glycolysis / Gluconeogenesis	59	hexose diphosphatase	ec:3.1.3.11	1	CUFF.22821|FBP1
Glycolysis / Gluconeogenesis	59	ligase	ec:6.2.1.1	3	CUFF.16635|ACSS2,CUFF.16635|ACSS2,CUFF.17092|ACSS2
Glycolysis / Gluconeogenesis	59	kinase	ec:2.7.2.3	1	CUFF.490|PGK1
Glycolysis / Gluconeogenesis	59	glucose 6-phosphate phosphatase	ec:3.1.3.9	2	CUFF.9741|G6PC3,CUFF.9741|G6PC3
Glycolysis / Gluconeogenesis	59	glucokinase	ec:2.7.1.147	3	CUFF.20185|ADPGK,CUFF.20189|ADPGK,CUFF.20189|ADPGK
Glycolysis / Gluconeogenesis	59	dehydrogenase [NAD(P)+]	ec:1.2.1.5	11	CUFF.7172|ALDH1A3,CUFF.7176|ALDH1A3,CUFF.9326|ALDH3A2,CUFF.9332|ALDH3A2,CUFF.938|ALDH3A2,CUFF.940|ALDH3A2,CUFF.1593|ALDH3B2,CUFF.1599|ALDH3B1,CUFF.1599|ALDH3B1,CUFF.1598|ALDH3B1,CUFF.1600|ALDH3B1
Glycolysis / Gluconeogenesis	59	dehydrogenase (NAD+)	ec:1.2.1.3	9	CUFF.7172|ALDH1A3,CUFF.7176|ALDH1A3,CUFF.9326|ALDH3A2,CUFF.9332|ALDH3A2,CUFF.12815|ALDH2,CUFF.12815|ALDH2,CUFF.938|ALDH3A2,CUFF.940|ALDH3A2,CUFF.22399|ALDH1A1
Glycolysis / Gluconeogenesis	59	aldolase	ec:4.1.2.13	2	CUFF.4032|ALDOA,CUFF.8880|ALDOC
Glycolysis / Gluconeogenesis	59	dehydrogenase	ec:1.1.1.27	6	CUFF.14318|LDHB,CUFF.14319|LDHB,CUFF.1094|CTNNA3,CUFF.1096|LDHC,CUFF.1088|LDHA,CUFF.2641|LDHA
Glycolysis / Gluconeogenesis	59	dehydrogenase (acetyl-transferring)	ec:1.2.4.1	3	CUFF.6594|PDHB,CUFF.834|PDHA1,CUFF.835|PDHA1
Glycolysis / Gluconeogenesis	59	dehydrogenase (phosphorylating)	ec:1.2.1.12	1	CUFF.20731|GAPDH
Glycolysis / Gluconeogenesis	59	mutase	ec:5.4.2.4	5	CUFF.28763|BPGM,CUFF.33117|PGAM1,CUFF.3003|PGAM1,CUFF.3012|PGAM1,CUFF.3012|PGAM1
Glycolysis / Gluconeogenesis	59	(alpha-D-glucose-1,6-bisphosphate-dependent)	ec:5.4.2.2	1	CUFF.21337|PGM3
Glycolysis / Gluconeogenesis	59	kinase	ec:2.7.1.40	2	CUFF.20170|PKM,CUFF.20170|PKM
Glycosaminoglycan biosynthesis - chondroitin sulfate / dermatan sulfate	21	xylosyltransferase	ec:2.4.2.26	3	CUFF.3877|XYLT1,CUFF.3873|XYLT1,CUFF.9465|XYLT2
Glycosaminoglycan biosynthesis - chondroitin sulfate / dermatan sulfate	21	4-beta-N-acetylgalactosaminyltransferase	ec:2.4.1.175	3	CUFF.7168|CHSY1,CUFF.7169|CHSY1,CUFF.2749|CSGALNACT1
Glycosaminoglycan biosynthesis - chondroitin sulfate / dermatan sulfate	21	4-beta-N-acetylgalactosaminyltransferase	ec:2.4.1.174	4	CUFF.2033|CSGALNACT2,CUFF.2033|CSGALNACT2,CUFF.2033|CSGALNACT2,CUFF.2749|CSGALNACT1
Glycosaminoglycan biosynthesis - chondroitin sulfate / dermatan sulfate	21	3-beta-glucuronosyltransferase	ec:2.4.1.135	5	CUFF.15298|B3GAT2,CUFF.1274|B3GAT3,CUFF.1274|B3GAT3,CUFF.1272|B3GAT3,CUFF.1272|B3GAT3
Glycosaminoglycan biosynthesis - chondroitin sulfate / dermatan sulfate	21	3-beta-galactosyltransferase	ec:2.4.1.134	1	CUFF.13892|B3GALT6
Glycosaminoglycan biosynthesis - chondroitin sulfate / dermatan sulfate	21	4-sulfate 6-O-sulfotransferase	ec:2.8.2.33	4	CUFF.3296|CHST15|PAOX,CUFF.3296|CHST15|PAOX,CUFF.3296|CHST15|PAOX,CUFF.27095|CHST11
Glycosaminoglycan biosynthesis - chondroitin sulfate / dermatan sulfate	21	3-beta-glucuronosyltransferase	ec:2.4.1.226	2	CUFF.7168|CHSY1,CUFF.7169|CHSY1
Glycosaminoglycan biosynthesis - chondroitin sulfate / dermatan sulfate	21	4-sulfotransferase	ec:2.8.2.5	3	CUFF.4631|CHST12,CUFF.27095|CHST11,CUFF.27095|CHST11
Glycosaminoglycan biosynthesis - heparan sulfate / heparin	15	5-epimerase	ec:5.1.3.17	2	CUFF.20100|GLCE,CUFF.20101|GLCE
Glycosaminoglycan biosynthesis - heparan sulfate / heparin	15	xylosyltransferase	ec:2.4.2.26	3	CUFF.3877|XYLT1,CUFF.3873|XYLT1,CUFF.9465|XYLT2
Glycosaminoglycan biosynthesis - heparan sulfate / heparin	15	3-beta-glucuronosyltransferase	ec:2.4.1.135	5	CUFF.15298|B3GAT2,CUFF.1274|B3GAT3,CUFF.1274|B3GAT3,CUFF.1272|B3GAT3,CUFF.1272|B3GAT3
Glycosaminoglycan biosynthesis - heparan sulfate / heparin	15	3-beta-galactosyltransferase	ec:2.4.1.134	1	CUFF.13892|B3GALT6
Glycosaminoglycan biosynthesis - heparan sulfate / heparin	15	4-beta-glucuronosyltransferase	ec:2.4.1.225	3	CUFF.15046|EXT2,CUFF.15047|EXT2,CUFF.15917|EXT1
Glycosaminoglycan biosynthesis - heparan sulfate / heparin	15	4-alpha-N-acetylglucosaminyltransferase	ec:2.4.1.224	3	CUFF.15046|EXT2,CUFF.15047|EXT2,CUFF.15917|EXT1
Glycosaminoglycan biosynthesis - heparan sulfate / heparin	15	4-alpha-N-acetylglucosaminyltransferase	ec:2.4.1.223	1	CUFF.22174|EXTL3
Glycosaminoglycan biosynthesis - keratan sulfate	12	beta-1,3-N-acetylglucosaminyltransferase	ec:2.4.1.149	1	CUFF.1496|B3GNT1
Glycosaminoglycan biosynthesis - keratan sulfate	12	6-alpha-L-fucosyltransferase	ec:2.4.1.68	1	CUFF.20920|FUT8
Glycosaminoglycan biosynthesis - keratan sulfate	12	alpha-2,3-sialyltransferase	ec:2.4.99.4	7	CUFF.10451|ST3GAL2,CUFF.15567|ST3GAL1,CUFF.15567|ST3GAL1,CUFF.15567|ST3GAL1,CUFF.15567|ST3GAL1,CUFF.1157|ST3GAL4,CUFF.1157|ST3GAL4
Glycosaminoglycan biosynthesis - keratan sulfate	12	beta-1,4-galactosyltransferase	ec:2.4.1.38	3	CUFF.22730|B4GALT1,CUFF.22785|GALT,CUFF.22785|GALT
Glycosaminoglycan degradation	42	chondroitinsulfatase	ec:3.1.6.14	5	CUFF.17353|SULF2,CUFF.17353|SULF2,CUFF.17354|SULF2,CUFF.17354|SULF2,CUFF.17354|SULF2
Glycosaminoglycan degradation	42	chondroitinsulfatase	ec:3.1.6.13	1	CUFF.344|IDS
Glycosaminoglycan degradation	42	chondroitinsulfatase	ec:3.1.6.12	1	CUFF.20014|ARSB
Glycosaminoglycan degradation	42	hexosaminidase	ec:3.2.1.52	3	CUFF.9940|HEXDC,CUFF.9940|HEXDC,CUFF.20173|HEXA
Glycosaminoglycan degradation	42	alpha-acetylglucosaminidase	ec:3.2.1.50	4	CUFF.9694|NAGLU,CUFF.9694|NAGLU,CUFF.9694|NAGLU,CUFF.9686|NAGLU
Glycosaminoglycan degradation	42	hyaluronidase	ec:3.2.1.35	12	CUFF.3088|MGEA5,CUFF.3088|MGEA5,CUFF.3088|MGEA5,CUFF.3088|MGEA5,CUFF.3088|MGEA5,CUFF.6746|HYAL2,CUFF.6758|HYAL1,CUFF.6758|HYAL1,CUFF.6748|HYAL3,CUFF.14986|CD44,CUFF.14986|CD44,CUFF.14986|CD44
Glycosaminoglycan degradation	42	beta-glucuronide glucuronohydrolase glucuronidase	ec:3.2.1.31	4	CUFF.4161|GUSB,CUFF.4170|GUSB,CUFF.4169|GUSB,CUFF.4176|GUSB
Glycosaminoglycan degradation	42	lactase (ambiguous)	ec:3.2.1.23	3	CUFF.6207|GLB1,CUFF.6206|GLB1,CUFF.6211|TMPPE
Glycosaminoglycan degradation	42	sulfohydrolase	ec:3.10.1.1	3	CUFF.10034|SGSH,CUFF.10034|SGSH,CUFF.10034|SGSH
Glycosaminoglycan degradation	42	N-acetyltransferase	ec:2.3.1.78	3	CUFF.2735|HGSNAT,CUFF.2743|HGSNAT,CUFF.2743|HGSNAT
Glycosaminoglycan degradation	42	chondroitin sulfatase	ec:3.1.6.4	3	CUFF.10683|GALNS,CUFF.10683|GALNS,CUFF.10683|GALNS
Glycosphingolipid biosynthesis - ganglio series	21	hexosaminidase	ec:3.2.1.52	3	CUFF.9940|HEXDC,CUFF.9940|HEXDC,CUFF.20173|HEXA
Glycosphingolipid biosynthesis - ganglio series	21	lactase (ambiguous)	ec:3.2.1.23	3	CUFF.6207|GLB1,CUFF.6206|GLB1,CUFF.6211|TMPPE
Glycosphingolipid biosynthesis - ganglio series	21	galactosyltransferase	ec:2.4.1.62	1	CUFF.5289|B3GALT4
Glycosphingolipid biosynthesis - ganglio series	21	alpha-2,3-sialyltransferase	ec:2.4.99.9	2	CUFF.18858|ST3GAL5,CUFF.18858|ST3GAL5
Glycosphingolipid biosynthesis - ganglio series	21	alpha-2,8-sialyltransferase	ec:2.4.99.8	1	CUFF.25063|ST8SIA4
Glycosphingolipid biosynthesis - ganglio series	21	6-alpha-sialyltransferase	ec:2.4.99.7	4	CUFF.10139|ST6GALNAC2,CUFF.19473|ST6GALNAC4,CUFF.19473|ST6GALNAC4,CUFF.19473|ST6GALNAC4
Glycosphingolipid biosynthesis - ganglio series	21	alpha-2,3-sialyltransferase	ec:2.4.99.4	7	CUFF.10451|ST3GAL2,CUFF.15567|ST3GAL1,CUFF.15567|ST3GAL1,CUFF.15567|ST3GAL1,CUFF.15567|ST3GAL1,CUFF.1157|ST3GAL4,CUFF.1157|ST3GAL4
Glycosphingolipid biosynthesis - globo series	18	hexosaminidase	ec:3.2.1.52	3	CUFF.9940|HEXDC,CUFF.9940|HEXDC,CUFF.20173|HEXA
Glycosphingolipid biosynthesis - globo series	18	alpha-N-acetylgalactosaminyltransferase	ec:2.4.1.88	3	CUFF.19660|GBGT1,CUFF.19660|GBGT1,CUFF.19660|GBGT1
Glycosphingolipid biosynthesis - globo series	18	2-alpha-L-fucosyltransferase	ec:2.4.1.69	4	CUFF.6218|CLASP2,CUFF.6220|CLASP2,CUFF.11710|FUT2,CUFF.11710|FUT2
Glycosphingolipid biosynthesis - globo series	18	alpha-2,8-sialyltransferase	ec:2.4.99.8	1	CUFF.25063|ST8SIA4
Glycosphingolipid biosynthesis - globo series	18	alpha-2,3-sialyltransferase	ec:2.4.99.4	7	CUFF.10451|ST3GAL2,CUFF.15567|ST3GAL1,CUFF.15567|ST3GAL1,CUFF.15567|ST3GAL1,CUFF.15567|ST3GAL1,CUFF.1157|ST3GAL4,CUFF.1157|ST3GAL4
Glycosphingolipid biosynthesis - lacto and neolacto series	19	beta-1,6-N-acetylglucosaminyl-transferase	ec:2.4.1.150	4	CUFF.6021|GCNT2,CUFF.6021|GCNT2,CUFF.6021|GCNT2,CUFF.6025|GCNT2
Glycosphingolipid biosynthesis - lacto and neolacto series	19	beta-1,3-N-acetylglucosaminyltransferase	ec:2.4.1.149	1	CUFF.1496|B3GNT1
Glycosphingolipid biosynthesis - lacto and neolacto series	19	3-alpha-galactosyltransferase	ec:2.4.1.87	2	CUFF.19385|GGTA2P,CUFF.19385|GGTA2P
Glycosphingolipid biosynthesis - lacto and neolacto series	19	2-alpha-L-fucosyltransferase	ec:2.4.1.69	4	CUFF.6218|CLASP2,CUFF.6220|CLASP2,CUFF.11710|FUT2,CUFF.11710|FUT2
Glycosphingolipid biosynthesis - lacto and neolacto series	19	alpha-2,8-sialyltransferase	ec:2.4.99.8	1	CUFF.25063|ST8SIA4
Glycosphingolipid biosynthesis - lacto and neolacto series	19	alpha-2,3-sialyltransferase	ec:2.4.99.4	7	CUFF.10451|ST3GAL2,CUFF.15567|ST3GAL1,CUFF.15567|ST3GAL1,CUFF.15567|ST3GAL1,CUFF.15567|ST3GAL1,CUFF.1157|ST3GAL4,CUFF.1157|ST3GAL4
Glycosylphosphatidylinositol(GPI)-anchor biosynthesis	5	N-acetylglucosaminyltransferase	ec:2.4.1.198	4	CUFF.3447|PIGQ,CUFF.3449|PIGQ,CUFF.3450|PIGQ,CUFF.13654|PIGC
Glycosylphosphatidylinositol(GPI)-anchor biosynthesis	5	deacetylase	ec:3.5.1.89	1	CUFF.9302|PIGL
Glyoxylate and dicarboxylate metabolism	19	mutase	ec:5.4.99.2	3	CUFF.5613|MUT,CUFF.5613|MUT,CUFF.5613|MUT
Glyoxylate and dicarboxylate metabolism	19	equilase	ec:1.11.1.6	1	CUFF.14963|CAT
Glyoxylate and dicarboxylate metabolism	19	phosphatase	ec:3.1.3.18	4	CUFF.3289|LHPP,CUFF.16207|NANP,CUFF.22726|APTX,CUFF.23041|HDHD3
Glyoxylate and dicarboxylate metabolism	19	reductase	ec:1.1.1.81	1	CUFF.22507|GRHPR
Glyoxylate and dicarboxylate metabolism	19	reductase (NADP+)	ec:1.1.1.79	1	CUFF.22507|GRHPR
Glyoxylate and dicarboxylate metabolism	19	dehydrogenase	ec:1.1.1.37	3	CUFF.4287|MDH,CUFF.17741|MDH1,CUFF.18941|MDH1
Glyoxylate and dicarboxylate metabolism	19	C-acetyltransferase	ec:2.3.1.9	3	CUFF.14380|ACAT1,CUFF.19183|HADHA,CUFF.21994|ACAT2
Glyoxylate and dicarboxylate metabolism	19	dehydrogenase	ec:1.1.1.29	1	CUFF.22507|GRHPR
Glyoxylate and dicarboxylate metabolism	19	epimerase	ec:5.1.99.1	2	CUFF.7423|MCEE,CUFF.7423|MCEE
Glyoxylate and dicarboxylate metabolism	19	3-kinase	ec:2.7.1.31	1	CUFF.6686|GLYCTK
Glyoxylate and dicarboxylate metabolism	19	hydratase	ec:4.2.1.3	1	CUFF.22211|ACO1
Histidine metabolism	15	aminoacylase II	ec:3.5.1.15	1	CUFF.9048|ASPA
Histidine metabolism	15	dehydrogenase [NAD(P)+]	ec:1.2.1.5	11	CUFF.7172|ALDH1A3,CUFF.7176|ALDH1A3,CUFF.9326|ALDH3A2,CUFF.9332|ALDH3A2,CUFF.938|ALDH3A2,CUFF.940|ALDH3A2,CUFF.1593|ALDH3B2,CUFF.1599|ALDH3B1,CUFF.1599|ALDH3B1,CUFF.1598|ALDH3B1,CUFF.1600|ALDH3B1
Histidine metabolism	15	dehydrogenase (NAD+)	ec:1.2.1.3	9	CUFF.7172|ALDH1A3,CUFF.7176|ALDH1A3,CUFF.9326|ALDH3A2,CUFF.9332|ALDH3A2,CUFF.12815|ALDH2,CUFF.12815|ALDH2,CUFF.938|ALDH3A2,CUFF.940|ALDH3A2,CUFF.22399|ALDH1A1
Indole alkaloid biosynthesis	2	synthase	ec:4.3.3.2	2	CUFF.16634|APMAP,CUFF.16634|APMAP
Inositol phosphate metabolism	106	phospholipase C	ec:3.1.4.11	27	CUFF.6254|PLCD1,CUFF.6254|PLCD1,CUFF.6907|CCR1,CUFF.8742|CCL5,CUFF.9771|PLCD3,CUFF.9771|PLCD3,CUFF.10550|PLCG2,CUFF.10549|PLCG2,CUFF.10553|PLCG2,CUFF.10560|PLCG2,CUFF.10560|PLCG2,CUFF.10564|PLCG2,CUFF.16172|PLCB4,CUFF.1332|PLCB3,CUFF.1333|PLCB3,CUFF.1335|PLCB3,CUFF.17203|PLCG1,CUFF.17204|PLCG1,CUFF.17206|PLCG1,CUFF.20003|F2RL2,CUFF.20398|PLCB2,CUFF.20408|PLCB2,CUFF.31474|PLCL1,CUFF.2967|PLCE1,CUF…
Inositol phosphate metabolism	106	3-phosphatidyltransferase	ec:2.7.8.11	1	CUFF.4043|CDIPT
Inositol phosphate metabolism	106	isomerase	ec:5.3.1.1	1	CUFF.25372|TPI1
Inositol phosphate metabolism	106	3-phosphatase	ec:3.1.3.67	5	CUFF.20350|TEP1,CUFF.20350|TEP1,CUFF.20354|TEP1,CUFF.20354|TEP1,CUFF.2877|PTEN
Inositol phosphate metabolism	106	4-phosphatase	ec:3.1.3.66	5	CUFF.12332|INPP4B,CUFF.12332|INPP4B,CUFF.18337|INPP4A,CUFF.18337|INPP4A,CUFF.18337|INPP4A
Inositol phosphate metabolism	106	inositol-1,3-bisphosphate 3-phosphatase	ec:3.1.3.64	17	CUFF.6434|MTMR14,CUFF.6434|MTMR14,CUFF.6440|MTMR14,CUFF.6440|MTMR14,CUFF.6933|SACM1L,CUFF.366|MTM1,CUFF.367|MTMR1,CUFF.367|MTMR1,CUFF.12993|MTMR3,CUFF.12993|MTMR3,CUFF.12993|MTMR3,CUFF.12993|MTMR3,CUFF.20350|TEP1,CUFF.20350|TEP1,CUFF.20354|TEP1,CUFF.20354|TEP1,CUFF.2877|PTEN
Inositol phosphate metabolism	106	5-phosphatase	ec:3.1.3.56	13	CUFF.3367|INPP5A,CUFF.3367|INPP5A,CUFF.3360|INPP5A,CUFF.3361|INPP5A,CUFF.19683|INPP5E,CUFF.19684|INPP5E,CUFF.19686|INPP5E,CUFF.19685|INPP5E,CUFF.19689|SEC16A,CUFF.32468|SYNJ1,CUFF.32468|SYNJ1,CUFF.32468|SYNJ1,CUFF.32468|SYNJ1
Inositol phosphate metabolism	106	5-phosphatase	ec:3.1.3.36	10	CUFF.3249|INPP5F,CUFF.19683|INPP5E,CUFF.19684|INPP5E,CUFF.19686|INPP5E,CUFF.19685|INPP5E,CUFF.32468|SYNJ1,CUFF.32468|SYNJ1,CUFF.32468|SYNJ1,CUFF.32468|SYNJ1,CUFF.32468|SYNJ1
Inositol phosphate metabolism	106	phosphatase	ec:3.1.3.25	3	CUFF.5021|IMPA2,CUFF.15774|IMPAD1,CUFF.16142|IMPA1
Inositol phosphate metabolism	106	2-kinase	ec:2.7.1.158	2	CUFF.22850|IPPK,CUFF.22851|IPPK
Inositol phosphate metabolism	106	3-kinase	ec:2.7.1.154	4	CUFF.13274|PIK3C2B,CUFF.13276|PIK3C2B,CUFF.14614|PIK3C2A,CUFF.14614|PIK3C2A
Inositol phosphate metabolism	106	3-kinase	ec:2.7.1.153	1	CUFF.33109|PIK3CA
Inositol phosphate metabolism	106	multikinase	ec:2.7.1.151	1	CUFF.2809|IPMK
Inositol phosphate metabolism	106	4-kinase	ec:2.7.1.149	2	CUFF.9569|PIP4K2B,CUFF.16378|PIP4K2A
Inositol phosphate metabolism	106	3-kinase	ec:2.7.1.137	13	CUFF.4835|PIK3C3,CUFF.4837|PIK3C3,CUFF.8151|PIK3R1,CUFF.8151|PIK3R1,CUFF.8151|PIK3R1,CUFF.14393|ATM,CUFF.14385|ATM,CUFF.14614|PIK3C2A,CUFF.14614|PIK3C2A,CUFF.23378|PIK3R2,CUFF.23379|PIK3R2,CUFF.23388|PIK3R2,CUFF.33109|PIK3CA
Inositol phosphate metabolism	106	1-kinase	ec:2.7.1.134	1	CUFF.7745|ITPK1
Inositol phosphate metabolism	106	3-kinase	ec:2.7.1.127	13	CUFF.5337|MNF1,CUFF.5337|MNF1,CUFF.5337|MNF1,CUFF.6770|IP6K1,CUFF.6813|IP6K2,CUFF.6815|IP6K2,CUFF.11317|ITPKC,CUFF.11320|ITPKC,CUFF.13568|ITPKB,CUFF.13571|ITPKB,CUFF.13570|ITPKB,CUFF.20435|ITPKA,CUFF.2809|IPMK
Inositol phosphate metabolism	106	dehydrogenase (acetylating)	ec:1.2.1.18	1	CUFF.21056|ALDH6A1
Inositol phosphate metabolism	106	synthase	ec:5.5.1.4	1	CUFF.23339|ISYNA1
Inositol phosphate metabolism	106	5-kinase	ec:2.7.1.68	3	CUFF.9569|PIP4K2B,CUFF.16378|PIP4K2A,CUFF.22367|PIP5K1B
Inositol phosphate metabolism	106	4-kinase	ec:2.7.1.67	1	CUFF.3019|PI4K2A
Isoquinoline alkaloid biosynthesis	7	oxidase	ec:1.4.3.2	3	CUFF.11805|IL4I1,CUFF.11805|IL4I1,CUFF.11807|IL4I1
Isoquinoline alkaloid biosynthesis	7	oxidase	ec:1.4.3.21	2	CUFF.9718|AOC2|PSME3,CUFF.9718|AOC2|PSME3
Isoquinoline alkaloid biosynthesis	7	transaminase	ec:2.6.1.1	2	CUFF.10883|MAST,CUFF.3035|GOT1
Limonene and pinene degradation	13	hydratase	ec:4.2.1.17	4	CUFF.3397|ECHS1,CUFF.19190|HADHB,CUFF.19183|HADHA,CUFF.22890|AUH
Limonene and pinene degradation	13	dehydrogenase (NAD+)	ec:1.2.1.3	9	CUFF.7172|ALDH1A3,CUFF.7176|ALDH1A3,CUFF.9326|ALDH3A2,CUFF.9332|ALDH3A2,CUFF.12815|ALDH2,CUFF.12815|ALDH2,CUFF.938|ALDH3A2,CUFF.940|ALDH3A2,CUFF.22399|ALDH1A1
Linoleic acid metabolism	9	13S-lipoxygenase	ec:1.13.11.12	1	CUFF.2364|ALOX5
Linoleic acid metabolism	9	monooxygenase	ec:1.14.14.1	1	CUFF.23537|CYP4F55
Linoleic acid metabolism	9	A2	ec:3.1.1.4	7	CUFF.8888|PROCA1,CUFF.13969|PRDX6,CUFF.13969|PRDX6,CUFF.13969|PRDX6,CUFF.13969|PRDX6,CUFF.1307|PLA2G16,CUFF.1307|PLA2G16
Lipoic acid metabolism	1	transferase	ec:2.3.1.181	1	CUFF.14850|LIPT2
Lysine biosynthesis	3	transaminase	ec:2.6.1.39	3	CUFF.22124|AADAT,CUFF.22124|AADAT,CUFF.22124|AADAT
Lysine degradation	73	hydratase	ec:4.2.1.17	4	CUFF.3397|ECHS1,CUFF.19190|HADHB,CUFF.19183|HADHA,CUFF.22890|AUH
Lysine degradation	73	N-methyltransferase	ec:2.1.1.60	1	CUFF.18638|CAMKMT
Lysine degradation	73	N-methyltransferase	ec:2.1.1.43	38	CUFF.33484|SETMAR,CUFF.3356|SETMAR,CUFF.4111|SETD1A,CUFF.6493|SETMAR,CUFF.6882|SETD2,CUFF.6882|SETD2,CUFF.436|SETMAR,CUFF.11117|KMT2B,CUFF.11117|KMT2B,CUFF.12255|SETMAR,CUFF.12347|SETD7,CUFF.12348|SETD7,CUFF.12564|SETD8,CUFF.12646|SETD1B,CUFF.13394|SETMAR,CUFF.13593|SMYD3,CUFF.13593|SMYD3,CUFF.13593|SMYD3,CUFF.13593|SMYD3,CUFF.13593|SMYD3,CUFF.13585|SMYD3,CUFF.13963|PRDM2,CUFF.13963|PRDM2,CUFF.13…
Lysine degradation	73	succinyltransferase	ec:2.3.1.61	3	CUFF.21078|DLST,CUFF.21078|DLST,CUFF.21078|DLST
Lysine degradation	73	galactosyltransferase	ec:2.4.1.50	2	CUFF.23429|COLGALT1,CUFF.23429|COLGALT1
Lysine degradation	73	dehydrogenase (NAD+)	ec:1.2.1.3	9	CUFF.7172|ALDH1A3,CUFF.7176|ALDH1A3,CUFF.9326|ALDH3A2,CUFF.9332|ALDH3A2,CUFF.12815|ALDH2,CUFF.12815|ALDH2,CUFF.938|ALDH3A2,CUFF.940|ALDH3A2,CUFF.22399|ALDH1A1
Lysine degradation	73	dioxygenase	ec:1.14.11.8	1	CUFF.432|TMLHE
Lysine degradation	73	5-dioxygenase	ec:1.14.11.4	3	CUFF.4336|PLOD3,CUFF.4338|PLOD3,CUFF.13694|PLOD1
Lysine degradation	73	C-acetyltransferase	ec:2.3.1.9	3	CUFF.14380|ACAT1,CUFF.19183|HADHA,CUFF.21994|ACAT2
Lysine degradation	73	dehydrogenase	ec:1.1.1.35	7	CUFF.5284|HSD17B8,CUFF.692|HSD17B10,CUFF.17894|CRYL1,CUFF.17894|CRYL1,CUFF.17890|CRYL1,CUFF.19190|HADHB,CUFF.19183|HADHA
Lysine degradation	73	dehydrogenase (succinyl-transferring)	ec:1.2.4.2	1	CUFF.16292|DHTKD1
Lysine degradation	73	dehydrogenase	ec:1.2.1.47	1	CUFF.29124|ALDH9A1
Lysine degradation	73	transaminase	ec:2.6.1.39	3	CUFF.22124|AADAT,CUFF.22124|AADAT,CUFF.22124|AADAT
Metabolism of xenobiotics by cytochrome P450	33	epoxide hydrolase	ec:3.3.2.9	2	CUFF.13552|EPHX1,CUFF.13552|EPHX1
Metabolism of xenobiotics by cytochrome P450	33	reductase (NADPH)	ec:1.1.1.184	1	CUFF.20243|DHRS4
Metabolism of xenobiotics by cytochrome P450	33	dehydrogenase	ec:1.1.1.1	2	CUFF.31147|DHRS9,CUFF.31148|DHRS9
Metabolism of xenobiotics by cytochrome P450	33	dehydrogenase [NAD(P)+]	ec:1.2.1.5	11	CUFF.7172|ALDH1A3,CUFF.7176|ALDH1A3,CUFF.9326|ALDH3A2,CUFF.9332|ALDH3A2,CUFF.938|ALDH3A2,CUFF.940|ALDH3A2,CUFF.1593|ALDH3B2,CUFF.1599|ALDH3B1,CUFF.1599|ALDH3B1,CUFF.1598|ALDH3B1,CUFF.1600|ALDH3B1
Metabolism of xenobiotics by cytochrome P450	33	1-naphthol glucuronyltransferase	ec:2.4.1.17	1	CUFF.2749|CSGALNACT1
Metabolism of xenobiotics by cytochrome P450	33	transferase	ec:2.5.1.18	14	CUFF.3153|GSTO1,CUFF.3153|GSTO1,CUFF.3153|GSTO1,CUFF.5618|GSTA4,CUFF.12342|MGST2,CUFF.17782|FLAP,CUFF.17782|FLAP,CUFF.17782|FLAP,CUFF.1586|GSTP1,CUFF.1585|GSTP1,CUFF.1587|GSTP1,CUFF.20954|GSTO1,CUFF.21140|GSTZ1,CUFF.29116|MGST3
Metabolism of xenobiotics by cytochrome P450	33	monooxygenase	ec:1.14.14.1	1	CUFF.23537|CYP4F55
Metabolism of xenobiotics by cytochrome P450	33	dehydrogenase	ec:1.3.1.20	1	CUFF.11726|DHDH
Methane metabolism	20	phosphohexokinase	ec:2.7.1.11	2	CUFF.16713|PFKP,CUFF.16714|T2R65A
Methane metabolism	20	hydratase	ec:4.2.1.11	3	CUFF.9120|ENO3,CUFF.9406|TMEM11,CUFF.9412|TMEM11
Methane metabolism	20	hexose diphosphatase	ec:3.1.3.11	1	CUFF.22821|FBP1
Methane metabolism	20	ligase	ec:6.2.1.1	3	CUFF.16635|ACSS2,CUFF.16635|ACSS2,CUFF.17092|ACSS2
Methane metabolism	20	phosphatase	ec:3.1.3.3	2	CUFF.4157|PSPH,CUFF.12699|VPS29
Methane metabolism	20	aldolase	ec:4.1.2.13	2	CUFF.4032|ALDOA,CUFF.8880|ALDOC
Methane metabolism	20	dehydrogenase	ec:1.1.1.37	3	CUFF.4287|MDH,CUFF.17741|MDH1,CUFF.18941|MDH1
Methane metabolism	20	dehydrogenase	ec:1.1.1.29	1	CUFF.22507|GRHPR
Methane metabolism	20	transaminase	ec:2.6.1.52	1	CUFF.22435|PSAT1
Methane metabolism	20	hydrolase	ec:3.1.2.12	1	CUFF.17586|ESD
Methane metabolism	20	kinase	ec:2.7.1.29	1	CUFF.1223|DAK
mTOR signaling pathway	29	protein kinase	ec:2.7.11.24	18	CUFF.4035|GDPD3|MAPK3,CUFF.4035|GDPD3|MAPK3,CUFF.5110|MAPK4,CUFF.5111|MAPK4,CUFF.5112|T2R65A,CUFF.5390|MAPK14,CUFF.5390|MAPK14,CUFF.5391|MAPK13,CUFF.5391|MAPK13,CUFF.5392|MAPK13,CUFF.8868|NLK,CUFF.9336|MAPK7,CUFF.9338|MAPK7,CUFF.13151|MAPK1,CUFF.13151|MAPK1,CUFF.20091|MAP2K5,CUFF.20695|MAPK6,CUFF.20695|MAPK6
mTOR signaling pathway	29	protein kinase	ec:2.7.11.11	10	CUFF.7243|AKAP13,CUFF.7243|AKAP13,CUFF.7249|AKAP13,CUFF.7249|AKAP13,CUFF.7249|AKAP13,CUFF.7249|AKAP13,CUFF.7241|AKAP13,CUFF.8336|PRKAA1,CUFF.8336|PRKAA1,CUFF.23613|PRKACA
mTOR signaling pathway	29	3-kinase	ec:2.7.1.153	1	CUFF.33109|PIK3CA
Mucin type O-Glycan biosynthesis	13	beta-1,6-N-acetylglucosaminyltransferase	ec:2.4.1.102	1	CUFF.22421|GCNT1
Mucin type O-Glycan biosynthesis	13	alpha-2,3-sialyltransferase	ec:2.4.99.4	7	CUFF.10451|ST3GAL2,CUFF.15567|ST3GAL1,CUFF.15567|ST3GAL1,CUFF.15567|ST3GAL1,CUFF.15567|ST3GAL1,CUFF.1157|ST3GAL4,CUFF.1157|ST3GAL4
Mucin type O-Glycan biosynthesis	13	N-acetylgalactosaminyltransferase	ec:2.4.1.41	5	CUFF.4862|GALNT1,CUFF.4862|GALNT1,CUFF.22122|GALNT7,CUFF.22122|GALNT7,CUFF.1881|GALNT2
N-Glycan biosynthesis	38	N-acetylglucosaminephosphotransferase	ec:2.7.8.15	2	CUFF.14535|DPAGT1,CUFF.14535|DPAGT1
N-Glycan biosynthesis	38	1,3-alpha-glucosidase	ec:3.2.1.84	1	CUFF.1268|GANAB
N-Glycan biosynthesis	38	6-beta-N-acetylglucosaminyltransferase	ec:2.4.1.155	1	CUFF.10114|MGAT5B
N-Glycan biosynthesis	38	4-beta-N-acetylglucosaminyltransferase	ec:2.4.1.145	3	CUFF.18334|MGAT4A,CUFF.23204|MGAT4B,CUFF.23205|MGAT4B
N-Glycan biosynthesis	38	2-beta-N-acetylglucosaminyltransferase	ec:2.4.1.143	1	CUFF.20494|MGAT2
N-Glycan biosynthesis	38	beta-mannosyltransferase	ec:2.4.1.142	1	CUFF.3771|ALG1
N-Glycan biosynthesis	38	alpha-1,3-mannosyltransferase	ec:2.4.1.132	2	CUFF.22549|ALG2,CUFF.22559|SEC61B
N-Glycan biosynthesis	38	alpha-1,2-mannosyltransferase	ec:2.4.1.131	1	CUFF.17682|ALG11
N-Glycan biosynthesis	38	beta-glucosyltransferase	ec:2.4.1.117	1	CUFF.17713|ALG5
N-Glycan biosynthesis	38	2-beta-N-acetylglucosaminyltransferase	ec:2.4.1.101	2	CUFF.24339|MGAT1,CUFF.24339|MGAT1
N-Glycan biosynthesis	38	1,3-1,6-alpha-mannosidase	ec:3.2.1.114	2	CUFF.7316|MAN2A2,CUFF.7317|MAN2A2
N-Glycan biosynthesis	38	1,2-alpha-mannosidase	ec:3.2.1.113	12	CUFF.6454|EDEM1,CUFF.6454|EDEM1,CUFF.17095|EDEM2,CUFF.19788|MAN1B1,CUFF.19785|MAN1B1,CUFF.19787|MAN1B1,CUFF.19800|MAN1B1,CUFF.19801|MAN1B1,CUFF.19804|MAN1B1,CUFF.21380|MAN1A1,CUFF.32100|MAN1C1,CUFF.32101|MAN1C1
N-Glycan biosynthesis	38	glucosidase	ec:3.2.1.106	1	CUFF.18433|MOGS
N-Glycan biosynthesis	38	beta-D-mannosyltransferase	ec:2.4.1.83	2	CUFF.17437|DPM1,CUFF.19465|DPM2
N-Glycan biosynthesis	38	6-alpha-L-fucosyltransferase	ec:2.4.1.68	1	CUFF.20920|FUT8
N-Glycan biosynthesis	38	dolichol diphosphatase	ec:3.6.1.43	1	CUFF.19532|DOLPP1
N-Glycan biosynthesis	38	beta-1,4-galactosyltransferase	ec:2.4.1.38	3	CUFF.22730|B4GALT1,CUFF.22785|GALT,CUFF.22785|GALT
N-Glycan biosynthesis	38	kinase	ec:2.7.1.108	1	CUFF.19513|DOLK
Naphthalene degradation	2	dehydrogenase	ec:1.1.1.1	2	CUFF.31147|DHRS9,CUFF.31148|DHRS9
Nicotinate and nicotinamide metabolism	31	dehydrogenase	ec:1.4.1.21	3	CUFF.11862|JOSD2,CUFF.11862|JOSD2,CUFF.11862|JOSD2
Nicotinate and nicotinamide metabolism	31	transhydrogenase (Re/Si-specific)	ec:1.6.1.2	1	CUFF.8297|NNT
Nicotinate and nicotinamide metabolism	31	transhydrogenase (Si-specific)	ec:1.6.1.1	1	CUFF.8297|NNT
Nicotinate and nicotinamide metabolism	31	diphosphorylase (carboxylating)	ec:2.4.2.19	5	CUFF.4054|QPRT,CUFF.15484|NAPRT1,CUFF.15484|NAPRT1,CUFF.15484|NAPRT1,CUFF.15484|NAPRT1
Nicotinate and nicotinamide metabolism	31	synthase (glutamine-hydrolysing)	ec:6.3.5.1	6	CUFF.1689|NADSYN1,CUFF.1689|NADSYN1,CUFF.1691|NADSYN1,CUFF.1691|NADSYN1,CUFF.1691|NADSYN1,CUFF.1684|NADSYN1
Nicotinate and nicotinamide metabolism	31	phosphorylase	ec:2.4.2.1	3	CUFF.20349|PNP,CUFF.20349|PNP,CUFF.20349|PNP
Nicotinate and nicotinamide metabolism	31	adenylyltransferase	ec:2.7.7.18	2	CUFF.19567|ABL1,CUFF.19569|ABL1
Nicotinate and nicotinamide metabolism	31	uridine 5'-nucleotidase	ec:3.1.3.5	6	CUFF.3131|NT5C2,CUFF.3131|NT5C2,CUFF.9389|NT5M,CUFF.9665|NT5C3L,CUFF.10237|NT5C,CUFF.21663|NT5E
Nicotinate and nicotinamide metabolism	31	kinase	ec:2.7.1.23	1	CUFF.8367|NADK2|NADKD1
Nicotinate and nicotinamide metabolism	31	kinase	ec:2.7.1.22	4	CUFF.22420|NMRK1,CUFF.22420|NMRK1,CUFF.22420|NMRK1,CUFF.22420|NMRK1
Nitrogen metabolism	15	reductase	ec:1.7.99.4	4	CUFF.13486|MARC2,CUFF.13498|MARC1,CUFF.13498|MARC1,CUFF.13498|MARC1
Nitrogen metabolism	15	dehydrogenase [NAD(P)+]	ec:1.4.1.3	2	CUFF.6|GLUD1,CUFF.2323|GLUD1
Nitrogen metabolism	15	dehydrogenase	ec:1.4.1.2	2	CUFF.6|GLUD1,CUFF.2323|GLUD1
Nitrogen metabolism	15	reductase [NAD(P)H]	ec:1.7.1.4	3	CUFF.4219|NCF1,CUFF.4218|NCF1,CUFF.4218|NCF1
Nitrogen metabolism	15	dehydratase	ec:4.2.1.1	6	CUFF.8702|CA4,CUFF.11693|CA11,CUFF.881|CA5B,CUFF.16117|CA2,CUFF.20584|CA12,CUFF.22479|CA9
Nitrotoluene degradation	2	N-acetyltransferase	ec:2.3.1.5	2	CUFF.10142|AANAT,CUFF.2753|NAT1
Novobiocin biosynthesis	2	transaminase	ec:2.6.1.1	2	CUFF.10883|MAST,CUFF.3035|GOT1
One carbon pool by folate	27	ligase	ec:6.3.4.3	2	CUFF.20899|MTHFD1,CUFF.21886|MTHFD1L
One carbon pool by folate	27	S-aminomethyldihydrolipoylprotein:(6S)-tetrahydrofolate aminomethyltransferase (ammonia-forming)	ec:2.1.2.10	11	CUFF.6781|AMT,CUFF.10461|PDPR,CUFF.10462|PDPR,CUFF.10528|GCSH,CUFF.19745|SARDH,CUFF.19752|SARDH,CUFF.19752|SARDH,CUFF.19746|SARDH,CUFF.19748|SARDH,CUFF.19749|SARDH,CUFF.23239|IBA57
One carbon pool by folate	27	reductase [NAD(P)H]	ec:1.5.1.20	1	CUFF.13701|MTHFR
One carbon pool by folate	27	dehydrogenase (NAD+)	ec:1.5.1.15	3	CUFF.18440|MTHFD2,CUFF.25722|MTHFD2L,CUFF.25717|MTHFD2L
One carbon pool by folate	27	synthase	ec:2.1.1.45	1	CUFF.4939|TYMS
One carbon pool by folate	27	formyltransferase	ec:2.1.2.9	2	CUFF.20047|MTFMT,CUFF.20047|MTFMT
One carbon pool by folate	27	cyclohydrolase	ec:3.5.4.9	4	CUFF.18440|MTHFD2,CUFF.20899|MTHFD1,CUFF.25722|MTHFD2L,CUFF.25717|MTHFD2L
One carbon pool by folate	27	synthase	ec:2.1.1.13	1	CUFF.2011|MTR
One carbon pool by folate	27	cyclo-ligase	ec:6.3.3.2	5	CUFF.7392|MTHFS,CUFF.7392|MTHFS,CUFF.10618|MTHFSD,CUFF.10618|MTHFSD,CUFF.1871|MTHFS
One carbon pool by folate	27	dehydrogenase	ec:1.5.1.6	1	CUFF.20899|MTHFD1
One carbon pool by folate	27	dehydrogenase (NADP+)	ec:1.5.1.5	5	CUFF.18440|MTHFD2,CUFF.20899|MTHFD1,CUFF.21886|MTHFD1L,CUFF.25722|MTHFD2L,CUFF.25717|MTHFD2L
One carbon pool by folate	27	reductase	ec:1.5.1.3	1	CUFF.22268|DHFR
Other glycan degradation	18	endo-beta-N-acetylglucosaminidase	ec:3.2.1.96	1	CUFF.10045|ENGASE
Other glycan degradation	18	hexosaminidase	ec:3.2.1.52	3	CUFF.9940|HEXDC,CUFF.9940|HEXDC,CUFF.20173|HEXA
Other glycan degradation	18	alpha-fucosidase	ec:3.2.1.51	1	CUFF.21818|FUCA2|T2R65A
Other glycan degradation	18	psychosine hydrolase	ec:3.2.1.45	1	CUFF.22483|GBA2
Other glycan degradation	18	alpha-D-mannosidase	ec:3.2.1.24	6	CUFF.7317|MAN2A2,CUFF.7522|MAN2C1,CUFF.7522|MAN2C1,CUFF.7512|MAN2C1,CUFF.23702|MAN2B1,CUFF.23702|MAN2B1
Other glycan degradation	18	lactase (ambiguous)	ec:3.2.1.23	3	CUFF.6207|GLB1,CUFF.6206|GLB1,CUFF.6211|TMPPE
Other glycan degradation	18	aspartylglucosylamine deaspartylase	ec:3.5.1.26	3	CUFF.1255|ASRGL1,CUFF.2440|AGA,CUFF.2440|AGA
Other types of O-glycan biosynthesis	17	3-beta-glucuronosyltransferase	ec:2.4.1.135	5	CUFF.15298|B3GAT2,CUFF.1274|B3GAT3,CUFF.1274|B3GAT3,CUFF.1272|B3GAT3,CUFF.1272|B3GAT3
Other types of O-glycan biosynthesis	17	mannosyltransferase	ec:2.4.1.109	4	CUFF.17437|DPM1,CUFF.19584|POMT1,CUFF.19590|POMT1,CUFF.21139|POMT2
Other types of O-glycan biosynthesis	17	glucosyltransferase	ec:2.4.1.66	2	CUFF.4336|PLOD3,CUFF.4338|PLOD3
Other types of O-glycan biosynthesis	17	galactosyltransferase	ec:2.4.1.62	1	CUFF.5289|B3GALT4
Other types of O-glycan biosynthesis	17	galactosyltransferase	ec:2.4.1.50	2	CUFF.23429|COLGALT1,CUFF.23429|COLGALT1
Other types of O-glycan biosynthesis	17	3-beta-N-acetylglucosaminyltransferase	ec:2.4.1.222	2	CUFF.4630|LFNG,CUFF.4637|LFNG
Other types of O-glycan biosynthesis	17	GDP-L-fucose:polypeptide fucosyltransferase	ec:2.4.1.221	1	CUFF.17031|POFUT1
Oxidative phosphorylation	71	dehydrogenase	ec:1.6.99.3	3	CUFF.7735|NDUFB1,CUFF.11669|SEPW1,CUFF.20164|NDUFB1
Oxidative phosphorylation	71	reductase	ec:1.10.2.2	3	CUFF.10423|UQCRFS1,CUFF.12974|UQCR10,CUFF.16046|UQCRB
Oxidative phosphorylation	71	ATPase	ec:3.6.3.6	4	CUFF.10923|ATP6V0D1,CUFF.15964|ATP6V1C1,CUFF.19290|ATP6V1C2,CUFF.23057|ATP6V1G1
Oxidative phosphorylation	71	dehydrogenase (ubiquinone)	ec:1.3.5.1	3	CUFF.8524|SDHA,CUFF.8526|SDHA,CUFF.8527|SDHA
Oxidative phosphorylation	71	reductase (H+-translocating)	ec:1.6.5.3	24	CUFF.3932|NDUFAB1,CUFF.4821|ND5,CUFF.4986|NDUFV2,CUFF.4986|NDUFV2,CUFF.4986|NDUFV2,CUFF.6259|NDUFA1,CUFF.7288|NDUFV2,CUFF.8196|NDUFAF2,CUFF.8205|NDUFAF2,CUFF.8252|NDUFS4,CUFF.12082|NDUFA3,CUFF.1045|NDUFC2,CUFF.1589|NDUFV1,CUFF.1611|NDUFS8,CUFF.1611|NDUFS8,CUFF.22932|ND4,CUFF.23278|NDUFA13,CUFF.23583|NDUFB7,CUFF.25062|ND4,CUFF.25064|ND2,CUFF.30788|NDUFA10,CUFF.32825|NDUFB4,CUFF.2757|ND4L,CUFF.3053…
Oxidative phosphorylation	71	diphosphatase	ec:3.6.1.1	6	CUFF.3289|LHPP,CUFF.3291|LHPP,CUFF.10737|ORC6,CUFF.2136|PPA1,CUFF.2145|PPA1,CUFF.2145|PPA1
Oxidative phosphorylation	71	oxidase	ec:1.9.3.1	28	CUFF.7527|COX5A,CUFF.7523|COX5A,CUFF.8147|COX7B,CUFF.9292|COX10,CUFF.9292|COX10,CUFF.9280|COX10,CUFF.495|COX7B,CUFF.10481|MGC148714,CUFF.10613|COX4I1,CUFF.10612|COX4I1,CUFF.11056|COX7A2,CUFF.11110|COX6B1,CUFF.11146|COX7A1,CUFF.11989|COX6B2,CUFF.12833|COX6A1,CUFF.12834|COX6A1,CUFF.12841|GATC,CUFF.15786|CHCHD7,CUFF.15786|CHCHD7,CUFF.15786|CHCHD7,CUFF.16008|COX6C,CUFF.1093|COX5A,CUFF.18325|COX5B,CUF…
Pantothenate and CoA biosynthesis	17	adenylyltransferase	ec:2.7.7.3	1	CUFF.9689|COASY
Pantothenate and CoA biosynthesis	17	hydrolase	ec:3.5.1.92	8	CUFF.21718|VNN1,CUFF.21718|VNN1,CUFF.21713|T2R65A,CUFF.21712|VNN3,CUFF.21715|VNN3,CUFF.21716|VNN2,CUFF.21720|VNN2,CUFF.21720|VNN2
Pantothenate and CoA biosynthesis	17	synthase	ec:2.7.8.7	1	CUFF.14283|AASDHPPT
Pantothenate and CoA biosynthesis	17	transaminase	ec:2.6.1.42	1	CUFF.11707|BCAT2
Pantothenate and CoA biosynthesis	17	kinase	ec:2.7.1.33	5	CUFF.7993|PANK3,CUFF.16774|PANK2,CUFF.16774|PANK2,CUFF.2929|PANK1,CUFF.2930|PANK1
Pantothenate and CoA biosynthesis	17	kinase	ec:2.7.1.24	2	CUFF.9689|COASY,CUFF.9762|DCAKD
Penicillin and cephalosporin biosynthesis	3	oxidase	ec:1.4.3.3	3	CUFF.21486|DDO,CUFF.21486|DDO,CUFF.21486|DDO
Pentose and glucuronate interconversions	25	xylulokinase (phosphorylating)	ec:2.7.1.17	2	CUFF.6275|XYLB,CUFF.6289|XYLB
Pentose and glucuronate interconversions	25	1-dehydrogenase (NADP+)	ec:1.1.1.179	1	CUFF.11726|DHDH
Pentose and glucuronate interconversions	25	beta-glucuronide glucuronohydrolase glucuronidase	ec:3.2.1.31	4	CUFF.4161|GUSB,CUFF.4170|GUSB,CUFF.4169|GUSB,CUFF.4176|GUSB
Pentose and glucuronate interconversions	25	uridylyltransferase	ec:2.7.7.9	3	CUFF.18963|UGP2,CUFF.18963|UGP2,CUFF.18963|UGP2
Pentose and glucuronate interconversions	25	dehydrogenase (NAD+)	ec:1.2.1.3	9	CUFF.7172|ALDH1A3,CUFF.7176|ALDH1A3,CUFF.9326|ALDH3A2,CUFF.9332|ALDH3A2,CUFF.12815|ALDH2,CUFF.12815|ALDH2,CUFF.938|ALDH3A2,CUFF.940|ALDH3A2,CUFF.22399|ALDH1A1
Pentose and glucuronate interconversions	25	1-naphthol glucuronyltransferase	ec:2.4.1.17	1	CUFF.2749|CSGALNACT1
Pentose and glucuronate interconversions	25	3-dehydrogenase	ec:1.1.1.45	3	CUFF.17894|CRYL1,CUFF.17894|CRYL1,CUFF.17890|CRYL1
Pentose and glucuronate interconversions	25	reductase	ec:1.1.1.21	2	CUFF.28760|AKR1B1,CUFF.30405|AKR1A1
Pentose and glucuronate interconversions	25	reductase	ec:1.1.1.19	1	CUFF.30405|AKR1A1
Pentose phosphate pathway	30	deoxyribokinase	ec:2.7.1.15	4	CUFF.19144|RBKS,CUFF.19144|RBKS,CUFF.19144|RBKS,CUFF.19148|MRPL33
Pentose phosphate pathway	30	gluconokinase (phosphorylating)	ec:2.7.1.12	1	CUFF.22800|IDNK
Pentose phosphate pathway	30	phosphohexokinase	ec:2.7.1.11	2	CUFF.16713|PFKP,CUFF.16714|T2R65A
Pentose phosphate pathway	30	diphosphokinase	ec:2.7.6.1	6	CUFF.8178|PRPS1,CUFF.9349|PRPSAP2,CUFF.9350|PRPSAP2,CUFF.10160|PRPSAP1,CUFF.930|PRPS2,CUFF.25032|PRPS1
Pentose phosphate pathway	30	isomerase	ec:5.3.1.9	1	CUFF.11067|GPI
Pentose phosphate pathway	30	isomerase	ec:5.3.1.6	1	CUFF.18824|RPIA
Pentose phosphate pathway	30	phosphogluconolactonase	ec:3.1.1.31	1	CUFF.23425|PGLS
Pentose phosphate pathway	30	lactonase	ec:3.1.1.17	1	CUFF.652|RGN
Pentose phosphate pathway	30	dihydroxyacetonetransferase	ec:2.2.1.2	4	CUFF.1788|TALDO1,CUFF.1789|TALDO1,CUFF.1791|TALDO1,CUFF.1790|TALDO1
Pentose phosphate pathway	30	glycolaldehydetransferase	ec:2.2.1.1	2	CUFF.6654|TKT,CUFF.6654|TKT
Pentose phosphate pathway	30	hexose diphosphatase	ec:3.1.3.11	1	CUFF.22821|FBP1
Pentose phosphate pathway	30	aldolase	ec:4.1.2.13	2	CUFF.4032|ALDOA,CUFF.8880|ALDOC
Pentose phosphate pathway	30	dehydrogenase (NADP+-dependent, decarboxylating)	ec:1.1.1.44	3	CUFF.3764|GLYR1,CUFF.3764|GLYR1,CUFF.21294|CDR2
Pentose phosphate pathway	30	(alpha-D-glucose-1,6-bisphosphate-dependent)	ec:5.4.2.2	1	CUFF.21337|PGM3
Peptidoglycan biosynthesis	3	MraY transferase	ec:2.7.8.13	2	CUFF.14535|DPAGT1,CUFF.14535|DPAGT1
Peptidoglycan biosynthesis	3	glycosyltransferase	ec:2.4.1.129	1	CUFF.2749|CSGALNACT1
Phenylalanine metabolism	37	oxidase	ec:1.4.3.2	3	CUFF.11805|IL4I1,CUFF.11805|IL4I1,CUFF.11807|IL4I1
Phenylalanine metabolism	37	hydratase	ec:4.2.1.17	4	CUFF.3397|ECHS1,CUFF.19190|HADHB,CUFF.19183|HADHA,CUFF.22890|AUH
Phenylalanine metabolism	37	oxidase	ec:1.4.3.21	2	CUFF.9718|AOC2|PSME3,CUFF.9718|AOC2|PSME3
Phenylalanine metabolism	37	lactoperoxidase	ec:1.11.1.7	11	CUFF.3216|PRDX3,CUFF.8643|LPO,CUFF.8643|LPO,CUFF.8643|LPO,CUFF.8635|LPO,CUFF.9100|TXNDC17,CUFF.818|PRDX4,CUFF.21907|IPCEF1,CUFF.22229|MTAP,CUFF.25410|SEPSECS,CUFF.25410|SEPSECS
Phenylalanine metabolism	37	4-monooxygenase	ec:1.14.16.1	1	CUFF.2143|PCBD1
Phenylalanine metabolism	37	dehydrogenase [NAD(P)+]	ec:1.2.1.5	11	CUFF.7172|ALDH1A3,CUFF.7176|ALDH1A3,CUFF.9326|ALDH3A2,CUFF.9332|ALDH3A2,CUFF.938|ALDH3A2,CUFF.940|ALDH3A2,CUFF.1593|ALDH3B2,CUFF.1599|ALDH3B1,CUFF.1599|ALDH3B1,CUFF.1598|ALDH3B1,CUFF.1600|ALDH3B1
Phenylalanine metabolism	37	transaminase	ec:2.6.1.58	3	CUFF.19522|CCBL1,CUFF.19522|CCBL1,CUFF.19522|CCBL1
Phenylalanine metabolism	37	transaminase	ec:2.6.1.1	2	CUFF.10883|MAST,CUFF.3035|GOT1
Phenylalanine, tyrosine and tryptophan biosynthesis	15	oxidase	ec:1.4.3.2	3	CUFF.11805|IL4I1,CUFF.11805|IL4I1,CUFF.11807|IL4I1
Phenylalanine, tyrosine and tryptophan biosynthesis	15	4-monooxygenase	ec:1.14.16.1	1	CUFF.2143|PCBD1
Phenylalanine, tyrosine and tryptophan biosynthesis	15	transaminase	ec:2.6.1.58	3	CUFF.19522|CCBL1,CUFF.19522|CCBL1,CUFF.19522|CCBL1
Phenylalanine, tyrosine and tryptophan biosynthesis	15	transaminase	ec:2.6.1.1	2	CUFF.10883|MAST,CUFF.3035|GOT1
Phenylalanine, tyrosine and tryptophan biosynthesis	15	kinase	ec:2.7.1.71	6	CUFF.8132|TAF9,CUFF.8132|TAF9,CUFF.8128|TAF9,CUFF.802|TAF9,CUFF.16398|THNSL1,CUFF.22800|IDNK
Phenylpropanoid biosynthesis	12	lactoperoxidase	ec:1.11.1.7	11	CUFF.3216|PRDX3,CUFF.8643|LPO,CUFF.8643|LPO,CUFF.8643|LPO,CUFF.8635|LPO,CUFF.9100|TXNDC17,CUFF.818|PRDX4,CUFF.21907|IPCEF1,CUFF.22229|MTAP,CUFF.25410|SEPSECS,CUFF.25410|SEPSECS
Phenylpropanoid biosynthesis	12	gentiobiase	ec:3.2.1.21	1	CUFF.22483|GBA2
Phosphatidylinositol signaling system	124	phospholipase C	ec:3.1.4.11	27	CUFF.6254|PLCD1,CUFF.6254|PLCD1,CUFF.6907|CCR1,CUFF.8742|CCL5,CUFF.9771|PLCD3,CUFF.9771|PLCD3,CUFF.10550|PLCG2,CUFF.10549|PLCG2,CUFF.10553|PLCG2,CUFF.10560|PLCG2,CUFF.10560|PLCG2,CUFF.10564|PLCG2,CUFF.16172|PLCB4,CUFF.1332|PLCB3,CUFF.1333|PLCB3,CUFF.1335|PLCB3,CUFF.17203|PLCG1,CUFF.17204|PLCG1,CUFF.17206|PLCG1,CUFF.20003|F2RL2,CUFF.20398|PLCB2,CUFF.20408|PLCB2,CUFF.31474|PLCL1,CUFF.2967|PLCE1,CUF…
Phosphatidylinositol signaling system	124	3-phosphatidyltransferase	ec:2.7.8.11	1	CUFF.4043|CDIPT
Phosphatidylinositol signaling system	124	3-phosphatase	ec:3.1.3.67	5	CUFF.20350|TEP1,CUFF.20350|TEP1,CUFF.20354|TEP1,CUFF.20354|TEP1,CUFF.2877|PTEN
Phosphatidylinositol signaling system	124	4-phosphatase	ec:3.1.3.66	5	CUFF.12332|INPP4B,CUFF.12332|INPP4B,CUFF.18337|INPP4A,CUFF.18337|INPP4A,CUFF.18337|INPP4A
Phosphatidylinositol signaling system	124	inositol-1,3-bisphosphate 3-phosphatase	ec:3.1.3.64	17	CUFF.6434|MTMR14,CUFF.6434|MTMR14,CUFF.6440|MTMR14,CUFF.6440|MTMR14,CUFF.6933|SACM1L,CUFF.366|MTM1,CUFF.367|MTMR1,CUFF.367|MTMR1,CUFF.12993|MTMR3,CUFF.12993|MTMR3,CUFF.12993|MTMR3,CUFF.12993|MTMR3,CUFF.20350|TEP1,CUFF.20350|TEP1,CUFF.20354|TEP1,CUFF.20354|TEP1,CUFF.2877|PTEN
Phosphatidylinositol signaling system	124	kinase C	ec:2.7.11.13	17	CUFF.3574|PKD1,CUFF.3585|PKD1,CUFF.3587|PKD1,CUFF.3580|PKD1,CUFF.3957|PRKCB,CUFF.3957|PRKCB,CUFF.6657|PRKCD,CUFF.6657|PRKCD,CUFF.7567|PRKD1,CUFF.11592|PRKD2,CUFF.16261|PRKCQ,CUFF.1070|PAK1,CUFF.18561|PRKD3,CUFF.20847|PRKCH,CUFF.23599|PKN1,CUFF.23599|PKN1,CUFF.23613|PRKACA
Phosphatidylinositol signaling system	124	5-phosphatase	ec:3.1.3.56	13	CUFF.3367|INPP5A,CUFF.3367|INPP5A,CUFF.3360|INPP5A,CUFF.3361|INPP5A,CUFF.19683|INPP5E,CUFF.19684|INPP5E,CUFF.19686|INPP5E,CUFF.19685|INPP5E,CUFF.19689|SEC16A,CUFF.32468|SYNJ1,CUFF.32468|SYNJ1,CUFF.32468|SYNJ1,CUFF.32468|SYNJ1
Phosphatidylinositol signaling system	124	5-phosphatase	ec:3.1.3.36	10	CUFF.3249|INPP5F,CUFF.19683|INPP5E,CUFF.19684|INPP5E,CUFF.19686|INPP5E,CUFF.19685|INPP5E,CUFF.32468|SYNJ1,CUFF.32468|SYNJ1,CUFF.32468|SYNJ1,CUFF.32468|SYNJ1,CUFF.32468|SYNJ1
Phosphatidylinositol signaling system	124	phosphatase	ec:3.1.3.25	3	CUFF.5021|IMPA2,CUFF.15774|IMPAD1,CUFF.16142|IMPA1
Phosphatidylinositol signaling system	124	cytidylyltransferase	ec:2.7.7.41	1	CUFF.16736|CDS2
Phosphatidylinositol signaling system	124	2-kinase	ec:2.7.1.158	2	CUFF.22850|IPPK,CUFF.22851|IPPK
Phosphatidylinositol signaling system	124	3-kinase	ec:2.7.1.154	4	CUFF.13274|PIK3C2B,CUFF.13276|PIK3C2B,CUFF.14614|PIK3C2A,CUFF.14614|PIK3C2A
Phosphatidylinositol signaling system	124	3-kinase	ec:2.7.1.153	1	CUFF.33109|PIK3CA
Phosphatidylinositol signaling system	124	4-kinase	ec:2.7.1.149	2	CUFF.9569|PIP4K2B,CUFF.16378|PIP4K2A
Phosphatidylinositol signaling system	124	3-kinase	ec:2.7.1.137	13	CUFF.4835|PIK3C3,CUFF.4837|PIK3C3,CUFF.8151|PIK3R1,CUFF.8151|PIK3R1,CUFF.8151|PIK3R1,CUFF.14393|ATM,CUFF.14385|ATM,CUFF.14614|PIK3C2A,CUFF.14614|PIK3C2A,CUFF.23378|PIK3R2,CUFF.23379|PIK3R2,CUFF.23388|PIK3R2,CUFF.33109|PIK3CA
Phosphatidylinositol signaling system	124	3-kinase	ec:2.7.1.127	13	CUFF.5337|MNF1,CUFF.5337|MNF1,CUFF.5337|MNF1,CUFF.6770|IP6K1,CUFF.6813|IP6K2,CUFF.6815|IP6K2,CUFF.11317|ITPKC,CUFF.11320|ITPKC,CUFF.13568|ITPKB,CUFF.13571|ITPKB,CUFF.13570|ITPKB,CUFF.20435|ITPKA,CUFF.2809|IPMK
Phosphatidylinositol signaling system	124	kinase (ATP dependent)	ec:2.7.1.107	4	CUFF.8600|DGKE,CUFF.10151|SPHK1,CUFF.11695|SPHK2,CUFF.11696|SPHK2
Phosphatidylinositol signaling system	124	5-kinase	ec:2.7.1.68	3	CUFF.9569|PIP4K2B,CUFF.16378|PIP4K2A,CUFF.22367|PIP5K1B
Phosphatidylinositol signaling system	124	4-kinase	ec:2.7.1.67	1	CUFF.3019|PI4K2A
Phosphonate and phosphinate metabolism	8	cytidylyltransferase	ec:2.7.7.14	2	CUFF.9986|PCYT2,CUFF.9986|PCYT2
Phosphonate and phosphinate metabolism	8	cholinephosphotransferase	ec:2.7.8.2	4	CUFF.27059|CHPT1,CUFF.27059|CHPT1,CUFF.29771|CEPT1,CUFF.29771|CEPT1
Phosphonate and phosphinate metabolism	8	EPT	ec:2.7.8.1	4	CUFF.18649|PIGF,CUFF.19179|EPT1,CUFF.29771|CEPT1,CUFF.29771|CEPT1
Photosynthesis	3	reductase	ec:1.18.1.2	3	CUFF.10276|FDXR,CUFF.10276|FDXR,CUFF.10276|FDXR
PI3K-Akt signaling pathway	1	3-kinase	ec:2.7.1.153	1	CUFF.33109|PIK3CA
Polyketide sugar unit biosynthesis	1	4,6-dehydratase	ec:4.2.1.46	1	CUFF.17992|TGDS
Porphyrin and chlorophyll metabolism	26	decarboxylase	ec:4.1.1.37	1	CUFF.30422|UROD
Porphyrin and chlorophyll metabolism	26	synthase	ec:4.2.1.75	3	CUFF.3322|UROS,CUFF.3322|UROS,CUFF.14525|HMBS
Porphyrin and chlorophyll metabolism	26	ferro-protoporphyrin chelatase	ec:4.99.1.1	1	CUFF.5143|FECH
Porphyrin and chlorophyll metabolism	26	synthase	ec:4.2.1.24	1	CUFF.23045|ALAD
Porphyrin and chlorophyll metabolism	26	beta-glucuronide glucuronohydrolase glucuronidase	ec:3.2.1.31	4	CUFF.4161|GUSB,CUFF.4170|GUSB,CUFF.4169|GUSB,CUFF.4176|GUSB
Porphyrin and chlorophyll metabolism	26	synthase	ec:4.4.1.17	1	CUFF.935|HCCS
Porphyrin and chlorophyll metabolism	26	oxygenase (biliverdin-producing)	ec:1.14.99.3	1	CUFF.3735|HMOX2
Porphyrin and chlorophyll metabolism	26	synthase	ec:2.3.1.37	1	CUFF.6695|ALAS1
Porphyrin and chlorophyll metabolism	26	synthase	ec:2.5.1.61	1	CUFF.14525|HMBS
Porphyrin and chlorophyll metabolism	26	1-naphthol glucuronyltransferase	ec:2.4.1.17	1	CUFF.2749|CSGALNACT1
Porphyrin and chlorophyll metabolism	26	ligase	ec:6.1.1.17	4	CUFF.3929|EARS2,CUFF.6793|QARS,CUFF.13480|EPRS,CUFF.13480|EPRS
Porphyrin and chlorophyll metabolism	26	oxidase	ec:1.3.3.3	2	CUFF.9467|RSAD1,CUFF.9467|RSAD1
Porphyrin and chlorophyll metabolism	26	ceruloplasmin	ec:1.16.3.1	2	CUFF.518|FTH1,CUFF.22366|FXN
Porphyrin and chlorophyll metabolism	26	acid a,c-diamide adenosyltransferase	ec:2.5.1.17	2	CUFF.12881|MMAB,CUFF.12881|MMAB
Porphyrin and chlorophyll metabolism	26	reductase	ec:1.3.1.24	2	CUFF.5880|BLVRA,CUFF.11301|BLVRB
Primary bile acid biosynthesis	11	3beta-dehydrogenase	ec:1.1.1.181	2	CUFF.4116|HSD3B7,CUFF.4116|HSD3B7
Primary bile acid biosynthesis	11	dehydrogenase	ec:1.1.1.35	7	CUFF.5284|HSD17B8,CUFF.692|HSD17B10,CUFF.17894|CRYL1,CUFF.17894|CRYL1,CUFF.17890|CRYL1,CUFF.19190|HADHB,CUFF.19183|HADHA
Primary bile acid biosynthesis	11	racemase	ec:5.1.99.4	1	CUFF.8380|AMACR
Primary bile acid biosynthesis	11	hydrolase	ec:3.1.2.27	1	CUFF.17294|ACOT8
Propanoate metabolism	47	decarboxylase	ec:4.1.1.41	3	CUFF.21343|ECHDC1,CUFF.21343|ECHDC1,CUFF.21343|ECHDC1
Propanoate metabolism	47	dehydratase	ec:4.2.1.79	3	CUFF.17958|IRG1,CUFF.17958|IRG1,CUFF.17958|IRG1
Propanoate metabolism	47	mutase	ec:5.4.99.2	3	CUFF.5613|MUT,CUFF.5613|MUT,CUFF.5613|MUT
Propanoate metabolism	47	hydratase	ec:4.2.1.17	4	CUFF.3397|ECHS1,CUFF.19190|HADHB,CUFF.19183|HADHA,CUFF.22890|AUH
Propanoate metabolism	47	carboxylase	ec:6.4.1.2	4	CUFF.8717|ACACA,CUFF.8723|ACACA,CUFF.8723|ACACA,CUFF.8723|ACACA
Propanoate metabolism	47	ligase (ADP-forming)	ec:6.2.1.5	5	CUFF.9666|ACLY,CUFF.9666|ACLY,CUFF.17590|SUCLA2,CUFF.18910|SUCLG1,CUFF.18910|SUCLG1
Propanoate metabolism	47	ligase (GDP-forming)	ec:6.2.1.4	3	CUFF.6538|SUCLG2,CUFF.18910|SUCLG1,CUFF.18910|SUCLG1
Propanoate metabolism	47	ligase	ec:6.2.1.1	3	CUFF.16635|ACSS2,CUFF.16635|ACSS2,CUFF.17092|ACSS2
Propanoate metabolism	47	decarboxylase	ec:4.1.1.9	1	CUFF.10558|MLYCD
Propanoate metabolism	47	dehydrogenase (NAD+)	ec:1.2.1.3	9	CUFF.7172|ALDH1A3,CUFF.7176|ALDH1A3,CUFF.9326|ALDH3A2,CUFF.9332|ALDH3A2,CUFF.12815|ALDH2,CUFF.12815|ALDH2,CUFF.938|ALDH3A2,CUFF.940|ALDH3A2,CUFF.22399|ALDH1A1
Propanoate metabolism	47	C-acetyltransferase	ec:2.3.1.9	3	CUFF.14380|ACAT1,CUFF.19183|HADHA,CUFF.21994|ACAT2
Propanoate metabolism	47	dehydrogenase	ec:1.1.1.27	6	CUFF.14318|LDHB,CUFF.14319|LDHB,CUFF.1094|CTNNA3,CUFF.1096|LDHC,CUFF.1088|LDHA,CUFF.2641|LDHA
Propanoate metabolism	47	epimerase	ec:5.1.99.1	2	CUFF.7423|MCEE,CUFF.7423|MCEE
Propanoate metabolism	47	dehydrogenase (acylating)	ec:1.2.1.27	1	CUFF.21056|ALDH6A1
Propanoate metabolism	47	dehydrogenase (acetylating)	ec:1.2.1.18	1	CUFF.21056|ALDH6A1
Purine metabolism	344	synthase	ec:6.3.4.4	4	CUFF.7934|ADSSL1,CUFF.7936|ADSSL1,CUFF.7937|ADSSL1,CUFF.13591|ADSS
Purine metabolism	344	phosphodiesterase	ec:3.1.4.35	3	CUFF.10005|OXLD1|PDE6G,CUFF.22024|PDE10A,CUFF.22025|PDE10A
Purine metabolism	344	diphosphokinase	ec:2.7.6.1	6	CUFF.8178|PRPS1,CUFF.9349|PRPSAP2,CUFF.9350|PRPSAP2,CUFF.10160|PRPSAP1,CUFF.930|PRPS2,CUFF.25032|PRPS1
Purine metabolism	344	phosphodiesterase	ec:3.1.4.17	2	CUFF.8208|PDE4D,CUFF.14625|PDE3B
Purine metabolism	344	carboxylase	ec:4.1.1.21	1	CUFF.21079|PAICS
Purine metabolism	344	3'-diphosphatase	ec:3.1.7.2	1	CUFF.7309|HDDC3
Purine metabolism	344	oxidase	ec:1.17.3.2	3	CUFF.18510|XDH,CUFF.18512|XDH,CUFF.18512|XDH
Purine metabolism	344	synthase	ec:6.3.2.6	1	CUFF.21079|PAICS
Purine metabolism	344	kinase	ec:2.7.4.8	13	CUFF.4596|CARD11,CUFF.4599|CARD11,CUFF.4600|CARD11,CUFF.4601|CARD11,CUFF.4608|CARD11,CUFF.405|MPP1,CUFF.571|DLG3,CUFF.571|DLG3,CUFF.745|CASK,CUFF.22373|TJP2|ZO2,CUFF.22373|TJP2|ZO2,CUFF.23246|GUK1,CUFF.23246|GUK1
Purine metabolism	344	kinase	ec:2.7.4.6	10	CUFF.3430|NME4,CUFF.3431|NME4,CUFF.6847|NME6,CUFF.9426|NME2,CUFF.9430|NME2,CUFF.9430|NME2,CUFF.9430|NME2,CUFF.651|RP2,CUFF.13634|NME7,CUFF.13634|NME7
Purine metabolism	344	kinase	ec:2.7.4.3	6	CUFF.8132|TAF9,CUFF.8132|TAF9,CUFF.8128|TAF9,CUFF.802|TAF9,CUFF.19460|AK1,CUFF.22342|AK3
Purine metabolism	344	synthase	ec:6.3.5.3	1	CUFF.9227|PFAS
Purine metabolism	344	cyclase	ec:4.6.1.2	2	CUFF.12460|GUCY1A3,CUFF.2643|STAR
Purine metabolism	344	cyclase	ec:4.6.1.1	12	CUFF.3717|ADCY9,CUFF.10775|ADCY7,CUFF.10775|ADCY7,CUFF.10775|ADCY7,CUFF.10775|ADCY7,CUFF.10777|ADCY7,CUFF.10777|ADCY7,CUFF.10777|ADCY7,CUFF.16924|GNAS,CUFF.16924|GNAS,CUFF.20203|ADCY4,CUFF.20213|ADCY4
Purine metabolism	344	dehydrogenase	ec:1.17.1.4	3	CUFF.18510|XDH,CUFF.18512|XDH,CUFF.18512|XDH
Purine metabolism	344	nucleotidyltransferase	ec:2.7.7.8	4	CUFF.18721|PNPT1,CUFF.18721|PNPT1,CUFF.18721|PNPT1,CUFF.18722|PNPT1
Purine metabolism	344	DNA polymerase	ec:2.7.7.7	40	CUFF.3083|POLL,CUFF.5139|POLI,CUFF.5551|POLH,CUFF.5552|POLH,CUFF.7275|POLG,CUFF.7287|POLG,CUFF.7287|POLG,CUFF.7276|POLG,CUFF.9089|MYBBP1A,CUFF.9080|MYBBP1A,CUFF.9081|MYBBP1A,CUFF.9082|MYBBP1A,CUFF.9872|POLG2,CUFF.9870|DDX5|POLG2,CUFF.10771|PAPD5,CUFF.10771|PAPD5,CUFF.11779|AP2A1,CUFF.11835|POLD1,CUFF.11836|POLD1,CUFF.11837|POLD1,CUFF.11838|POLD1,CUFF.12478|POLE,CUFF.813|POLA1,CUFF.14855|POLD3,CUF…
Purine metabolism	344	RNA polymerase	ec:2.7.7.6	38	CUFF.3403|POLR3K,CUFF.3922|POLR3E,CUFF.3922|POLR3E,CUFF.4190|CRCP,CUFF.4190|CRCP,CUFF.4311|POLR2J,CUFF.4733|CTDP1,CUFF.4734|CTDP1,CUFF.4735|CTDP1,CUFF.5470|MED20,CUFF.5537|POLR1C,CUFF.5772|ZNRD1,CUFF.9193|POLR2A,CUFF.10857|COQ9,CUFF.10860|POLR2C,CUFF.10860|POLR2C,CUFF.10860|POLR2C,CUFF.11140|POLR2I,CUFF.13539|POLR3K,CUFF.16016|POLR2K,CUFF.16016|POLR2K,CUFF.1283|POLR2G,CUFF.16559|POLR3F,CUFF.16559…
Purine metabolism	344	adenylyltransferase	ec:2.7.7.4	1	CUFF.2868|PAPSS2
Purine metabolism	344	deaminase	ec:3.5.4.6	3	CUFF.14655|AMPD3,CUFF.14655|AMPD3,CUFF.14655|AMPD3
Purine metabolism	344	deaminase	ec:3.5.4.4	3	CUFF.16958|SIRPB2,CUFF.17241|ADA,CUFF.17242|ADA
Purine metabolism	344	deaminase	ec:3.5.4.3	1	CUFF.22398|GDA
Purine metabolism	344	reductase	ec:1.7.1.7	2	CUFF.5942|GMPR,CUFF.20220|GMPR2
Purine metabolism	344	RNA polymerase	ec:2.7.7.48	1	CUFF.9193|POLR2A
Purine metabolism	344	phosphoribosyltransferase	ec:2.4.2.8	1	CUFF.2504|HPRT1
Purine metabolism	344	phosphoribosyltransferase	ec:2.4.2.7	1	CUFF.10672|APRT
Purine metabolism	344	phosphorylase	ec:2.4.2.1	3	CUFF.20349|PNP,CUFF.20349|PNP,CUFF.20349|PNP
Purine metabolism	344	reductase	ec:1.17.4.1	3	CUFF.15976|RRM2B,CUFF.19326|RRM2,CUFF.19326|RRM2
Purine metabolism	344	ribonucleotide mutase	ec:5.4.99.18	1	CUFF.21079|PAICS
Purine metabolism	344	3'-mononucleotidase	ec:3.1.3.6	1	CUFF.15774|IMPAD1
Purine metabolism	344	uridine 5'-nucleotidase	ec:3.1.3.5	6	CUFF.3131|NT5C2,CUFF.3131|NT5C2,CUFF.9389|NT5M,CUFF.9665|NT5C3L,CUFF.10237|NT5C,CUFF.21663|NT5E
Purine metabolism	344	(symmetrical)	ec:3.6.1.41	2	CUFF.22768|NUDT2,CUFF.22768|NUDT2
Purine metabolism	344	phosphatase	ec:3.6.1.40	1	CUFF.16626|ENTPD6
Purine metabolism	344	diphosphate phosphatase	ec:3.6.1.6	4	CUFF.16298|NUDT5,CUFF.16298|NUDT5,CUFF.19811|ENTPD2,CUFF.2991|ENTPD1
Purine metabolism	344	adenylpyrophosphatase	ec:3.6.1.3	96	CUFF.3602|ABCA3,CUFF.3609|ABCA3,CUFF.3609|ABCA3,CUFF.4436|ATP5J2,CUFF.4499|PMS2,CUFF.5739|ABCF1,CUFF.6123|WRNIP1,CUFF.6123|WRNIP1,CUFF.6116|WRNIP1,CUFF.6237|MLH1,CUFF.6250|ATP5H,CUFF.6551|PSMD6,CUFF.7077|RUVBL1,CUFF.7840|DYNC1H1,CUFF.7845|DYNC1H1,CUFF.7857|HSP90AA1,CUFF.9847|PSMC5,CUFF.10029|RNF213,CUFF.10029|RNF213,CUFF.10029|RNF213,CUFF.10028|RNF213,CUFF.10062|DNAH17,CUFF.10056|DNAH17,CUFF.1007…
Purine metabolism	344	dinucleosidetriphosphatase	ec:3.6.1.29	1	CUFF.6568|FHIT
Purine metabolism	344	diphosphatase	ec:3.6.1.21	2	CUFF.16298|NUDT5,CUFF.16298|NUDT5
Purine metabolism	344	diphosphatase	ec:3.6.1.19	1	CUFF.21691|ENPP1
Purine metabolism	344	(asymmetrical)	ec:3.6.1.17	2	CUFF.22768|NUDT2,CUFF.22768|NUDT2
Purine metabolism	344	phosphatase	ec:3.6.1.15	56	CUFF.3789|NUBP1,CUFF.4228|RFC2,CUFF.5027|AFG3L2,CUFF.7139|GPN1,CUFF.8134|NAIP,CUFF.8134|NAIP,CUFF.8126|RAD17,CUFF.8546|TRIP13,CUFF.8705|ZNHIT3,CUFF.8795|ATAD5,CUFF.9634|CDC6,CUFF.9634|CDC6,CUFF.10700|SPG7,CUFF.10702|SPG7,CUFF.10736|AFG3L1,CUFF.10736|AFG3L1,CUFF.10730|AFG3L1,CUFF.10747|AFG3L1,CUFF.10749|AFG3L1,CUFF.10750|LOC101113264,CUFF.10751|AFG3L1,CUFF.10836|NLRC5,CUFF.10844|NLRC5,CUFF.10845|N…
Purine metabolism	344	diphosphatase	ec:3.6.1.13	1	CUFF.9264|ADPRM
Purine metabolism	344	kinase	ec:2.7.1.113	7	CUFF.18463|DGUOK,CUFF.18463|DGUOK,CUFF.18463|DGUOK,CUFF.18463|DGUOK,CUFF.18463|DGUOK,CUFF.18463|DGUOK,CUFF.18463|DGUOK
Purine metabolism	344	dehydrogenase	ec:1.1.1.205	2	CUFF.6803|IMPDH2|LOC101130343|QRICH1,CUFF.6803|IMPDH2|LOC101130343|QRICH1
Purine metabolism	344	(alpha-D-glucose-1,6-bisphosphate-dependent)	ec:5.4.2.2	1	CUFF.21337|PGM3
Purine metabolism	344	kinase	ec:2.7.1.40	2	CUFF.20170|PKM,CUFF.20170|PKM
Purine metabolism	344	kinase	ec:2.7.1.25	1	CUFF.2868|PAPSS2
Purine metabolism	344	kinase	ec:2.7.1.20	2	CUFF.2249|ADK,CUFF.2249|ADK
Pyrimidine metabolism	152	synthase (glutamine hydrolysing)	ec:6.3.4.2	2	CUFF.878|CTPS2,CUFF.878|CTPS2
Pyrimidine metabolism	152	kinase	ec:2.7.4.6	10	CUFF.3430|NME4,CUFF.3431|NME4,CUFF.6847|NME6,CUFF.9426|NME2,CUFF.9430|NME2,CUFF.9430|NME2,CUFF.9430|NME2,CUFF.651|RP2,CUFF.13634|NME7,CUFF.13634|NME7
Pyrimidine metabolism	152	synthase (glutamine-hydrolysing)	ec:6.3.5.5	4	CUFF.19164|CAD,CUFF.19164|CAD,CUFF.19162|CAD,CUFF.19163|CAD
Pyrimidine metabolism	152	synthase	ec:2.1.1.45	1	CUFF.4939|TYMS
Pyrimidine metabolism	152	deaminase	ec:3.5.4.12	1	CUFF.2442|DCTD
Pyrimidine metabolism	152	nucleotidyltransferase	ec:2.7.7.8	4	CUFF.18721|PNPT1,CUFF.18721|PNPT1,CUFF.18721|PNPT1,CUFF.18722|PNPT1
Pyrimidine metabolism	152	DNA polymerase	ec:2.7.7.7	40	CUFF.3083|POLL,CUFF.5139|POLI,CUFF.5551|POLH,CUFF.5552|POLH,CUFF.7275|POLG,CUFF.7287|POLG,CUFF.7287|POLG,CUFF.7276|POLG,CUFF.9089|MYBBP1A,CUFF.9080|MYBBP1A,CUFF.9081|MYBBP1A,CUFF.9082|MYBBP1A,CUFF.9872|POLG2,CUFF.9870|DDX5|POLG2,CUFF.10771|PAPD5,CUFF.10771|PAPD5,CUFF.11779|AP2A1,CUFF.11835|POLD1,CUFF.11836|POLD1,CUFF.11837|POLD1,CUFF.11838|POLD1,CUFF.12478|POLE,CUFF.813|POLA1,CUFF.14855|POLD3,CUF…
Pyrimidine metabolism	152	RNA polymerase	ec:2.7.7.6	38	CUFF.3403|POLR3K,CUFF.3922|POLR3E,CUFF.3922|POLR3E,CUFF.4190|CRCP,CUFF.4190|CRCP,CUFF.4311|POLR2J,CUFF.4733|CTDP1,CUFF.4734|CTDP1,CUFF.4735|CTDP1,CUFF.5470|MED20,CUFF.5537|POLR1C,CUFF.5772|ZNRD1,CUFF.9193|POLR2A,CUFF.10857|COQ9,CUFF.10860|POLR2C,CUFF.10860|POLR2C,CUFF.10860|POLR2C,CUFF.11140|POLR2I,CUFF.13539|POLR3K,CUFF.16016|POLR2K,CUFF.16016|POLR2K,CUFF.1283|POLR2G,CUFF.16559|POLR3F,CUFF.16559…
Pyrimidine metabolism	152	deaminase	ec:3.5.4.5	4	CUFF.27757|APOBEC3A|APOBEC3Z1,CUFF.27758|APOBEC3B|APOBEC3Z2,CUFF.27758|APOBEC3B|APOBEC3Z2,CUFF.27758|APOBEC3B|APOBEC3Z2
Pyrimidine metabolism	152	deoxyribosyltransferase	ec:2.4.2.6	2	CUFF.5529,CUFF.5529
Pyrimidine metabolism	152	phosphorylase	ec:2.4.2.3	2	CUFF.28060|UPP1,CUFF.28061|UPP1
Pyrimidine metabolism	152	phosphorylase	ec:2.4.2.1	3	CUFF.20349|PNP,CUFF.20349|PNP,CUFF.20349|PNP
Pyrimidine metabolism	152	reductase	ec:1.17.4.1	3	CUFF.15976|RRM2B,CUFF.19326|RRM2,CUFF.19326|RRM2
Pyrimidine metabolism	152	3'-mononucleotidase	ec:3.1.3.6	1	CUFF.15774|IMPAD1
Pyrimidine metabolism	152	uridine 5'-nucleotidase	ec:3.1.3.5	6	CUFF.3131|NT5C2,CUFF.3131|NT5C2,CUFF.9389|NT5M,CUFF.9665|NT5C3L,CUFF.10237|NT5C,CUFF.21663|NT5E
Pyrimidine metabolism	152	diphosphate phosphatase	ec:3.6.1.6	4	CUFF.16298|NUDT5,CUFF.16298|NUDT5,CUFF.19811|ENTPD2,CUFF.2991|ENTPD1
Pyrimidine metabolism	152	carbamoylaspartic dehydrase	ec:3.5.2.3	4	CUFF.19164|CAD,CUFF.19164|CAD,CUFF.19162|CAD,CUFF.19163|CAD
Pyrimidine metabolism	152	diphosphatase	ec:3.6.1.23	3	CUFF.872|DUT,CUFF.20732|DUT,CUFF.31817|DUT
Pyrimidine metabolism	152	diphosphatase	ec:3.6.1.19	1	CUFF.21691|ENPP1
Pyrimidine metabolism	152	(asymmetrical)	ec:3.6.1.17	2	CUFF.22768|NUDT2,CUFF.22768|NUDT2
Pyrimidine metabolism	152	diphosphatase	ec:3.6.1.12	1	CUFF.4064|DCTPP1
Pyrimidine metabolism	152	kinase	ec:2.7.4.22	1	CUFF.19366|CMPK2
Pyrimidine metabolism	152	kinase	ec:2.7.4.14	1	CUFF.19366|CMPK2
Pyrimidine metabolism	152	kinase	ec:2.7.4.10	1	CUFF.22342|AK3
Pyrimidine metabolism	152	carbamoyltransferase	ec:2.1.3.2	4	CUFF.19164|CAD,CUFF.19164|CAD,CUFF.19162|CAD,CUFF.19163|CAD
Pyrimidine metabolism	152	reductase	ec:1.8.1.9	10	CUFF.7104|TXNRD3,CUFF.8959|NXN,CUFF.8954|NXN,CUFF.13203|TXNRD2,CUFF.13204|TXNRD2,CUFF.13206|TXNRD2,CUFF.13208|TXNRD2,CUFF.13221|TXNRD2,CUFF.13221|TXNRD2,CUFF.27073|TXNRD1
Pyrimidine metabolism	152	kinase	ec:2.7.1.48	7	CUFF.16854|UCKL1,CUFF.16854|UCKL1,CUFF.16850|UCKL1,CUFF.16852|UCKL1,CUFF.19591|UCK1,CUFF.19593|UCK1,CUFF.29109|UCK2
Pyrimidine metabolism	152	kinase	ec:2.7.1.21	1	CUFF.10074|TK1
Pyruvate metabolism	60	carboxykinase (GTP)	ec:4.1.1.32	1	CUFF.20240|PCK2
Pyruvate metabolism	60	carboxylase	ec:6.4.1.2	4	CUFF.8717|ACACA,CUFF.8723|ACACA,CUFF.8723|ACACA,CUFF.8723|ACACA
Pyruvate metabolism	60	carboxylase	ec:6.4.1.1	4	CUFF.1529|PC,CUFF.1531|PC,CUFF.1532|PC,CUFF.1534|PC
Pyruvate metabolism	60	hydrolase	ec:3.1.2.6	3	CUFF.3487|HAGHL,CUFF.3487|HAGHL,CUFF.3542|HAGH
Pyruvate metabolism	60	hydrolase	ec:3.1.2.1	5	CUFF.10507|NUDT7,CUFF.825|ACOT9,CUFF.825|ACOT9,CUFF.825|ACOT9,CUFF.825|ACOT9
Pyruvate metabolism	60	ligase	ec:6.2.1.1	3	CUFF.16635|ACSS2,CUFF.16635|ACSS2,CUFF.17092|ACSS2
Pyruvate metabolism	60	dehydrogenase (NADP+)	ec:1.1.1.82	1	CUFF.4287|MDH
Pyruvate metabolism	60	reductase (NADP+)	ec:1.1.1.79	1	CUFF.22507|GRHPR
Pyruvate metabolism	60	lyase	ec:4.4.1.5	1	CUFF.5436|GLO1
Pyruvate metabolism	60	acetylphosphatase	ec:3.6.1.7	2	CUFF.18694|ACYP2,CUFF.21094|ACYP1
Pyruvate metabolism	60	dehydrogenase (NAD+)	ec:1.2.1.3	9	CUFF.7172|ALDH1A3,CUFF.7176|ALDH1A3,CUFF.9326|ALDH3A2,CUFF.9332|ALDH3A2,CUFF.12815|ALDH2,CUFF.12815|ALDH2,CUFF.938|ALDH3A2,CUFF.940|ALDH3A2,CUFF.22399|ALDH1A1
Pyruvate metabolism	60	dehydrogenase (cytochrome)	ec:1.1.2.4	2	CUFF.10470|LDHD,CUFF.10471|LDHD
Pyruvate metabolism	60	dehydrogenase (oxaloacetate-decarboxylating) (NADP+)	ec:1.1.1.40	3	CUFF.996|ME3,CUFF.996|ME3,CUFF.996|ME3
Pyruvate metabolism	60	dehydrogenase (decarboxylating)	ec:1.1.1.39	3	CUFF.5121|ME2,CUFF.5121|ME2,CUFF.5124|ME2
Pyruvate metabolism	60	dehydrogenase (oxaloacetate-decarboxylating)	ec:1.1.1.38	6	CUFF.5121|ME2,CUFF.5121|ME2,CUFF.5124|ME2,CUFF.996|ME3,CUFF.996|ME3,CUFF.996|ME3
Pyruvate metabolism	60	dehydrogenase	ec:1.1.1.37	3	CUFF.4287|MDH,CUFF.17741|MDH1,CUFF.18941|MDH1
Pyruvate metabolism	60	C-acetyltransferase	ec:2.3.1.9	3	CUFF.14380|ACAT1,CUFF.19183|HADHA,CUFF.21994|ACAT2
Pyruvate metabolism	60	dehydrogenase	ec:1.1.1.28	1	CUFF.10471|LDHD
Pyruvate metabolism	60	dehydrogenase	ec:1.1.1.27	6	CUFF.14318|LDHB,CUFF.14319|LDHB,CUFF.1094|CTNNA3,CUFF.1096|LDHC,CUFF.1088|LDHA,CUFF.2641|LDHA
Pyruvate metabolism	60	reductase	ec:1.1.1.21	2	CUFF.28760|AKR1B1,CUFF.30405|AKR1A1
Pyruvate metabolism	60	dehydrogenase (acetyl-transferring)	ec:1.2.4.1	3	CUFF.6594|PDHB,CUFF.834|PDHA1,CUFF.835|PDHA1
Pyruvate metabolism	60	kinase	ec:2.7.1.40	2	CUFF.20170|PKM,CUFF.20170|PKM
Retinol metabolism	19	1-monooxygenase	ec:1.14.15.3	2	CUFF.23538|CYP4F2,CUFF.23538|CYP4F2
Retinol metabolism	19	dehydrogenase	ec:1.1.1.1	2	CUFF.31147|DHRS9,CUFF.31148|DHRS9
Retinol metabolism	19	dehydrogenase (NAD+)	ec:1.1.1.105	6	CUFF.15863|RDH10,CUFF.15863|RDH10,CUFF.20960|RDH11,CUFF.20960|RDH11,CUFF.31147|DHRS9,CUFF.31148|DHRS9
Retinol metabolism	19	O-fatty-acyltransferase	ec:2.3.1.76	5	CUFF.14888|DGAT2,CUFF.14888|DGAT2,CUFF.14888|DGAT2,CUFF.14888|DGAT2,CUFF.15377|DGAT1
Retinol metabolism	19	O-acyltransferase	ec:2.3.1.135	1	CUFF.12201|LRAT
Retinol metabolism	19	1-naphthol glucuronyltransferase	ec:2.4.1.17	1	CUFF.2749|CSGALNACT1
Retinol metabolism	19	dehydrogenase	ec:1.2.1.36	3	CUFF.7176|ALDH1A3,CUFF.20243|DHRS4,CUFF.22399|ALDH1A1
Retinol metabolism	19	monooxygenase	ec:1.14.14.1	1	CUFF.23537|CYP4F55
Riboflavin metabolism	10	reductase (NADPH)	ec:1.5.1.30	1	CUFF.11301|BLVRB
Riboflavin metabolism	10	phosphatase	ec:3.1.3.2	8	CUFF.7704|PPIP5K1,CUFF.7704|PPIP5K1,CUFF.7704|PPIP5K1,CUFF.7703|PPIP5K1,CUFF.23172|ACP1,CUFF.23172|ACP1,CUFF.2863|MINPP1,CUFF.2865|MINPP1
Riboflavin metabolism	10	kinase	ec:2.7.1.26	1	CUFF.22419|RFK
Selenocompound metabolism	17	water dikinase	ec:2.7.9.3	2	CUFF.4066|SEPHS2,CUFF.16400|SEPHS1
Selenocompound metabolism	17	lyase	ec:4.4.1.16	2	CUFF.30757|SCLY,CUFF.30758|SCLY
Selenocompound metabolism	17	adenylyltransferase	ec:2.7.7.4	1	CUFF.2868|PAPSS2
Selenocompound metabolism	17	synthase	ec:2.1.1.13	1	CUFF.2011|MTR
Selenocompound metabolism	17	ligase	ec:6.1.1.10	1	CUFF.31471|MARS2
Selenocompound metabolism	17	reductase	ec:1.8.1.9	10	CUFF.7104|TXNRD3,CUFF.8959|NXN,CUFF.8954|NXN,CUFF.13203|TXNRD2,CUFF.13204|TXNRD2,CUFF.13206|TXNRD2,CUFF.13208|TXNRD2,CUFF.13221|TXNRD2,CUFF.13221|TXNRD2,CUFF.27073|TXNRD1
Sesquiterpenoid and triterpenoid biosynthesis	1	synthase	ec:2.5.1.21	1	CUFF.22139|FDFT1
Sphingolipid metabolism	42	phosphodiesterase	ec:3.1.4.12	4	CUFF.21370|SMPDL3A,CUFF.21370|SMPDL3A,CUFF.21371|SMPDL3A,CUFF.21491|SMPD2
Sphingolipid metabolism	42	synthase	ec:2.7.8.27	2	CUFF.2882|SGMS1,CUFF.2882|SGMS1
Sphingolipid metabolism	42	cerebroside galactosidase	ec:3.2.1.46	2	CUFF.21179|GALC,CUFF.21179|GALC
Sphingolipid metabolism	42	psychosine hydrolase	ec:3.2.1.45	1	CUFF.22483|GBA2
Sphingolipid metabolism	42	lactase (ambiguous)	ec:3.2.1.23	3	CUFF.6207|GLB1,CUFF.6206|GLB1,CUFF.6211|TMPPE
Sphingolipid metabolism	42	reductase	ec:1.1.1.102	1	CUFF.5206|KDSR
Sphingolipid metabolism	42	C-palmitoyltransferase	ec:2.3.1.50	5	CUFF.7594|SPTSSA,CUFF.16193|SPTLC3,CUFF.18017|SPTSSA,CUFF.21149|SPTLC2,CUFF.22882|SPTLC1
Sphingolipid metabolism	42	glucosyltransferase	ec:2.4.1.80	1	CUFF.22991|UGCG
Sphingolipid metabolism	42	acylsphingosine deacylase	ec:3.5.1.23	3	CUFF.22252|ACER2,CUFF.22252|ACER2,CUFF.2507|ASAH1
Sphingolipid metabolism	42	N-acyltransferase	ec:2.3.1.24	1	CUFF.5164|CERS5
Sphingolipid metabolism	42	phosphatase	ec:3.1.3.4	8	CUFF.4951|LPIN2,CUFF.4951|LPIN2,CUFF.4951|LPIN2,CUFF.8234|PPAP2A,CUFF.8234|PPAP2A,CUFF.17217|LPIN3,CUFF.17209|LPIN3,CUFF.19284|LPIN1
Sphingolipid metabolism	42	aldolase	ec:4.1.2.27	1	CUFF.2142|SGPL1
Sphingolipid metabolism	42	sulfatase	ec:3.1.6.1	7	CUFF.10382|ARSG|T2R65A,CUFF.17353|SULF2,CUFF.17353|SULF2,CUFF.17354|SULF2,CUFF.17354|SULF2,CUFF.17354|SULF2,CUFF.20014|ARSB
Sphingolipid metabolism	42	cholinephosphotransferase	ec:2.7.8.3	2	CUFF.2882|SGMS1,CUFF.2882|SGMS1
Sphingolipid metabolism	42	kinase	ec:2.7.1.91	3	CUFF.10151|SPHK1,CUFF.11695|SPHK2,CUFF.11696|SPHK2
Starch and sucrose metabolism	30	decarboxylase	ec:4.1.1.35	2	CUFF.18781|UXS1,CUFF.18781|UXS1
Starch and sucrose metabolism	30	phosphorylase	ec:2.4.1.1	4	CUFF.4831|PYGB,CUFF.16630|PYGB,CUFF.16631|PYGB,CUFF.22229|MTAP
Starch and sucrose metabolism	30	isomerase	ec:5.3.1.9	1	CUFF.11067|GPI
Starch and sucrose metabolism	30	hexokinase type IV glucokinase	ec:2.7.1.1	3	CUFF.18415|HK2,CUFF.18417|HK2,CUFF.2123|HK1
Starch and sucrose metabolism	30	beta-glucuronide glucuronohydrolase glucuronidase	ec:3.2.1.31	4	CUFF.4161|GUSB,CUFF.4170|GUSB,CUFF.4169|GUSB,CUFF.4176|GUSB
Starch and sucrose metabolism	30	gentiobiase	ec:3.2.1.21	1	CUFF.22483|GBA2
Starch and sucrose metabolism	30	maltase	ec:3.2.1.20	3	CUFF.10037|GAA,CUFF.10037|GAA,CUFF.20462|GANC
Starch and sucrose metabolism	30	uridylyltransferase	ec:2.7.7.9	3	CUFF.18963|UGP2,CUFF.18963|UGP2,CUFF.18963|UGP2
Starch and sucrose metabolism	30	glucose 6-phosphate phosphatase	ec:3.1.3.9	2	CUFF.9741|G6PC3,CUFF.9741|G6PC3
Starch and sucrose metabolism	30	diphosphatase	ec:3.6.1.21	2	CUFF.16298|NUDT5,CUFF.16298|NUDT5
Starch and sucrose metabolism	30	1-naphthol glucuronyltransferase	ec:2.4.1.17	1	CUFF.2749|CSGALNACT1
Starch and sucrose metabolism	30	synthase	ec:2.4.1.11	3	CUFF.11728|GYS1,CUFF.11728|GYS1,CUFF.11725|GYS1
Starch and sucrose metabolism	30	(alpha-D-glucose-1,6-bisphosphate-dependent)	ec:5.4.2.2	1	CUFF.21337|PGM3
Steroid biosynthesis	21	esterase	ec:3.1.1.13	1	CUFF.2922|LIPA
Steroid biosynthesis	21	oxidase	ec:1.14.21.6	2	CUFF.14565|SC5D,CUFF.14565|SC5D
Steroid biosynthesis	21	3-dehydrogenase (decarboxylating)	ec:1.1.1.170	2	CUFF.379|NSDHL,CUFF.379|NSDHL
Steroid biosynthesis	21	O-acyltransferase	ec:2.3.1.26	4	CUFF.14013|SOAT1,CUFF.14013|SOAT1,CUFF.14013|SOAT1,CUFF.14380|ACAT1
Steroid biosynthesis	21	3-dehydrogenase	ec:1.1.1.270	3	CUFF.20243|DHRS4,CUFF.29134|HSD17B7,CUFF.29134|HSD17B7
Steroid biosynthesis	21	monooxygenase	ec:1.14.13.72	4	CUFF.12193|MSMO1,CUFF.12193|MSMO1,CUFF.12193|MSMO1,CUFF.16315|MSMO1
Steroid biosynthesis	21	14alpha-demethylase	ec:1.14.13.70	1	CUFF.28083|CYP51A1
Steroid biosynthesis	21	Delta-isomerase	ec:5.3.3.5	3	CUFF.642|EBP,CUFF.640|EBP|TBC1D25,CUFF.17635|EBPL
Steroid biosynthesis	21	reductase	ec:1.3.1.21	1	CUFF.1682|DHCR7
Steroid degradation	6	dehydrogenase	ec:1.1.1.145	5	CUFF.4116|HSD3B7,CUFF.4116|HSD3B7,CUFF.379|NSDHL,CUFF.379|NSDHL,CUFF.10555|SDR42E1
Steroid degradation	6	4-dehydrogenase (acceptor)	ec:1.3.99.5	1	CUFF.8486|SRD5A1
Steroid hormone biosynthesis	30	O-methyltransferase	ec:2.1.1.6	1	CUFF.13209|COMT
Steroid hormone biosynthesis	30	dehydrogenase	ec:1.1.1.149	1	CUFF.28760|AKR1B1
Steroid hormone biosynthesis	30	dehydrogenase	ec:1.1.1.145	5	CUFF.4116|HSD3B7,CUFF.4116|HSD3B7,CUFF.379|NSDHL,CUFF.379|NSDHL,CUFF.10555|SDR42E1
Steroid hormone biosynthesis	30	sulfotransferase	ec:2.8.2.15	5	CUFF.4026|SULT1A1,CUFF.4026|SULT1A1,CUFF.4026|SULT1A1,CUFF.4026|SULT1A1,CUFF.11689|SULT2B1
Steroid hormone biosynthesis	30	17beta-dehydrogenase (NADP+)	ec:1.1.1.64	1	CUFF.11712|HSD17B14
Steroid hormone biosynthesis	30	17-dehydrogenase	ec:1.1.1.62	7	CUFF.5284|HSD17B8,CUFF.9687|HSD17B1,CUFF.9688|HSD17B1,CUFF.11712|HSD17B14,CUFF.15036|HSD17B12,CUFF.29134|HSD17B7,CUFF.29134|HSD17B7
Steroid hormone biosynthesis	30	1-naphthol glucuronyltransferase	ec:2.4.1.17	1	CUFF.2749|CSGALNACT1
Steroid hormone biosynthesis	30	sulfatase	ec:3.1.6.1	7	CUFF.10382|ARSG|T2R65A,CUFF.17353|SULF2,CUFF.17353|SULF2,CUFF.17354|SULF2,CUFF.17354|SULF2,CUFF.17354|SULF2,CUFF.20014|ARSB
Steroid hormone biosynthesis	30	dehydrogenase (NAD+)	ec:1.1.1.239	2	CUFF.31147|DHRS9,CUFF.31148|DHRS9
Steroid hormone biosynthesis	30	monooxygenase	ec:1.14.14.1	1	CUFF.23537|CYP4F55
Steroid hormone biosynthesis	30	sulfotransferase	ec:2.8.2.2	1	CUFF.11689|SULT2B1
Streptomycin biosynthesis	9	4,6-dehydratase	ec:4.2.1.46	1	CUFF.17992|TGDS
Streptomycin biosynthesis	9	hexokinase type IV glucokinase	ec:2.7.1.1	3	CUFF.18415|HK2,CUFF.18417|HK2,CUFF.2123|HK1
Streptomycin biosynthesis	9	phosphatase	ec:3.1.3.25	3	CUFF.5021|IMPA2,CUFF.15774|IMPAD1,CUFF.16142|IMPA1
Streptomycin biosynthesis	9	synthase	ec:5.5.1.4	1	CUFF.23339|ISYNA1
Streptomycin biosynthesis	9	(alpha-D-glucose-1,6-bisphosphate-dependent)	ec:5.4.2.2	1	CUFF.21337|PGM3
Styrene degradation	2	beta-diketonase	ec:3.7.1.2	1	CUFF.7404|FAH
Styrene degradation	2	isomerase	ec:5.2.1.2	1	CUFF.21140|GSTZ1
Sulfur metabolism	8	adenylyltransferase	ec:2.7.7.4	1	CUFF.2868|PAPSS2
Sulfur metabolism	8	sulfurtransferase	ec:2.8.1.1	3	CUFF.7379|TSTD3,CUFF.17439|MOCS3,CUFF.18408|TSTD3
Sulfur metabolism	8	nucleotidase	ec:3.1.3.7	3	CUFF.13485|BPNT1,CUFF.13485|BPNT1,CUFF.15774|IMPAD1
Sulfur metabolism	8	dioxygenase	ec:1.13.11.18	1	CUFF.11417|ETHE1
Sulfur metabolism	8	kinase	ec:2.7.1.25	1	CUFF.2868|PAPSS2
Synthesis and degradation of ketone bodies	8	CoA-transferase	ec:2.8.3.5	3	CUFF.8317|OXCT1,CUFF.8319|OXCT1,CUFF.463|OXCT1
Synthesis and degradation of ketone bodies	8	C-acetyltransferase	ec:2.3.1.9	3	CUFF.14380|ACAT1,CUFF.19183|HADHA,CUFF.21994|ACAT2
Synthesis and degradation of ketone bodies	8	synthase	ec:2.3.3.10	2	CUFF.8316|HMGCS1,CUFF.8316|HMGCS1
T cell receptor signaling pathway	68	phosphatase	ec:3.1.3.16	14	CUFF.6246|CTDSPL,CUFF.6698|PPM1M,CUFF.6689|PPM1M,CUFF.11005|PHLPP2,CUFF.12484|PGAM5,CUFF.12694|PPTC7,CUFF.13865|SSU72,CUFF.16911|PPP1R3D,CUFF.19841|PHPT1,CUFF.20798|DLGAP5|LGALS3,CUFF.21253|CTDSPL2,CUFF.21253|CTDSPL2,CUFF.22609|PPP3CC,CUFF.22609|PPP3CC
T cell receptor signaling pathway	68	protein-tyrosine kinase	ec:2.7.10.2	54	CUFF.4257|BAZ1B,CUFF.4941|YES1,CUFF.6657|PRKCD,CUFF.6657|PRKCD,CUFF.6660|PRKCD,CUFF.6660|PRKCD,CUFF.6660|PRKCD,CUFF.7318|FES,CUFF.7318|FES,CUFF.7324|FES,CUFF.7324|FES,CUFF.7324|FES,CUFF.7498|PEAK1,CUFF.7534|CSK,CUFF.7534|CSK,CUFF.9184|TNK1,CUFF.14010|ABL2,CUFF.14014|ABL2,CUFF.14014|ABL2,CUFF.14654|WEE1,CUFF.15779|LYN,CUFF.15779|LYN,CUFF.16107|RIPK2,CUFF.16107|RIPK2,CUFF.16107|RIPK2,CUFF.16107|RIP…
Taurine and hypotaurine metabolism	13	glutamyl transpeptidase	ec:2.3.2.2	8	CUFF.9083|GGT6,CUFF.13091|GGT5,CUFF.13092|GGT5,CUFF.13094|GGT1,CUFF.13095|GGT1,CUFF.13097|GGT1,CUFF.17088|GGT7,CUFF.17089|GGT7
Taurine and hypotaurine metabolism	13	dehydrogenase	ec:1.4.1.2	2	CUFF.6|GLUD1,CUFF.2323|GLUD1
Taurine and hypotaurine metabolism	13	dioxygenase	ec:1.13.11.20	2	CUFF.19968|CDO1,CUFF.19968|CDO1
Taurine and hypotaurine metabolism	13	dioxygenase	ec:1.13.11.19	1	CUFF.2069|ADO
Terpenoid backbone biosynthesis	23	decarboxylase	ec:4.1.1.33	2	CUFF.10651|MVD,CUFF.10652|MVD
Terpenoid backbone biosynthesis	23	geranyl-diphosphate synthase	ec:2.5.1.1	3	CUFF.15829|FDPS,CUFF.1953|GGPS1,CUFF.1953|GGPS1
Terpenoid backbone biosynthesis	23	oxidase	ec:1.8.3.5	1	CUFF.19086|PCYOX1
Terpenoid backbone biosynthesis	23	reductase	ec:1.1.1.88	1	CUFF.19987|HMGCR
Terpenoid backbone biosynthesis	23	farnesyltransferase	ec:2.5.1.58	6	CUFF.20914|FNTB,CUFF.20922|FNTB,CUFF.27060|FNTA,CUFF.2737|FNTA,CUFF.2737|FNTA,CUFF.2737|FNTA
Terpenoid backbone biosynthesis	23	C-acetyltransferase	ec:2.3.1.9	3	CUFF.14380|ACAT1,CUFF.19183|HADHA,CUFF.21994|ACAT2
Terpenoid backbone biosynthesis	23	reductase (NADPH)	ec:1.1.1.34	2	CUFF.19986|HMGCR,CUFF.19987|HMGCR
Terpenoid backbone biosynthesis	23	diphosphate synthase	ec:2.5.1.30	2	CUFF.16311|PDSS1,CUFF.21513|PDSS2
Terpenoid backbone biosynthesis	23	diphosphate synthase	ec:2.5.1.29	4	CUFF.20914|FNTB,CUFF.20922|FNTB,CUFF.1953|GGPS1,CUFF.1953|GGPS1
Terpenoid backbone biosynthesis	23	diphosphate synthase	ec:2.5.1.10	3	CUFF.15829|FDPS,CUFF.1953|GGPS1,CUFF.1953|GGPS1
Terpenoid backbone biosynthesis	23	synthase	ec:2.3.3.10	2	CUFF.8316|HMGCS1,CUFF.8316|HMGCS1
Terpenoid backbone biosynthesis	23	Delta-isomerase	ec:5.3.3.2	1	CUFF.16716|IDI1
Terpenoid backbone biosynthesis	23	kinase	ec:2.7.1.36	1	CUFF.12875|MVK
Tetracycline biosynthesis	4	carboxylase	ec:6.4.1.2	4	CUFF.8717|ACACA,CUFF.8723|ACACA,CUFF.8723|ACACA,CUFF.8723|ACACA
Thiamine metabolism	58	desulfurase	ec:2.8.1.7	1	CUFF.17112|NFS1
Thiamine metabolism	58	ec:3.6.1.28 thiamine-triphosphatase	ec:3.6.1.28	1	CUFF.20251|THTPA
Thiamine metabolism	58	phosphatase	ec:3.6.1.15	56	CUFF.3789|NUBP1,CUFF.4228|RFC2,CUFF.5027|AFG3L2,CUFF.7139|GPN1,CUFF.8134|NAIP,CUFF.8134|NAIP,CUFF.8126|RAD17,CUFF.8546|TRIP13,CUFF.8705|ZNHIT3,CUFF.8795|ATAD5,CUFF.9634|CDC6,CUFF.9634|CDC6,CUFF.10700|SPG7,CUFF.10702|SPG7,CUFF.10736|AFG3L1,CUFF.10736|AFG3L1,CUFF.10730|AFG3L1,CUFF.10747|AFG3L1,CUFF.10749|AFG3L1,CUFF.10750|LOC101113264,CUFF.10751|AFG3L1,CUFF.10836|NLRC5,CUFF.10844|NLRC5,CUFF.10845|N…
Toluene degradation	7	dehydrogenase	ec:1.1.1.35	7	CUFF.5284|HSD17B8,CUFF.692|HSD17B10,CUFF.17894|CRYL1,CUFF.17894|CRYL1,CUFF.17890|CRYL1,CUFF.19190|HADHB,CUFF.19183|HADHA
Tropane, piperidine and pyridine alkaloid biosynthesis	7	oxidase	ec:1.4.3.21	2	CUFF.9718|AOC2|PSME3,CUFF.9718|AOC2|PSME3
Tropane, piperidine and pyridine alkaloid biosynthesis	7	transaminase	ec:2.6.1.58	3	CUFF.19522|CCBL1,CUFF.19522|CCBL1,CUFF.19522|CCBL1
Tropane, piperidine and pyridine alkaloid biosynthesis	7	transaminase	ec:2.6.1.1	2	CUFF.10883|MAST,CUFF.3035|GOT1
Tryptophan metabolism	38	oxidase	ec:1.4.3.2	3	CUFF.11805|IL4I1,CUFF.11805|IL4I1,CUFF.11807|IL4I1
Tryptophan metabolism	38	hydratase	ec:4.2.1.17	4	CUFF.3397|ECHS1,CUFF.19190|HADHB,CUFF.19183|HADHA,CUFF.22890|AUH
Tryptophan metabolism	38	equilase	ec:1.11.1.6	1	CUFF.14963|CAT
Tryptophan metabolism	38	3-monooxygenase	ec:1.14.13.9	1	CUFF.13620|KMO
Tryptophan metabolism	38	N-acetyltransferase	ec:2.3.1.87	1	CUFF.10142|AANAT
Tryptophan metabolism	38	3,4-dioxygenase	ec:1.13.11.6	1	CUFF.18618|HAAO|OXER1
Tryptophan metabolism	38	dehydrogenase (NAD+)	ec:1.2.1.3	9	CUFF.7172|ALDH1A3,CUFF.7176|ALDH1A3,CUFF.9326|ALDH3A2,CUFF.9332|ALDH3A2,CUFF.12815|ALDH2,CUFF.12815|ALDH2,CUFF.938|ALDH3A2,CUFF.940|ALDH3A2,CUFF.22399|ALDH1A1
Tryptophan metabolism	38	2,3-dioxygenase	ec:1.13.11.52	3	CUFF.2670|IDO1,CUFF.2673|IDO1,CUFF.2680|IDO2
Tryptophan metabolism	38	C-acetyltransferase	ec:2.3.1.9	3	CUFF.14380|ACAT1,CUFF.19183|HADHA,CUFF.21994|ACAT2
Tryptophan metabolism	38	dehydrogenase	ec:1.1.1.35	7	CUFF.5284|HSD17B8,CUFF.692|HSD17B10,CUFF.17894|CRYL1,CUFF.17894|CRYL1,CUFF.17890|CRYL1,CUFF.19190|HADHB,CUFF.19183|HADHA
Tryptophan metabolism	38	2,3-dioxygenase	ec:1.13.11.11	3	CUFF.2670|IDO1,CUFF.2673|IDO1,CUFF.2680|IDO2
Tryptophan metabolism	38	dehydrogenase (succinyl-transferring)	ec:1.2.4.2	1	CUFF.16292|DHTKD1
Tryptophan metabolism	38	transaminase	ec:2.6.1.7	6	CUFF.19522|CCBL1,CUFF.19522|CCBL1,CUFF.19522|CCBL1,CUFF.22124|AADAT,CUFF.22124|AADAT,CUFF.22124|AADAT
Tryptophan metabolism	38	monooxygenase	ec:1.14.14.1	1	CUFF.23537|CYP4F55
Tyrosine metabolism	27	O-methyltransferase	ec:2.1.1.6	1	CUFF.13209|COMT
Tyrosine metabolism	27	hydrolase	ec:3.7.1.5	1	CUFF.3543|FAHD1
Tyrosine metabolism	27	beta-diketonase	ec:3.7.1.2	1	CUFF.7404|FAH
Tyrosine metabolism	27	oxidase	ec:1.4.3.2	3	CUFF.11805|IL4I1,CUFF.11805|IL4I1,CUFF.11807|IL4I1
Tyrosine metabolism	27	oxidase	ec:1.4.3.21	2	CUFF.9718|AOC2|PSME3,CUFF.9718|AOC2|PSME3
Tyrosine metabolism	27	dehydrogenase	ec:1.1.1.1	2	CUFF.31147|DHRS9,CUFF.31148|DHRS9
Tyrosine metabolism	27	dehydrogenase [NAD(P)+]	ec:1.2.1.5	11	CUFF.7172|ALDH1A3,CUFF.7176|ALDH1A3,CUFF.9326|ALDH3A2,CUFF.9332|ALDH3A2,CUFF.938|ALDH3A2,CUFF.940|ALDH3A2,CUFF.1593|ALDH3B2,CUFF.1599|ALDH3B1,CUFF.1599|ALDH3B1,CUFF.1598|ALDH3B1,CUFF.1600|ALDH3B1
Tyrosine metabolism	27	isomerase	ec:5.2.1.2	1	CUFF.21140|GSTZ1
Tyrosine metabolism	27	transaminase	ec:2.6.1.58	3	CUFF.19522|CCBL1,CUFF.19522|CCBL1,CUFF.19522|CCBL1
Tyrosine metabolism	27	transaminase	ec:2.6.1.1	2	CUFF.10883|MAST,CUFF.3035|GOT1
Ubiquinone and other terpenoid-quinone biosynthesis	6	methyltransferase	ec:2.1.1.114	2	CUFF.21560|COQ3|PNISR,CUFF.21560|COQ3|PNISR
Ubiquinone and other terpenoid-quinone biosynthesis	6	3-O-methyltransferase	ec:2.1.1.64	2	CUFF.21560|COQ3|PNISR,CUFF.21560|COQ3|PNISR
Ubiquinone and other terpenoid-quinone biosynthesis	6	reductase (warfarin-sensitive)	ec:1.1.4.1	2	CUFF.23538|CYP4F2,CUFF.23538|CYP4F2
Ubiquinone and other terpenoid-quinone biosynthesis	6	dehydrogenase (quinone)	ec:1.6.5.2	2	CUFF.10980|NQO1,CUFF.22108|CBR4
Valine, leucine and isoleucine biosynthesis	5	ammonia-lyase	ec:4.3.1.19	4	CUFF.12766|SDSL,CUFF.12764|SDS,CUFF.12764|SDS,CUFF.12765|SDS
Valine, leucine and isoleucine biosynthesis	5	transaminase	ec:2.6.1.42	1	CUFF.11707|BCAT2
Valine, leucine and isoleucine degradation	41	mutase	ec:5.4.99.2	3	CUFF.5613|MUT,CUFF.5613|MUT,CUFF.5613|MUT
Valine, leucine and isoleucine degradation	41	oxidase	ec:1.4.3.2	3	CUFF.11805|IL4I1,CUFF.11805|IL4I1,CUFF.11807|IL4I1
Valine, leucine and isoleucine degradation	41	hydratase	ec:4.2.1.18	1	CUFF.22890|AUH
Valine, leucine and isoleucine degradation	41	hydratase	ec:4.2.1.17	4	CUFF.3397|ECHS1,CUFF.19190|HADHB,CUFF.19183|HADHA,CUFF.22890|AUH
Valine, leucine and isoleucine degradation	41	carboxylase	ec:6.4.1.4	2	CUFF.8115|MCCC2,CUFF.8115|MCCC2
Valine, leucine and isoleucine degradation	41	CoA-transferase	ec:2.8.3.5	3	CUFF.8317|OXCT1,CUFF.8319|OXCT1,CUFF.463|OXCT1
Valine, leucine and isoleucine degradation	41	dehydrogenase	ec:1.1.1.178	1	CUFF.692|HSD17B10
Valine, leucine and isoleucine degradation	41	C-acyltransferase	ec:2.3.1.16	3	CUFF.5096|ACAA2,CUFF.6262|ACAA1,CUFF.19190|HADHB
Valine, leucine and isoleucine degradation	41	dehydrogenase (NAD+)	ec:1.2.1.3	9	CUFF.7172|ALDH1A3,CUFF.7176|ALDH1A3,CUFF.9326|ALDH3A2,CUFF.9332|ALDH3A2,CUFF.12815|ALDH2,CUFF.12815|ALDH2,CUFF.938|ALDH3A2,CUFF.940|ALDH3A2,CUFF.22399|ALDH1A1
Valine, leucine and isoleucine degradation	41	C-acetyltransferase	ec:2.3.1.9	3	CUFF.14380|ACAT1,CUFF.19183|HADHA,CUFF.21994|ACAT2
Valine, leucine and isoleucine degradation	41	dehydrogenase	ec:1.1.1.35	7	CUFF.5284|HSD17B8,CUFF.692|HSD17B10,CUFF.17894|CRYL1,CUFF.17894|CRYL1,CUFF.17890|CRYL1,CUFF.19190|HADHB,CUFF.19183|HADHA
Valine, leucine and isoleucine degradation	41	dehydrogenase (2-methylpropanoyl-transferring)	ec:1.2.4.4	2	CUFF.11345|BCKDHA,CUFF.21315|BCKDHB
Valine, leucine and isoleucine degradation	41	synthase	ec:2.3.3.10	2	CUFF.8316|HMGCS1,CUFF.8316|HMGCS1
Valine, leucine and isoleucine degradation	41	transaminase	ec:2.6.1.42	1	CUFF.11707|BCAT2
Valine, leucine and isoleucine degradation	41	epimerase	ec:5.1.99.1	2	CUFF.7423|MCEE,CUFF.7423|MCEE
Valine, leucine and isoleucine degradation	41	dehydrogenase (acylating)	ec:1.2.1.27	1	CUFF.21056|ALDH6A1
Various types of N-glycan biosynthesis	33	hexosaminidase	ec:3.2.1.52	3	CUFF.9940|HEXDC,CUFF.9940|HEXDC,CUFF.20173|HEXA
Various types of N-glycan biosynthesis	33	4-beta-N-acetylglucosaminyltransferase	ec:2.4.1.145	3	CUFF.18334|MGAT4A,CUFF.23204|MGAT4B,CUFF.23205|MGAT4B
Various types of N-glycan biosynthesis	33	2-beta-N-acetylglucosaminyltransferase	ec:2.4.1.143	1	CUFF.20494|MGAT2
Various types of N-glycan biosynthesis	33	beta-mannosyltransferase	ec:2.4.1.142	1	CUFF.3771|ALG1
Various types of N-glycan biosynthesis	33	alpha-1,3-mannosyltransferase	ec:2.4.1.132	2	CUFF.22549|ALG2,CUFF.22559|SEC61B
Various types of N-glycan biosynthesis	33	alpha-1,2-mannosyltransferase	ec:2.4.1.131	1	CUFF.17682|ALG11
Various types of N-glycan biosynthesis	33	2-beta-N-acetylglucosaminyltransferase	ec:2.4.1.101	2	CUFF.24339|MGAT1,CUFF.24339|MGAT1
Various types of N-glycan biosynthesis	33	1,3-1,6-alpha-mannosidase	ec:3.2.1.114	2	CUFF.7316|MAN2A2,CUFF.7317|MAN2A2
Various types of N-glycan biosynthesis	33	1,2-alpha-mannosidase	ec:3.2.1.113	12	CUFF.6454|EDEM1,CUFF.6454|EDEM1,CUFF.17095|EDEM2,CUFF.19788|MAN1B1,CUFF.19785|MAN1B1,CUFF.19787|MAN1B1,CUFF.19800|MAN1B1,CUFF.19801|MAN1B1,CUFF.19804|MAN1B1,CUFF.21380|MAN1A1,CUFF.32100|MAN1C1,CUFF.32101|MAN1C1
Various types of N-glycan biosynthesis	33	6-alpha-L-fucosyltransferase	ec:2.4.1.68	1	CUFF.20920|FUT8
Various types of N-glycan biosynthesis	33	beta-1,4-galactosyltransferase	ec:2.4.1.38	3	CUFF.22730|B4GALT1,CUFF.22785|GALT,CUFF.22785|GALT
Various types of N-glycan biosynthesis	33	4-beta-N-acetylgalactosaminyltransferase	ec:2.4.1.244	2	CUFF.1846|B4GALNT4,CUFF.1845|B4GALNT4
Vitamin B6 metabolism	4	5'-phosphate synthase	ec:1.4.3.5	1	CUFF.9528|PNPO
Vitamin B6 metabolism	4	phosphatase	ec:3.1.3.74	1	CUFF.31139|PHOSPHO2
Vitamin B6 metabolism	4	synthase	ec:4.2.3.1	1	CUFF.16398|THNSL1
Vitamin B6 metabolism	4	transaminase	ec:2.6.1.52	1	CUFF.22435|PSAT1
