# Supplementary material for: RNA-Sequencing for profiling goat milk transcriptome in colostrum and mature milk
Source: BMC Vet Res. 2016 Nov 25;12:264. doi: 10.1186/s12917-016-0881-7 (PMC5123407; doi:10.1186/s12917-016-0881-7)
Supplement: Additional file 4: — DAVID Functional Annotations and Clustering for highly expressed genes in D1 and D2 lactation samples. (XLS 154 kb) [file 12917_2016_881_MOESM4_ESM.xls]

## Sheet: Colostrum
Symbol	Colostrum expression (FPKM)	120-days expression (FPKM)	Gene description
CSN2	121511	320950	PREDICTED: Capra hircus casein beta (CSN2), mRNA
PAEP	65568.8	45561.2	Capra hircus progestagen-associated endometrial protein (PAEP), mRNA
CSN1S2	48644.8	103105	Capra hircus as2-casein (CSN1S2), mRNA
CSN3	47454.2	111404	Capra hircus casein kappa (CSN3), mRNA
LALBA	39378.8	60453.7	lactalbumin, alpha-
TPT1	12007.7	7603.21	tumor protein, translationally-controlled 1
FTH1	11826.9	6562.88	ferritin, heavy polypeptide 1
M-SAA3.2	10639.8	3140.64	mammary serum amyloid A3.2
SPP1	10047.4	7286.43	Capra hircus secreted phosphoprotein 1 (SPP1), mRNA
LOC102179679	7751.11	3768.72	PREDICTED: Capra hircus translationally-controlled tumor protein-like (LOC102179679), mRNA
GLYCAM1	7034.72	18498.1	Capra hircus glycosylation-dependent cell adhesion molecule-1 (GLYCAM1), mRNA
EEF1A1	6294.22	3461.98	PREDICTED: Capra hircus eukaryotic translation elongation factor 1 alpha 1 (EEF1A1), mRNA
CTSD	5532.31	2973.85	cathepsin D
FASN	4994.63	3580.43	fatty acid synthase
RPS29	4775.26	1949.26	PREDICTED: Capra hircus ribosomal protein S29 (RPS29), mRNA
RPL17	4613.13	2104.76	PREDICTED: Capra hircus ribosomal protein L17 (RPL17), mRNA
RPS8	4518.01	1568.67	PREDICTED: Capra hircus ribosomal protein S8 (RPS8), mRNA
LOC102168701	4193.17	1967.05	PREDICTED: Capra hircus uncharacterized LOC102168701 (LOC102168701), mRNA
KRT19	4103.39	4805.72	keratin 19
H-FABP	3954.08	1828.33	Capra hircus heart-type fatty acid binding protein (H-FABP), mRNA
RPLP1	3814.89	1707.88	PREDICTED: Capra hircus ribosomal protein, large, P1 (RPLP1), mRNA
RPL13A	3781.96	1504.25	PREDICTED: Capra hircus ribosomal protein L13a (RPL13A), mRNA
RPS19	3730.61	1341.57	PREDICTED: Capra hircus ribosomal protein S19 (RPS19), mRNA
RPS28	3721.26	1303.57	PREDICTED: Capra hircus ribosomal protein S28 (RPS28), mRNA
RPS12	3619.75	1538.47	PREDICTED: Capra hircus ribosomal protein S12 (RPS12), mRNA
GLYCAM1	3527.14	12080.2	glycosylation-dependant cell adhesion molecule 1
RPL27A	3503.85	1523.59	PREDICTED: Capra hircus ribosomal protein L27a (RPL27A), mRNA
TMSB10	3421.68	1535.87	PREDICTED: Capra hircus thymosin beta 10 (TMSB10), mRNA
TPT1	3397.31	1555.05	PREDICTED: Capra hircus tumor protein, translationally-controlled 1 (TPT1), mRNA
UBB	3334.33	1438.82	PREDICTED: Capra hircus ubiquitin B (UBB), mRNA
RPS2	3231.33	1180.64	PREDICTED: Capra hircus ribosomal protein S2 (RPS2), mRNA
RPL35	3211.88	1214.38	PREDICTED: Capra hircus ribosomal protein L35 (RPL35), mRNA
SRGN	3148.77	1767.87	serglycin
RPL23	3139.93	1360.19	PREDICTED: Capra hircus ribosomal protein L23 (RPL23), mRNA
UBB	3112.14	1833.15	ubiquitin B
TMSB10	3103.62	1780.8	thymosin beta 10
LOC102175427	3010.58	1207.67	PREDICTED: Capra hircus 40S ribosomal protein SA-like (LOC102175427), mRNA
SRGN	2974.14	1313.27	PREDICTED: Capra hircus serglycin (SRGN), transcript variant X1, mRNA
RPS3A	2894.05	1432.96	PREDICTED: Capra hircus ribosomal protein S3A (RPS3A), mRNA
FAU	2891.84	1686.42	Capra hircus Finkel-Biskis-Reilly murine sarcoma virus (FBR-MuSV) ubiquitously expressed
RPS11	2861.74	1162.06	PREDICTED: Capra hircus ribosomal protein S11 (RPS11), mRNA
4E-BP1	2849.62	1255.04	Capra hircus 4E-BP1 protein (4E-BP1), mRNA
RPLP0	2829.52	1072.59	PREDICTED: Capra hircus ribosomal protein, large, P0 (RPLP0), mRNA
RPS7	2760.18	1188.85	PREDICTED: Capra hircus ribosomal protein S7 (RPS7), mRNA
SAT1	2738.46	1277.48	spermidine/spermine N1-acetyltransferase 1
RPLP2	2712.28	1039.61	PREDICTED: Capra hircus ribosomal protein, large, P2 (RPLP2), mRNA
S100A12	2666.19	444.674	PREDICTED: Capra hircus S100 calcium binding protein A12 (S100A12), mRNA
RPL39	2635.75	978.672	PREDICTED: Capra hircus ribosomal protein L39 (RPL39), mRNA
RPL35A	2602.34	1254.69	PREDICTED: Capra hircus ribosomal protein L35a (RPL35A), transcript variant X1, mRNA
RPS17L	2585.02	1182.53	PREDICTED: Capra hircus ribosomal protein S17-like (RPS17L), mRNA
ACTB	2563.89	1971.26	actin, beta
RPL19	2546.45	1190.8	PREDICTED: Capra hircus ribosomal protein L19 (RPL19), mRNA
RPS27A	2512.44	1119.17	PREDICTED: Capra hircus ribosomal protein S27a (RPS27A), mRNA
RPS9	2480.56	868.026	PREDICTED: Capra hircus ribosomal protein S9 (RPS9), mRNA
CTSB	2470.74	1121.35	cathepsin B
RPL7A	2453.88	1191.13	PREDICTED: Capra hircus ribosomal protein L7a (RPL7A), mRNA
LOC102174523	2367.93	1084.4	PREDICTED: Capra hircus 60S ribosomal protein L21-like (LOC102174523), mRNA
RPS15A	2355.5	1077.49	PREDICTED: Capra hircus ribosomal protein S15a (RPS15A), mRNA
CHEK1	2325.76	3923.99	checkpoint kinase 1
LOC102168547	2287.38	1600.14	PREDICTED: Capra hircus beta-2-microglobulin-like (LOC102168547), mRNA
LOC102187639	2242.84	1063.84	PREDICTED: Capra hircus 60S ribosomal protein L10-like (LOC102187639), mRNA
RPS26	2236.54	788.5	PREDICTED: Capra hircus ribosomal protein S26 (RPS26), mRNA
RPL18A	2199.12	877.841	PREDICTED: Capra hircus ribosomal protein L18a (RPL18A), mRNA
UBA52	2172.65	1294.49	ubiquitin A-52 residue ribosomal protein fusion product 1
RPL8	2172.62	893.591	PREDICTED: Capra hircus ribosomal protein L8 (RPL8), mRNA
RPL28	2155.45	861.462	PREDICTED: Capra hircus ribosomal protein L28 (RPL28), mRNA
RPS27	2128.87	974.079	PREDICTED: Capra hircus ribosomal protein S27 (RPS27), mRNA
RPL14	2127.33	772.981	PREDICTED: Capra hircus ribosomal protein L14 (RPL14), mRNA
CSN1S1	2112.52	5089.39	Capra hircus casein alpha s1 (CSN1S1), mRNA
CTSB	2112.33	732.795	PREDICTED: Capra hircus cathepsin B (CTSB), mRNA
RPL4	2104.64	1118.91	PREDICTED: Capra hircus ribosomal protein L4 (RPL4), mRNA
RPL12	2093.95	926.304	PREDICTED: Capra hircus ribosomal protein L12 (RPL12), mRNA
GNB2L1	2058.88	957.692	PREDICTED: Capra hircus guanine nucleotide binding protein (G protein), beta polypeptide 2-like 1 (GNB2L1), mRNA
RPL6	2004.65	731.24	PREDICTED: Capra hircus ribosomal protein L6 (RPL6), mRNA
IL8	1936.84	554.769	PREDICTED: Capra hircus interleukin 8 (IL8), mRNA
LOC102183449	1934.92	737.366	PREDICTED: Capra hircus 40S ribosomal protein S5-like (LOC102183449), mRNA
LOC102172631	1934.6	863.386	PREDICTED: Capra hircus 60S ribosomal protein L10-like (LOC102172631), mRNA
RPS3	1897.42	727.218	PREDICTED: Capra hircus ribosomal protein S3 (RPS3), mRNA
RPL11	1896.06	766.127	PREDICTED: Capra hircus ribosomal protein L11 (RPL11), mRNA
BOLA	1893.74	1371.3	MHC class I heavy chain
ALDOA	1875.74	729.119	aldolase A, fructose-bisphosphate
LOC102168701	1861.89	1183.26	Capra hircus uncharacterized LOC102168701
LOC102191702	1855.95	773.126	PREDICTED: Capra hircus 40S ribosomal protein S15-like (LOC102191702), mRNA
LOC102168952	1850.15	705.303	PREDICTED: Capra hircus 40S ribosomal protein S20-like (LOC102168952), mRNA
RPS14	1833	865.845	PREDICTED: Capra hircus ribosomal protein S14 (RPS14), transcript variant X1, mRNA
LOC102171512	1810.22	784.707	PREDICTED: Capra hircus 40S ribosomal protein S11-like (LOC102171512), partial mRNA
LOC102186358	1810.08	777.131	PREDICTED: Capra hircus 40S ribosomal protein S6-like (LOC102186358), mRNA
LOC102188153	1777.8	822.884	PREDICTED: Capra hircus 60S ribosomal protein L37a-like (LOC102188153), mRNA
RPL26	1770.33	969.352	PREDICTED: Capra hircus ribosomal protein L26 (RPL26), mRNA
S100A9	1750.82	400.715	PREDICTED: Capra hircus S100 calcium binding protein A9 (S100A9), mRNA
TMSB4X	1739.96	819.046	Capra hircus thymosin beta 4, X-linked (TMSB4X), mRNA
RPL18	1733.88	712.408	PREDICTED: Capra hircus ribosomal protein L18 (RPL18), mRNA
CD151	1730.8	1726.03	CD151 molecule (Raph blood group)
MUC6	1715.93	1263.75	mucin 6, oligomeric mucus/gel-forming
RPL29	1715.28	647.358	PREDICTED: Capra hircus ribosomal protein L29 (RPL29), transcript variant X1, mRNA
FAU	1683.76	722.437	PREDICTED: Capra hircus Finkel-Biskis-Reilly murine sarcoma virus (FBR-MuSV) ubiquitously expressed (FAU), transcript variant X2, mRNA
TALDO1	1662.74	1007.37	transaldolase 1
HSPA8	1657.54	356.137	heat shock 70kDa protein 8
RPS16	1630.24	669.14	PREDICTED: Capra hircus ribosomal protein S16 (RPS16), mRNA
JUN	1630.21	620.226	jun proto-oncogene
SSR4	1625.43	1017.25	signal sequence receptor, delta
RPL23A	1611.63	797.283	PREDICTED: Capra hircus ribosomal protein L23a (RPL23A), mRNA
BRD2	1595.35	1976.23	Bos mutus bromodomain containing 2 (BRD2)
LOC102171217	1589.57	812.144	PREDICTED: Capra hircus 40S ribosomal protein S24-like (LOC102171217), transcript variant X2, mRNA
SLC2A3	1584.53	678.549	solute carrier family 2 (facilitated glucose transporter), member 3
LGALS3	1567.15	388.42	PREDICTED: Capra hircus lectin, galactoside-binding, soluble, 3 (LGALS3), mRNA
LOC100860804	1550.8	551.93	PREDICTED: Capra hircus spermidine/spermine N-acetyltransferase (LOC100860804), mRNA
RPL24	1549.18	643.142	PREDICTED: Capra hircus ribosomal protein L24 (RPL24), mRNA
RPL30	1538.67	800.282	PREDICTED: Capra hircus ribosomal protein L30 (RPL30), mRNA
B2M	1517.95	1303.8	beta-2-microglobulin
LOC102185447	1506.17	564.702	PREDICTED: Capra hircus 40S ribosomal protein S4-like (LOC102185447), mRNA
RPL3	1482.06	649.905	PREDICTED: Capra hircus ribosomal protein L3 (RPL3), mRNA
HSPA8	1474.35	667.095	PREDICTED: Capra hircus heat shock 70kDa protein 8 (HSPA8), mRNA
ENO1	1471.19	270.186	PREDICTED: Capra hircus enolase 1, (alpha) (ENO1), transcript variant X1, mRNA
LOC102172558	1431.64	773.41	PREDICTED: Capra hircus 40S ribosomal protein S25-like (LOC102172558), mRNA
RPS21	1420.24	672.742	PREDICTED: Capra hircus ribosomal protein S21 (RPS21), mRNA
RPS10	1419.23	552.87	Capra hircus ribosomal protein S10 (RPS10), mRNA
RPL27	1395.29	662.474	PREDICTED: Capra hircus ribosomal protein L27 (RPL27), transcript variant X1, mRNA
LOC101115169	1386.33	1325.31	Ovis aries uncharacterized LOC101115169
LOC102173656	1377.39	2852.27	PREDICTED: Capra hircus histone deacetylase complex subunit SAP25-like (LOC102173656), mRNA
RPL9	1373.48	680.598	PREDICTED: Capra hircus ribosomal protein L9 (RPL9), transcript variant X2, mRNA
H-FABP	1364.33	821.339	heart-type fatty acid binding protein
GAPDH	1340.02	251.312	PREDICTED: Capra hircus glyceraldehyde-3-phosphate dehydrogenase (GAPDH), mRNA
RPS18	1326.13	548.213	Capra hircus ribosomal protein S18 (RPS18), mRNA
RPL7	1316.85	674.572	PREDICTED: Capra hircus ribosomal protein L7 (RPL7), mRNA
RPL36	1312.92	511.023	PREDICTED: Capra hircus ribosomal protein L36 (RPL36), mRNA
S100A11	1308.12	652.093	PREDICTED: Capra hircus S100 calcium binding protein A11 (S100A11), mRNA
SAA3	1295.84	724.869	serum amyloid A 3
LOC102181154	1273.37	131.964	PREDICTED: Capra hircus c-C motif chemokine 3-like (LOC102181154), mRNA
GPI	1269.61	173.425	glucose-6-phosphate isomerase
ACTG1	1254.98	844.619	actin, gamma 1
RPL10A	1247.21	597.943	PREDICTED: Capra hircus ribosomal protein L10a (RPL10A), transcript variant X1, mRNA
EEF1G	1241.68	406.094	PREDICTED: Capra hircus eukaryotic translation elongation factor 1 gamma (EEF1G), mRNA
CD53	1226.25	1001.22	CD53 molecule
HSP90AA1	1211.73	585.129	heat shock protein 90kDa alpha (cytosolic), class A member 1
SDS	1196.64	583.71	serine dehydratase
SDC2	1185.71	1756.18	syndecan 2
S100A8	1169.91	272.891	PREDICTED: Capra hircus S100 calcium binding protein A8 (S100A8), mRNA
LOC102179869	1164.08	565.36	PREDICTED: Capra hircus 60S ribosomal protein L5-like (LOC102179869), mRNA
LOC102184559	1162.9	558.329	PREDICTED: Capra hircus 40S ribosomal protein S10-like (LOC102184559), mRNA
S100A8	1157.49	365.741	S100 calcium binding protein A8
ALDOA	1155.25	327.184	PREDICTED: Capra hircus aldolase A, fructose-bisphosphate (ALDOA), transcript variant X4, mRNA
CTSD	1145.3	505.013	PREDICTED: Capra hircus cathepsin D (CTSD), mRNA
LOC102180996	1141.61	537.199	PREDICTED: Capra hircus 60S ribosomal protein L34-like (LOC102180996), mRNA
PSAP	1139.46	874.396	prosaposin
S100A12	1136.34	248.992	S100 calcium binding protein A12
VIM	1125.21	574.948	vimentin
CXCL1	1107.08	458.444	chemokine (C-X-C motif) ligand 1 (melanoma growth stimulating activity, alpha)
ND1	1106.79	582.861	NADH dehydrogenase subunit 1
ND5	1088.85	618.17	NADH dehydrogenase subunit 5
ENO1	1088.09	265.928	enolase 1, (alpha)
PGK1	1051.32	258.509	phosphoglycerate kinase 1
EIF1	1049.68	522.121	PREDICTED: Capra hircus eukaryotic translation initiation factor 1 (EIF1), partial mRNA
RPL22	1048.39	464.924	PREDICTED: Capra hircus ribosomal protein L22 (RPL22), mRNA
VDUP1	1031.84	2203.98	vitamin D3 up-regulated protein 1
MGC82136	1011.5	473.495	MGC82136 protein
TMSB4X	1008.88	632.881	thymosin beta 4, X-linked
CD63	1006.32	581.706	CD63 molecule
PAPBC1	1004.59	864.396	poly(A) binding protein, cytoplasmic 1
LDH-A	1003.46	232.791	Capra hircus lactate dehydrogenase (LDH-A), mRNA
FTL	983.759	374.618	PREDICTED: Capra hircus ferritin, light polypeptide (FTL), mRNA
RPL36A	983.643	377.45	PREDICTED: Capra hircus ribosomal protein L36a (RPL36A), mRNA
UBA52	983.242	426.183	PREDICTED: Capra hircus ubiquitin A-52 residue ribosomal protein fusion product 1 (UBA52), transcript variant X1, mRNA
RAB1A	976.533	666.336	RAB1A, member RAS oncogene family
GPX1	970.414	584.137	glutathione peroxidase 1
ARPC1B	963.809	478.543	actin related protein 2/3 complex, subunit 1B, 41kDa
TXN	951.322	495.326	thioredoxin
RPL13	951.311	431.661	PREDICTED: Capra hircus ribosomal protein L13 (RPL13), mRNA
ZFP36	950.864	539.702	zinc finger protein 36, C3H type, homolog (mouse)
SSR4	941.563	450.638	PREDICTED: Capra hircus signal sequence receptor, delta (SSR4), mRNA
HSP70.1	939.534	163.699	Capra hircus heat shock protein 70.1 (HSP70.1), mRNA
OAZ1	931.11	562.312	ornithine decarboxylase antizyme 1
PTGES3	909.648	526.235	PREDICTED: Bos mutus prostaglandin E synthase 3 (cytosolic)
LOC102168428	901.618	187.067	PREDICTED: Capra hircus serum amyloid A protein-like (LOC102168428), mRNA
LOC102182132	900.205	532.359	PREDICTED: Capra hircus 60S ribosomal protein L36a-like (LOC102182132), mRNA
SDS	899.501	331.22	PREDICTED: Capra hircus serine dehydratase (SDS), mRNA
MPC2	898.246	560.02	mitochondrial pyruvate carrier 2
EEF1B2	897.863	328.717	PREDICTED: Capra hircus eukaryotic translation elongation factor 1 beta 2 (EEF1B2), mRNA
LTF	887.791	452.74	lactotransferrin
CSF1	881.123	229.091	similar to S. cerevisiae CSF1 gene required for nutrient uptake at low tempterature
GPI	878.339	85.2707	PREDICTED: Capra hircus glucose-6-phosphate isomerase (GPI), transcript variant X2, mRNA
CSTB	878.191	397.704	cystatin B (stefin B)
SQSTM1	874.135	354.495	PREDICTED: Capra hircus sequestosome 1 (SQSTM1), mRNA
RPS13	870.064	415.681	PREDICTED: Capra hircus ribosomal protein S13 (RPS13), mRNA
PKM	855.356	388.019	pyruvate kinase, muscle
EEF2	855.274	437.13	PREDICTED: Capra hircus eukaryotic translation elongation factor 2 (EEF2), mRNA
CTSZ	846.27	491.727	cathepsin Z
XPC	846.27	491.727	xeroderma pigmentosum, complementation group C
DUSP2	843.501	777.87	dual specificity phosphatase 2
PRDX1	836.322	603.173	peroxiredoxin 1
HID1	826.489	840.356	HID1 domain containing
HSP90AA1	818.848	300.431	PREDICTED: Capra hircus heat shock protein 90kDa alpha (cytosolic), class A member 1 (HSP90AA1), transcript variant X1, mRNA
SH3BGRL3	810.037	451.307	SH3 domain binding glutamic acid-rich protein like 3
SERPINB4	797.212	562.847	serpin peptidase inhibitor, clade B (ovalbumin), member 4
TNFAIP6	794.916	163.841	tumor necrosis factor, alpha-induced protein 6
ACTB	793.502	404.665	PREDICTED: Capra hircus actin, beta (ACTB), mRNA
CDKN1A	783.248	358.724	PREDICTED: Bos taurus cyclin-dependent kinase inhibitor 1A (p21, Cip1)
GAPDH	778.496	212.595	glyceraldehyde-3-phosphate dehydrogenase
RPL37	769.665	322.554	PREDICTED: Capra hircus ribosomal protein L37 (RPL37), mRNA
ATF4	768.421	507.709	PREDICTED: Capra hircus activating transcription factor 4 (ATF4), mRNA
LOC102179831	767.928	444.315	PREDICTED: Capra hircus actin, cytoplasmic 1-like (LOC102179831), transcript variant X1, mRNA
FASN	758.957	469.569	fatty acid synthase
PPIA	749.861	458.338	PREDICTED: Capra hircus peptidylprolyl isomerase A (cyclophilin A) (PPIA), mRNA
BRP44L	747.986	568.174	brain protein 44-like
SERF2	742.332	390.778	small EDRK-rich factor 2
C3H1orf162	731.009	359.847	PREDICTED: Capra hircus chromosome 3 open reading frame, human C1orf162 (C3H1orf162), mRNA
MYL6	726.291	419.253	myosin, light chain 6, alkali, smooth muscle and non-muscle
CCL2	725.792	61.9304	chemokine (C-C motif) ligand 2
DDIT4	725.772	168.746	DNA-damage-inducible transcript 4
LOC102176963	724.879	241.91	PREDICTED: Capra hircus purine nucleoside phosphorylase-like (LOC102176963), mRNA
NFKBIA	718.572	570.253	nuclear factor of kappa light polypeptide gene enhancer in B-cells inhibitor, alpha
GSTP1	717.047	634.885	glutathione S-transferase pi 1
GNAS	716.875	566.857	GNAS complex locus
LAPTM5	710.132	656.079	lysosomal protein transmembrane 5
ST14	708.53	903.088	suppression of tumorigenicity 14 (colon carcinoma)
CCL2	703.513	45.9496	PREDICTED: Capra hircus chemokine (C-C motif) ligand 2 (CCL2), mRNA
HCAR2	703.137	180.231	PREDICTED: Capra hircus hydroxycarboxylic acid receptor 2 (HCAR2), mRNA
CD44	700.936	347.574	CD44 molecule (Indian blood group)
ELF5	688.591	537.336	E74-like factor 5 (ets domain transcription factor)
G0S2	687.894	211.614	PREDICTED: Bos taurus G0/G1switch 2
PSAP	687.13	396.595	PREDICTED: Capra hircus prosaposin (PSAP), transcript variant X3, mRNA
CSTB	684.084	222.54	PREDICTED: Capra hircus cystatin B (stefin B) (CSTB), mRNA
SGK1	682.097	248.069	serum/glucocorticoid regulated kinase 1
CIDEA	679.486	551.974	cell death-inducing DFFA-like effector a
CD53	677.897	413.942	PREDICTED: Capra hircus CD53 molecule (CD53), mRNA
PGK1	674.623	124.063	PREDICTED: Capra hircus phosphoglycerate kinase 1 (PGK1), mRNA
FTL	651.668	323.545	ferritin, light polypeptide
TSPO	650.7	262.28	PREDICTED: Bos mutus translocator protein (18kDa)
NOTCH1	640.745	950.624	notch 1
OST4	637.696	548.103	PREDICTED: Bos mutus oligosaccharyltransferase 4 homolog (S. cerevisiae)
CTBP1	637.325	530.094	C-terminal binding protein 1
SERF2	633.668	259.361	Capra hircus small EDRK-rich factor 2 (SERF2), mRNA
LONP1	628.719	285.881	lon peptidase 1, mitochondrial
VNN2	628.589	755.562	vanin 2
TXNIP	624.455	1015.54	PREDICTED: Capra hircus thioredoxin interacting protein (TXNIP), mRNA
LOC102180622	622.342	5.27247	PREDICTED: Capra hircus WAP four-disulfide core domain protein 18-like (LOC102180622)
RPS20	618.395	223.178	PREDICTED: Capra hircus ribosomal protein S20 (RPS20), mRNA
CREB3L1	616.669	1118.49	PREDICTED: Bos mutus cAMP responsive element binding protein 3-like 1
HCAR3	614.61	204.736	hydroxycarboxylic acid receptor 3
COTL1	611.762	526.942	coactosin-like 1 (Dictyostelium)
CD81	611.008	629.846	PREDICTED: Bos mutus CD81 molecule
LTF	608.33	235.845	Capra hircus lactotransferrin (LTF), mRNA
P4HB	608.036	283.534	prolyl 4-hydroxylase, beta polypeptide
CXCR4	606.266	626.385	chemokine (C-X-C motif) receptor 4
SERP1	604.735	373.571	PREDICTED: Capra hircus stress-associated endoplasmic reticulum protein 1 (SERP1), partial mRNA
C1H1ORF162	592.542	390.967	PREDICTED: Capra hircus chromosome 3 open reading frame, human C1orf162
CD63	591.779	263.017	PREDICTED: Capra hircus CD63 molecule (CD63), transcript variant X1, mRNA
GRN	591.378	332.441	granulin
DNAJB1	587.239	114.172	DnaJ (Hsp40) homolog, subfamily B, member 1
LOC102179330	583.62	244.775	PREDICTED: Capra hircus 40S ribosomal protein S23-like (LOC102179330), mRNA
LOC102177244	583.603	278.295	PREDICTED: Capra hircus 60S ribosomal protein L21-like (LOC102177244), mRNA
GPX1	583.143	265.446	PREDICTED: Capra hircus glutathione peroxidase 1 (GPX1), mRNA
SLC2A3	575.91	227.321	Capra hircus solute carrier family 2 (facilitated glucose transporter), member 3 (SLC2A3), mRNA
PKM	575.252	196.672	PREDICTED: Capra hircus pyruvate kinase, muscle (PKM), transcript variant X1, mRNA
ATP5L	574.716	301.789	PREDICTED: Capra hircus ATP synthase, H+ transporting, mitochondrial Fo complex, subunit G (ATP5L), transcript variant X1, mRNA
HSPA6	562.577	30.0645	PREDICTED: Capra hircus heat shock 70kDa protein 6 (HSP70B') (HSPA6), mRNA
GABARAP	560.433	238.231	PREDICTED: Capra hircus GABA(A) receptor-associated protein (GABARAP), mRNA
CTSZ	558.522	243.733	PREDICTED: Capra hircus cathepsin Z (CTSZ), mRNA
UBA52	554.63	249.997	PREDICTED: Capra hircus ubiquitin A-52 residue ribosomal protein fusion product 1 (UBA52), transcript variant X2, mRNA
PPP1R15A	554.618	196.549	protein phosphatase 1, regulatory subunit 15A
ISG15	552.082	334.769	PREDICTED: Capra hircus ISG15 ubiquitin-like modifier (ISG15), mRNA
ATP5E	551.325	249.052	PREDICTED: Capra hircus ATP synthase, H+ transporting, mitochondrial F1 complex, epsilon subunit (ATP5E), mRNA
UQCRH	550.038	311.301	ubiquinol-cytochrome c reductase hinge protein
LOC102171353	546.936	212.913	PREDICTED: Capra hircus histone H3.3C-like (LOC102171353), mRNA
ERO1L	545.827	87.739	ERO1-like (S. cerevisiae)
XDH	543.987	567.698	xanthine dehydrogenase
MYL6	543.958	240.061	PREDICTED: Capra hircus myosin, light chain 6, alkali, smooth muscle and non-muscle (MYL6), transcript variant X5, mRNA
SQSTM1	538.249	334.88	sequestosome 1
TYROBP	537.359	175.277	PREDICTED: Capra hircus TYRO protein tyrosine kinase binding protein (TYROBP), transcript variant X2, mRNA
BTN1A1	536.284	1971.2	butyrophilin, subfamily 1, member A1
FXYD5	533.983	283.22	FXYD domain containing ion transport regulator 5
OAZ1	533.318	204.185	PREDICTED: Capra hircus ornithine decarboxylase antizyme 1 (OAZ1), mRNA
GMDS	532.866	420.13	GDP-mannose 4,6-dehydratase
VIM	532.039	208.055	PREDICTED: Capra hircus vimentin (VIM), mRNA
MNSOD	526.479	201.796	PREDICTED: Capra hircus manganous superoxide dismutase (MNSOD), mRNA
LOC101103215	525.979	391.382	SCAN domain-containing protein 1-like
MFGE8	525.534	820.029	milk fat globule-EGF factor 8 protein
ANXA2	518.454	293.903	annexin A2
TUBA1B	516.823	325.466	tubulin, alpha 1b
HSPA5	516.757	274.275	heat shock 70kDa protein 5 (glucose-regulated protein, 78kDa)
HMOX1	508.328	198.17	heme oxygenase (decycling) 1
SERPINB6	507.394	216.196	serpin peptidase inhibitor, clade B (ovalbumin), member 6
MYBBP1A	504.547	471.743	MYB binding protein (P160) 1a
CREM	504.007	351.753	cAMP responsive element modulator
TMEM160	502.594	779.478	transmembrane protein 160
OAZ1	501.701	272.863	Capra hircus ornithine decarboxylase antizyme 1 (OAZ1), mRNA
ND4	500.643	412.763	NADH dehydrogenase subunit 4

## Sheet: Colostrum DAVID annotations
Category	Term	Count	PValue	Genes
GOTERM_BP_FAT	GO:0006414~translational elongation	65	1.8392e-99	RPL18, RPL17, RPL36A, RPL19, RPL14, RPL13, RPLP2, RPS2, RPS3, RPS3A, RPLP0, RPLP1, FAU, RPL11, RPL12, RPS27A, RPL35A, EEF2, RPS18, RPS19, RPS16, RPS14, RPS12, EEF1G, RPS13, RPS10, RPS11, UBB, UBA52, EEF1B2, RPL27A, RPL35, RPS15A, RPL36, RPL37, RPL39, RPS26, RPL30, RPS27, RPS28, RPL7, RPS29, RPL6, RPL9, RPL8, RPL3, RPL10A, RPL7A, RPL4, RPS20, RPS21, EEF1A1, RPL26, RPL27, RPS9, RPL23A, RPL24, RPS8,…
GOTERM_BP_FAT	GO:0006412~translation	66	3.69358e-60	RPL18, RPL17, RPL36A, RPL19, RPL14, RPL13, RPLP2, RPS2, RPS3, RPS3A, RPLP0, RPLP1, FAU, RPL11, EIF1, RPL12, RPS27A, RPL35A, EEF2, RPS18, RPS19, RPS16, RPS14, RPS12, EEF1G, RPS13, RPS10, RPS11, UBB, UBA52, EEF1B2, RPL27A, RPL35, RPS15A, RPL36, RPL37, RPL39, RPS26, RPL30, RPS27, RPS28, RPL7, RPS29, RPL6, RPL9, RPL8, RPL3, RPL10A, RPL7A, RPL4, RPS20, RPS21, EEF1A1, RPL26, RPL27, RPS9, RPL23A, RPL24,…
GOTERM_BP_FAT	GO:0042254~ribosome biogenesis	13	6.05653e-08	RPL35A, RPS28, RPS19, RPL14, RPS16, RPL7, RPS14, RPLP0, RPL26, RPL11, RPL24, RPL7A, RPS7
GOTERM_BP_FAT	GO:0042273~ribosomal large subunit biogenesis	6	8.41852e-08	RPL35A, RPL14, RPL7, RPL26, RPL11, RPL24
GOTERM_BP_FAT	GO:0006364~rRNA processing	10	2.99326e-06	RPL35A, RPS28, RPS19, RPL14, RPS16, RPL7, RPS14, RPL26, RPL11, RPS7
GOTERM_BP_FAT	GO:0022613~ribonucleoprotein complex biogenesis	13	4.03379e-06	RPL35A, RPS28, RPS19, RPL14, RPS16, RPL7, RPS14, RPLP0, RPL26, RPL11, RPL24, RPL7A, RPS7
GOTERM_BP_FAT	GO:0016072~rRNA metabolic process	10	4.27273e-06	RPL35A, RPS28, RPS19, RPL14, RPS16, RPL7, RPS14, RPL26, RPL11, RPS7
GOTERM_BP_FAT	GO:0042274~ribosomal small subunit biogenesis	5	8.5087e-06	RPS28, RPS19, RPS16, RPS14, RPS7
GOTERM_BP_FAT	GO:0043065~positive regulation of apoptosis	17	0.000156654	LALBA, TXNIP, CIDEA, PRDX1, RPS3, GPX1, NOTCH1, CDKN1A, CD44, RPS3A, SQSTM1, HMOX1, JUN, RPL11, UBB, RPS27A, UBA52
GOTERM_BP_FAT	GO:0043068~positive regulation of programmed cell death	17	0.000169593	LALBA, TXNIP, CIDEA, PRDX1, RPS3, GPX1, NOTCH1, CDKN1A, CD44, RPS3A, SQSTM1, HMOX1, JUN, RPL11, UBB, RPS27A, UBA52
GOTERM_BP_FAT	GO:0006006~glucose metabolic process	10	0.000174354	ALDOA, GPI, ATF4, TALDO1, SDS, CREM, PGK1, GAPDH, ENO1, SERP1
GOTERM_BP_FAT	GO:0010942~positive regulation of cell death	17	0.000178728	LALBA, TXNIP, CIDEA, PRDX1, RPS3, GPX1, NOTCH1, CDKN1A, CD44, RPS3A, SQSTM1, HMOX1, JUN, RPL11, UBB, RPS27A, UBA52
GOTERM_BP_FAT	GO:0019318~hexose metabolic process	11	0.000207497	ALDOA, GPI, ATF4, TALDO1, GMDS, SDS, CREM, PGK1, GAPDH, ENO1, SERP1
GOTERM_BP_FAT	GO:0006091~generation of precursor metabolites and energy	14	0.000229916	ALDOA, ATP5E, ND1, GPI, ND4, ND5, UQCRH, TXN, ATP5L, GNAS, ERO1L, PGK1, GAPDH, ENO1
GOTERM_BP_FAT	GO:0042981~regulation of apoptosis	24	0.000304853	LALBA, TXNIP, CCL2, NFKBIA, CIDEA, PRDX1, RPS3, GPX1, NOTCH1, CDKN1A, CD44, RPS3A, SQSTM1, HMOX1, JUN, CSTB, TPT1, RPL11, UBB, HSPA5, CTSB, UBA52, RPS27A, GSTP1
GOTERM_BP_FAT	GO:0006986~response to unfolded protein	7	0.000316673	HSP90AA1, HSPA6, CREB3L1, ERO1L, DNAJB1, PPP1R15A, HSPA8
GOTERM_BP_FAT	GO:0043067~regulation of programmed cell death	24	0.00035089	LALBA, TXNIP, CCL2, NFKBIA, CIDEA, PRDX1, RPS3, GPX1, NOTCH1, CDKN1A, CD44, RPS3A, SQSTM1, HMOX1, JUN, CSTB, TPT1, RPL11, UBB, HSPA5, CTSB, UBA52, RPS27A, GSTP1
GOTERM_BP_FAT	GO:0006916~anti-apoptosis	11	0.000367462	GPX1, CCL2, SQSTM1, HMOX1, TPT1, NFKBIA, UBB, HSPA5, UBA52, RPS27A, GSTP1
GOTERM_BP_FAT	GO:0010941~regulation of cell death	24	0.000369672	LALBA, TXNIP, CCL2, NFKBIA, CIDEA, PRDX1, RPS3, GPX1, NOTCH1, CDKN1A, CD44, RPS3A, SQSTM1, HMOX1, JUN, CSTB, TPT1, RPL11, UBB, HSPA5, CTSB, UBA52, RPS27A, GSTP1
GOTERM_BP_FAT	GO:0005996~monosaccharide metabolic process	11	0.000653777	ALDOA, GPI, ATF4, TALDO1, GMDS, SDS, CREM, PGK1, GAPDH, ENO1, SERP1
GOTERM_BP_FAT	GO:0043066~negative regulation of apoptosis	14	0.00074014	CCL2, CIDEA, NFKBIA, GPX1, NOTCH1, CDKN1A, SQSTM1, HMOX1, TPT1, UBB, HSPA5, RPS27A, GSTP1, UBA52
GOTERM_BP_FAT	GO:0034470~ncRNA processing	10	0.000761716	RPL35A, RPS28, RPS19, RPL14, RPS16, RPL7, RPS14, RPL26, RPL11, RPS7
GOTERM_BP_FAT	GO:0043069~negative regulation of programmed cell death	14	0.000842329	CCL2, CIDEA, NFKBIA, GPX1, NOTCH1, CDKN1A, SQSTM1, HMOX1, TPT1, UBB, HSPA5, RPS27A, GSTP1, UBA52
GOTERM_BP_FAT	GO:0060548~negative regulation of cell death	14	0.000864129	CCL2, CIDEA, NFKBIA, GPX1, NOTCH1, CDKN1A, SQSTM1, HMOX1, TPT1, UBB, HSPA5, RPS27A, GSTP1, UBA52
GOTERM_BP_FAT	GO:0006007~glucose catabolic process	6	0.000924006	ALDOA, GPI, TALDO1, PGK1, GAPDH, ENO1
GOTERM_BP_FAT	GO:0006917~induction of apoptosis	13	0.000986061	LALBA, GPX1, CDKN1A, SQSTM1, RPS3A, HMOX1, CIDEA, RPL11, UBB, PRDX1, UBA52, RPS27A, RPS3
GOTERM_BP_FAT	GO:0012502~induction of programmed cell death	13	0.00101295	LALBA, GPX1, CDKN1A, SQSTM1, RPS3A, HMOX1, CIDEA, RPL11, UBB, PRDX1, UBA52, RPS27A, RPS3
GOTERM_BP_FAT	GO:0006928~cell motion	16	0.00137062	ACTB, CCL2, IL8, S100A9, VIM, RPL24, ACTG1, GPX1, ARPC1B, CD44, CXCR4, TXN, UBB, UBA52, VNN2, RPS27A
GOTERM_BP_FAT	GO:0042062~long-term strengthening of neuromuscular junction	3	0.00164023	UBB, UBA52, RPS27A
GOTERM_BP_FAT	GO:0042592~homeostatic process	21	0.00182776	PTGES3, ALDOA, XDH, P4HB, CCL2, CSF1, CIDEA, PRDX1, MUC6, FTH1, GPX1, RPS19, CXCR4, HMOX1, JUN, RPS14, TXN, TPT1, LTF, SH3BGRL3, FTL
GOTERM_BP_FAT	GO:0019320~hexose catabolic process	6	0.00202063	ALDOA, GPI, TALDO1, PGK1, GAPDH, ENO1
GOTERM_BP_FAT	GO:0046365~monosaccharide catabolic process	6	0.00229267	ALDOA, GPI, TALDO1, PGK1, GAPDH, ENO1
GOTERM_BP_FAT	GO:0019058~viral infectious cycle	5	0.00230038	CTBP1, CCL2, CXCR4, PPIA, CD81
GOTERM_BP_FAT	GO:0051789~response to protein stimulus	7	0.0027217	HSP90AA1, HSPA6, CREB3L1, ERO1L, DNAJB1, PPP1R15A, HSPA8
GOTERM_BP_FAT	GO:0034660~ncRNA metabolic process	10	0.00316814	RPL35A, RPS28, RPS19, RPL14, RPS16, RPL7, RPS14, RPL26, RPL11, RPS7
GOTERM_BP_FAT	GO:0006096~glycolysis	5	0.00319355	ALDOA, GPI, PGK1, GAPDH, ENO1
GOTERM_BP_FAT	GO:0001525~angiogenesis	8	0.0032192	GPI, GPX1, NOTCH1, IL8, CXCR4, HMOX1, JUN, ANXA2
GOTERM_BP_FAT	GO:0008582~regulation of synaptic growth at neuromuscular junction	3	0.00338587	UBB, UBA52, RPS27A
GOTERM_BP_FAT	GO:0048742~regulation of skeletal muscle fiber development	4	0.00403368	NOTCH1, UBB, UBA52, RPS27A
GOTERM_BP_FAT	GO:0046164~alcohol catabolic process	6	0.00406637	ALDOA, GPI, TALDO1, PGK1, GAPDH, ENO1
GOTERM_BP_FAT	GO:0044275~cellular carbohydrate catabolic process	6	0.00499436	ALDOA, GPI, TALDO1, PGK1, GAPDH, ENO1
GOTERM_BP_FAT	GO:0010035~response to inorganic substance	9	0.00538331	TXNIP, XDH, ACTG1, ACTB, GPX1, CDKN1A, HMOX1, JUN, PRDX1
GOTERM_BP_FAT	GO:0042542~response to hydrogen peroxide	5	0.00600816	TXNIP, GPX1, HMOX1, JUN, PRDX1
GOTERM_BP_FAT	GO:0010033~response to organic substance	19	0.00603087	TXNIP, CCL2, HSP90AA1, NFKBIA, MFGE8, B2M, KRT19, CDKN1A, CD44, HMOX1, JUN, HSPA6, CREB3L1, GNAS, DNAJB1, ERO1L, PPP1R15A, HSPA8, SPP1
GOTERM_BP_FAT	GO:0048641~regulation of skeletal muscle tissue development	4	0.0061693	NOTCH1, UBB, UBA52, RPS27A
GOTERM_BP_FAT	GO:0042127~regulation of cell proliferation	20	0.00683598	CXCL1, TXNIP, CTBP1, CCL2, IL8, CSF1, S100A11, NFKBIA, RPS15A, RPS9, CHEK1, MFGE8, FTH1, GPX1, NOTCH1, CDKN1A, HMOX1, JUN, GRN, CD81
GOTERM_BP_FAT	GO:0051085~chaperone mediated protein folding requiring cofactor	3	0.0070715	ERO1L, DNAJB1, HSPA8
GOTERM_BP_FAT	GO:0019319~hexose biosynthetic process	4	0.00744662	GPI, ATF4, GMDS, SDS
GOTERM_BP_FAT	GO:0051153~regulation of striated muscle cell differentiation	4	0.00813948	NOTCH1, UBB, UBA52, RPS27A
GOTERM_BP_FAT	GO:0009991~response to extracellular stimulus	9	0.00814879	CDKN1A, CCL2, RPS19, CD44, HMOX1, JUN, CTSD, HSPA5, SPP1
GOTERM_BP_FAT	GO:0022415~viral reproductive process	5	0.00859362	CTBP1, CCL2, CXCR4, PPIA, CD81
GOTERM_BP_FAT	GO:0006119~oxidative phosphorylation	6	0.0090393	ATP5E, ND1, ND4, UQCRH, ND5, ATP5L
GOTERM_BP_FAT	GO:0045454~cell redox homeostasis	5	0.00908503	P4HB, GPX1, TXN, SH3BGRL3, PRDX1
GOTERM_BP_FAT	GO:0051235~maintenance of location	5	0.00959442	NFKBIA, TMSB4X, TMSB10, FTH1, SRGN
GOTERM_BP_FAT	GO:0031668~cellular response to extracellular stimulus	5	0.00959442	CDKN1A, HMOX1, JUN, CTSD, HSPA5
GOTERM_BP_FAT	GO:0034976~response to endoplasmic reticulum stress	4	0.00963573	ATF4, ERO1L, HSPA5, PPP1R15A
GOTERM_BP_FAT	GO:0050806~positive regulation of synaptic transmission	4	0.00963573	CCL2, UBB, UBA52, RPS27A
GOTERM_BP_FAT	GO:0006954~inflammatory response	11	0.0101236	CXCL1, TNFAIP6, CCL2, S100A8, IL8, CD44, CXCR4, HMOX1, S100A9, S100A12, SPP1
GOTERM_BP_FAT	GO:0055072~iron ion homeostasis	4	0.0112818	HMOX1, LTF, FTH1, FTL
GOTERM_BP_FAT	GO:0051084~'de novo' posttranslational protein folding	3	0.0119475	ERO1L, DNAJB1, HSPA8
GOTERM_BP_FAT	GO:0044092~negative regulation of molecular function	11	0.012095	GPX1, CDKN1A, DUSP2, HMOX1, CSTB, NFKBIA, UBB, HSPA5, UBA52, RPS27A, RPS3
GOTERM_BP_FAT	GO:0051971~positive regulation of transmission of nerve impulse	4	0.0121619	CCL2, UBB, UBA52, RPS27A
GOTERM_BP_FAT	GO:0046364~monosaccharide biosynthetic process	4	0.0121619	GPI, ATF4, GMDS, SDS
GOTERM_BP_FAT	GO:0034637~cellular carbohydrate biosynthetic process	5	0.0124194	LALBA, GPI, ATF4, GMDS, SDS
GOTERM_BP_FAT	GO:0045637~regulation of myeloid cell differentiation	5	0.0130416	ZFP36, JUN, CSF1, NFKBIA, GNAS
GOTERM_BP_FAT	GO:0009617~response to bacterium	8	0.0131762	LALBA, GPX1, CCL2, JUN, NFKBIA, LTF, S100A12, B2M
GOTERM_BP_FAT	GO:0016032~viral reproduction	5	0.0136833	CTBP1, CCL2, CXCR4, PPIA, CD81
GOTERM_BP_FAT	GO:0016052~carbohydrate catabolic process	6	0.0138844	ALDOA, GPI, TALDO1, PGK1, GAPDH, ENO1
GOTERM_BP_FAT	GO:0031646~positive regulation of neurological system process	4	0.0140373	CCL2, UBB, UBA52, RPS27A
GOTERM_BP_FAT	GO:0051147~regulation of muscle cell differentiation	4	0.0140373	NOTCH1, UBB, UBA52, RPS27A
GOTERM_BP_FAT	GO:0006952~defense response	16	0.0144	CXCL1, LALBA, CCL2, IL8, S100A8, S100A9, COTL1, PRDX1, S100A12, TNFAIP6, CD44, CXCR4, HMOX1, LTF, SPP1, TYROBP
GOTERM_BP_FAT	GO:0001568~blood vessel development	9	0.0148408	GPI, GPX1, NOTCH1, IL8, CD44, CXCR4, HMOX1, JUN, ANXA2
GOTERM_BP_FAT	GO:0033554~cellular response to stress	15	0.015965	CIDEA, CHEK1, PRDX1, RPS3, GPX1, CDKN1A, ATF4, LONP1, XPC, HMOX1, JUN, CTSD, ERO1L, HSPA5, PPP1R15A
GOTERM_BP_FAT	GO:0000302~response to reactive oxygen species	5	0.0164495	TXNIP, GPX1, HMOX1, JUN, PRDX1
GOTERM_BP_FAT	GO:0022900~electron transport chain	6	0.0165732	ND1, ND4, UQCRH, ND5, TXN, ERO1L
GOTERM_BP_FAT	GO:0001944~vasculature development	9	0.0169787	GPI, GPX1, NOTCH1, IL8, CD44, CXCR4, HMOX1, JUN, ANXA2
GOTERM_BP_FAT	GO:0006458~'de novo' protein folding	3	0.0179177	ERO1L, DNAJB1, HSPA8
GOTERM_BP_FAT	GO:0034599~cellular response to oxidative stress	4	0.0182549	GPX1, LONP1, HMOX1, PRDX1
GOTERM_BP_FAT	GO:0019725~cellular homeostasis	13	0.0188203	ALDOA, P4HB, GPX1, CCL2, CXCR4, JUN, TXN, TPT1, LTF, SH3BGRL3, PRDX1, FTH1, FTL
GOTERM_BP_FAT	GO:0031669~cellular response to nutrient levels	4	0.0194073	HMOX1, JUN, CTSD, HSPA5
GOTERM_BP_FAT	GO:0046165~alcohol biosynthetic process	4	0.0194073	GPI, ATF4, GMDS, SDS
GOTERM_BP_FAT	GO:0048514~blood vessel morphogenesis	8	0.0205189	GPI, GPX1, NOTCH1, IL8, CXCR4, HMOX1, JUN, ANXA2
GOTERM_BP_FAT	GO:0009611~response to wounding	14	0.0211529	CXCL1, CCL2, IL8, S100A8, S100A9, S100A12, GPX1, TNFAIP6, NOTCH1, CD44, CXCR4, HMOX1, CTSB, SPP1
GOTERM_BP_FAT	GO:0002763~positive regulation of myeloid leukocyte differentiation	3	0.0224608	JUN, CSF1, GNAS
GOTERM_BP_FAT	GO:0051963~regulation of synaptogenesis	3	0.0224608	UBB, UBA52, RPS27A
GOTERM_BP_FAT	GO:0048638~regulation of developmental growth	4	0.023101	UBB, UBA52, RPS27A, SPP1
GOTERM_BP_FAT	GO:0045185~maintenance of protein location	4	0.0244112	NFKBIA, TMSB4X, TMSB10, SRGN
GOTERM_BP_FAT	GO:0048871~multicellular organismal homeostasis	5	0.0248175	XDH, GPX1, CSF1, CIDEA, MUC6
GOTERM_BP_FAT	GO:0008219~cell death	17	0.0252968	TSPO, SGK1, NFKBIA, CIDEA, RPS3, DDIT4, GPX1, CXCR4, SQSTM1, HMOX1, JUN, CTSD, UBB, PPP1R15A, SRGN, RPS27A, UBA52
GOTERM_BP_FAT	GO:0006915~apoptosis	15	0.0255704	TSPO, SGK1, NFKBIA, CIDEA, RPS3, DDIT4, GPX1, SQSTM1, CXCR4, JUN, UBB, PPP1R15A, SRGN, RPS27A, UBA52
GOTERM_BP_FAT	GO:0034101~erythrocyte homeostasis	4	0.0257607	RPS19, HMOX1, RPS14, PRDX1
GOTERM_BP_FAT	GO:0016265~death	17	0.0267531	TSPO, SGK1, NFKBIA, CIDEA, RPS3, DDIT4, GPX1, CXCR4, SQSTM1, HMOX1, JUN, CTSD, UBB, PPP1R15A, SRGN, RPS27A, UBA52
GOTERM_BP_FAT	GO:0016202~regulation of striated muscle tissue development	4	0.0271496	NOTCH1, UBB, UBA52, RPS27A
GOTERM_BP_FAT	GO:0008283~cell proliferation	12	0.0273605	CXCL1, GPX1, RPS27, TSPO, CXCR4, HMOX1, CSF1, ELF5, CD81, TXN, PRDX1, FTH1
GOTERM_BP_FAT	GO:0012501~programmed cell death	15	0.0285337	TSPO, SGK1, NFKBIA, CIDEA, RPS3, DDIT4, GPX1, SQSTM1, CXCR4, JUN, UBB, PPP1R15A, SRGN, RPS27A, UBA52
GOTERM_BP_FAT	GO:0048634~regulation of muscle development	4	0.0285779	NOTCH1, UBB, UBA52, RPS27A
GOTERM_BP_FAT	GO:0050807~regulation of synapse organization	3	0.0300559	UBB, UBA52, RPS27A
GOTERM_BP_FAT	GO:0010466~negative regulation of peptidase activity	3	0.0300559	GPX1, CSTB, HSPA5
GOTERM_BP_FAT	GO:0019059~initiation of viral infection	3	0.0327836	CXCR4, PPIA, CD81
GOTERM_BP_FAT	GO:0008629~induction of apoptosis by intracellular signals	4	0.0330973	GPX1, CDKN1A, HMOX1, CIDEA
GOTERM_BP_FAT	GO:0042773~ATP synthesis coupled electron transport	4	0.0363047	ND1, ND4, UQCRH, ND5
GOTERM_BP_FAT	GO:0042775~mitochondrial ATP synthesis coupled electron transport	4	0.0363047	ND1, ND4, UQCRH, ND5
GOTERM_BP_FAT	GO:0070482~response to oxygen levels	6	0.0370377	CDKN1A, LONP1, CCL2, CXCR4, HMOX1, DDIT4
GOTERM_BP_FAT	GO:0044087~regulation of cellular component biogenesis	6	0.0380012	ARPC1B, TMSB4X, TMSB10, UBB, UBA52, RPS27A
GOTERM_BP_FAT	GO:0030029~actin filament-based process	8	0.0380728	MYL6, CXCL1, ACTG1, ALDOA, KRT19, S100A9, TMSB4X, TMSB10
GOTERM_BP_FAT	GO:0030433~ER-associated protein catabolic process	3	0.0385154	UBB, UBA52, RPS27A
GOTERM_BP_FAT	GO:0050803~regulation of synapse structure and activity	3	0.0385154	UBB, UBA52, RPS27A
GOTERM_BP_FAT	GO:0042257~ribosomal subunit assembly	2	0.0385274	RPS14, RPL24
GOTERM_BP_FAT	GO:0045657~positive regulation of monocyte differentiation	2	0.0385274	JUN, CSF1
GOTERM_BP_FAT	GO:0055114~oxidation reduction	15	0.0393766	XDH, ND1, CTBP1, ND4, ND5, PRDX1, FTH1, GPX1, UQCRH, HMOX1, TXN, FASN, ERO1L, GAPDH, FTL
GOTERM_BP_FAT	GO:0048545~response to steroid hormone stimulus	7	0.0396789	TXNIP, CDKN1A, KRT19, CCL2, HMOX1, MFGE8, SPP1
GOTERM_BP_FAT	GO:0007409~axonogenesis	7	0.0404685	ACTB, NOTCH1, CXCR4, RPL24, UBB, UBA52, RPS27A
GOTERM_BP_FAT	GO:0048872~homeostasis of number of cells	5	0.0414598	RPS19, HMOX1, RPS14, CSF1, PRDX1
GOTERM_BP_FAT	GO:0006094~gluconeogenesis	3	0.0415138	GPI, ATF4, SDS
GOTERM_BP_FAT	GO:0031667~response to nutrient levels	7	0.0439808	CCL2, CD44, HMOX1, JUN, CTSD, HSPA5, SPP1
GOTERM_BP_FAT	GO:0046907~intracellular transport	15	0.0477468	MYL6, TSPO, HSP90AA1, NFKBIA, GABARAP, FTH1, RPL23, SQSTM1, JUN, RPL11, GNAS, SSR4, MYBBP1A, HSPA8, FTL
GOTERM_BP_FAT	GO:0060249~anatomical structure homeostasis	5	0.0495249	PTGES3, XDH, ALDOA, CSF1, MUC6
GOTERM_BP_FAT	GO:0031175~neuron projection development	8	0.0504247	ACTB, NOTCH1, CD44, CXCR4, RPL24, UBB, UBA52, RPS27A
GOTERM_BP_FAT	GO:0022904~respiratory electron transport chain	4	0.0506569	ND1, ND4, UQCRH, ND5
GOTERM_BP_FAT	GO:0007411~axon guidance	5	0.0509474	CXCR4, RPL24, UBB, UBA52, RPS27A
GOTERM_BP_FAT	GO:0016051~carbohydrate biosynthetic process	5	0.0509474	LALBA, GPI, ATF4, GMDS, SDS
GOTERM_BP_FAT	GO:0045655~regulation of monocyte differentiation	2	0.051039	JUN, CSF1
GOTERM_BP_FAT	GO:0006396~RNA processing	13	0.0537615	ZFP36, RPL35A, RPL36A, RPS28, RPS19, RPL14, RPS16, RPL7, RPS14, RPL26, RPL11, RPL10A, RPS7
GOTERM_BP_FAT	GO:0006826~iron ion transport	3	0.0543277	LTF, FTH1, FTL
GOTERM_BP_FAT	GO:0048667~cell morphogenesis involved in neuron differentiation	7	0.0556085	ACTB, NOTCH1, CXCR4, RPL24, UBB, UBA52, RPS27A
GOTERM_BP_FAT	GO:0007566~embryo implantation	3	0.0577232	GRN, SPP1, RPL29
GOTERM_BP_FAT	GO:0048812~neuron projection morphogenesis	7	0.0598902	ACTB, NOTCH1, CXCR4, RPL24, UBB, UBA52, RPS27A
GOTERM_BP_FAT	GO:0031099~regeneration	4	0.0608231	GPX1, CDKN1A, NOTCH1, CCL2
GOTERM_BP_FAT	GO:0006879~cellular iron ion homeostasis	3	0.0611906	LTF, FTH1, FTL
GOTERM_BP_FAT	GO:0006979~response to oxidative stress	6	0.0631172	TXNIP, GPX1, LONP1, HMOX1, JUN, PRDX1
GOTERM_BP_FAT	GO:0033119~negative regulation of RNA splicing	2	0.0633887	RPS26, RPS13
GOTERM_BP_FAT	GO:0002246~healing during inflammatory response	2	0.0633887	CD44, HMOX1
GOTERM_BP_FAT	GO:0009267~cellular response to starvation	3	0.0647273	JUN, CTSD, HSPA5
GOTERM_BP_FAT	GO:0045639~positive regulation of myeloid cell differentiation	3	0.0683311	JUN, CSF1, GNAS
GOTERM_BP_FAT	GO:0043086~negative regulation of catalytic activity	8	0.0702221	GPX1, CDKN1A, DUSP2, CSTB, UBB, HSPA5, UBA52, RPS27A
GOTERM_BP_FAT	GO:0030036~actin cytoskeleton organization	7	0.0750317	CXCL1, ACTG1, ALDOA, KRT19, S100A9, TMSB4X, TMSB10
GOTERM_BP_FAT	GO:0045672~positive regulation of osteoclast differentiation	2	0.0755785	CSF1, GNAS
GOTERM_BP_FAT	GO:0042989~sequestering of actin monomers	2	0.0755785	TMSB4X, TMSB10
GOTERM_BP_FAT	GO:0006984~ER-nuclear signaling pathway	3	0.0757304	ERO1L, HSPA5, PPP1R15A
GOTERM_BP_FAT	GO:0030595~leukocyte chemotaxis	3	0.0833707	CCL2, IL8, S100A9
GOTERM_BP_FAT	GO:0042770~DNA damage response, signal transduction	4	0.0861998	XPC, HMOX1, CIDEA, CHEK1
GOTERM_BP_FAT	GO:0010038~response to metal ion	5	0.0877548	TXNIP, XDH, ACTG1, ACTB, GPX1
GOTERM_BP_FAT	GO:0060326~cell chemotaxis	3	0.0912345	CCL2, IL8, S100A9
GOTERM_BP_FAT	GO:0008284~positive regulation of cell proliferation	10	0.0915817	CDKN1A, NOTCH1, CCL2, JUN, CSF1, GRN, CD81, RPS15A, RPS9, MFGE8
GOTERM_BP_FAT	GO:0055066~di-, tri-valent inorganic cation homeostasis	7	0.0921705	CCL2, CXCR4, HMOX1, TPT1, LTF, FTH1, FTL
GOTERM_BP_FAT	GO:0051224~negative regulation of protein transport	3	0.0952451	NFKBIA, CIDEA, SRGN
GOTERM_BP_FAT	GO:0001666~response to hypoxia	5	0.0975289	LONP1, CCL2, CXCR4, HMOX1, DDIT4
GOTERM_BP_FAT	GO:0000904~cell morphogenesis involved in differentiation	7	0.0978634	ACTB, NOTCH1, CXCR4, RPL24, UBB, UBA52, RPS27A
GOTERM_BP_FAT	GO:0051240~positive regulation of multicellular organismal process	7	0.0978634	CCL2, HMOX1, CSF1, UBB, UBA52, RPS27A, SPP1
GOTERM_BP_FAT	GO:0002761~regulation of myeloid leukocyte differentiation	3	0.0993055	JUN, CSF1, GNAS
GOTERM_BP_FAT	GO:0008285~negative regulation of cell proliferation	9	0.0994269	CXCL1, CDKN1A, CTBP1, IL8, HMOX1, JUN, S100A11, CHEK1, FTH1
Category	Term	Count	PValue	Genes
GOTERM_CC_FAT	GO:0022626~cytosolic ribosome	53	6.25887e-80	RPL18, RPL19, RPL14, RPL13, RPLP2, RPS2, RPS3, RPS3A, RPLP0, RPLP1, FAU, RPL11, RPS27A, FTL, RPS18, RPS19, RPS16, RPS14, RPS12, RPS13, RPS10, RPS11, UBB, UBA52, RPL27A, RPL35, RPL36, RPS15A, RPL37, RPL39, RPS26, RPL30, RPS27, RPS28, RPS29, RPL7, RPL6, RPL8, RPL3, RPL7A, RPL4, RPS20, RPS21, RPL26, RPS9, RPL23A, RPL24, RPS8, RPL28, RPL29, RPS7, RPL18A, RPL22
GOTERM_CC_FAT	GO:0005840~ribosome	63	7.39837e-68	RPL18, RPL17, RPL36A, RPL19, RPL14, RPL13, RPLP2, RPS2, RPS3, RPS3A, RPLP0, RPLP1, FAU, RPL11, RPL12, RPS27A, FTL, RPL35A, RPS18, RPS19, RPS16, RPS14, RPS12, RPS13, RPS10, RPS11, UBB, UBA52, SERP1, RPL27A, RPL35, RPS15A, RPL36, RPL37, RPL39, RPS26, RPL30, RPS27, RPS28, RPL7, RPS29, RPL6, RPL9, RPL8, RPL3, RPL10A, RPL7A, RPL4, RPS20, RPS21, RPL26, RPL27, RPS9, RPL23A, RPL24, RPS8, RPL28, RPL29, RP…
GOTERM_CC_FAT	GO:0033279~ribosomal subunit	54	1.71407e-67	RPL18, RPL17, RPL19, RPL14, RPLP2, RPS2, RPS3, RPS3A, RPLP0, RPLP1, FAU, RPL11, RPS27A, FTL, RPS18, RPS19, RPS16, RPS14, RPS12, RPS13, RPS10, RPS11, UBB, UBA52, RPL27A, RPL35, RPS15A, RPL36, RPL37, RPL39, RPS26, RPL30, RPS27, RPS28, RPS29, RPL7, RPL6, RPL8, RPL3, RPL7A, RPL4, RPS20, RPS21, RPL26, RPS9, RPL23A, RPL24, RPS8, RPL28, RPL29, RPS7, RPL18A, RPL13A, RPL22
GOTERM_CC_FAT	GO:0044445~cytosolic part	54	1.23486e-62	RPL18, RPL19, RPL14, RPLP2, RPS2, RPS3, RPS3A, RPLP0, RPLP1, FAU, RPL11, RPS27A, FTL, RPS18, RPS19, RPS16, RPS14, RPS12, RPS13, RPS10, RPS11, UBB, UBA52, RPL27A, RPL35, RPS15A, RPL36, RPL37, RPL39, RPS26, RPL30, RPS27, RPS28, RPS29, RPL7, RPL6, RPL8, RPL3, HSPA5, RPL7A, RPL4, RPS20, RPS21, ENO1, RPL26, RPS9, RPL23A, RPL24, RPS8, RPL28, RPL29, RPS7, RPL18A, RPL22
GOTERM_CC_FAT	GO:0030529~ribonucleoprotein complex	67	9.95843e-48	RPL18, PTGES3, RPL17, RPL36A, RPL19, RPL14, RPL13, RPLP2, RPS2, RPS3, RPS3A, RPLP0, RPLP1, FAU, RPL11, RPL12, RPS27A, FTL, RPL35A, EEF2, RPS18, RPS19, RPS16, RPS14, RPS12, RPS13, RPS10, RPS11, UBB, UBA52, SERP1, RPL27A, RPL35, RPS15A, RPL36, RPL37, RPL39, RPS26, RPL30, RPS27, RPS28, RPL7, RPS29, RPL6, RPL9, RPL8, RPL3, RPL10A, RPL7A, RPL4, RPS20, RPS21, HSPA8, ACTB, RPL26, RPL27, RPS9, RPL23A, RP…
GOTERM_CC_FAT	GO:0005829~cytosol	89	1.38567e-41	RPL18, PTGES3, RPL17, RPL36A, RPL19, RPL14, RPL13, RPLP2, RPS2, RPS3, ACTG1, GPX1, RPS3A, RPLP0, HMOX1, RPLP1, FAU, RPL11, RPL12, RPS27A, FTL, ZFP36, RPL35A, CTBP1, HSP90AA1, RPS18, RPS19, RPS16, SERPINB6, RPS14, JUN, TXN, RPS12, EEF1G, RPS13, RPS10, RPS11, UBB, UBA52, XDH, TALDO1, EEF1B2, VIM, RPL27A, RPL35, RPS15A, RPL36, NFKBIA, RPL37, RPL39, FTH1, RPS26, RPS27, RPL30, RPS28, RPL7, RPS29, SQST…
GOTERM_CC_FAT	GO:0022625~cytosolic large ribosomal subunit	26	1.27441e-38	RPL18, RPL19, RPL14, RPL35, RPL27A, RPLP2, RPL36, RPL37, RPL39, RPL30, RPL7, RPL6, RPLP0, RPL8, RPLP1, RPL3, RPL11, RPL4, RPL7A, RPL26, RPL24, RPL23A, RPL28, RPL29, RPL18A, RPL22
GOTERM_CC_FAT	GO:0022627~cytosolic small ribosomal subunit	26	9.24991e-38	RPS15A, RPS2, RPS3, RPS26, RPS27, RPS28, RPS29, RPS3A, FAU, RPS20, RPS21, RPS27A, FTL, RPS9, RPS8, RPS7, RPS18, RPS19, RPS16, RPS14, RPS12, RPS13, RPS10, RPS11, UBB, UBA52
GOTERM_CC_FAT	GO:0015934~large ribosomal subunit	28	9.37106e-34	RPL18, RPL17, RPL19, RPL14, RPL27A, RPL35, RPLP2, RPL36, RPL37, RPL39, RPL30, RPL7, RPL6, RPLP0, RPL8, RPLP1, RPL3, RPL11, RPL4, RPL7A, RPL26, RPL23A, RPL24, RPL28, RPL29, RPL18A, RPL13A, RPL22
GOTERM_CC_FAT	GO:0015935~small ribosomal subunit	26	4.3023e-31	RPS15A, RPS2, RPS3, RPS26, RPS27, RPS28, RPS29, RPS3A, FAU, RPS20, RPS21, RPS27A, FTL, RPS9, RPS8, RPS7, RPS18, RPS19, RPS16, RPS14, RPS12, RPS13, RPS10, RPS11, UBB, UBA52
GOTERM_CC_FAT	GO:0043232~intracellular non-membrane-bounded organelle	86	7.43086e-18	RPL18, PTGES3, RPL17, RPL36A, RPL19, RPL14, RPL13, S100A9, RPLP2, RPS2, RPS3, ACTG1, LONP1, RPS3A, RPLP0, HMOX1, RPLP1, TPT1, FAU, RPL11, RPL12, TUBA1B, RPS27A, FTL, RPL35A, TMSB10, ARPC1B, RPS18, KRT19, RPS19, RPS16, RPS14, JUN, CSTB, RPS12, RPS13, RPS10, TMSB4X, RPS11, UBB, MYBBP1A, UBA52, SERP1, MYL6, ALDOA, VIM, RPL27A, RPL35, RPS15A, RPL36, RPL37, CHEK1, RPL39, RPS26, RPS27, RPL30, RPS28, RP…
GOTERM_CC_FAT	GO:0043228~non-membrane-bounded organelle	86	7.43086e-18	RPL18, PTGES3, RPL17, RPL36A, RPL19, RPL14, RPL13, S100A9, RPLP2, RPS2, RPS3, ACTG1, LONP1, RPS3A, RPLP0, HMOX1, RPLP1, TPT1, FAU, RPL11, RPL12, TUBA1B, RPS27A, FTL, RPL35A, TMSB10, ARPC1B, RPS18, KRT19, RPS19, RPS16, RPS14, JUN, CSTB, RPS12, RPS13, RPS10, TMSB4X, RPS11, UBB, MYBBP1A, UBA52, SERP1, MYL6, ALDOA, VIM, RPL27A, RPL35, RPS15A, RPL36, RPL37, CHEK1, RPL39, RPS26, RPS27, RPL30, RPS28, RP…
GOTERM_CC_FAT	GO:0042470~melanosome	9	2.55375e-05	P4HB, HSP90AA1, FASN, CTSD, HSPA5, CTSB, PRDX1, HSPA8, ANXA2
GOTERM_CC_FAT	GO:0048770~pigment granule	9	2.55375e-05	P4HB, HSP90AA1, FASN, CTSD, HSPA5, CTSB, PRDX1, HSPA8, ANXA2
GOTERM_CC_FAT	GO:0005853~eukaryotic translation elongation factor 1 complex	3	0.00175294	EEF1A1, EEF1B2, EEF1G
GOTERM_CC_FAT	GO:0005730~nucleolus	20	0.00268871	RPL36A, S100A9, RPL35, RPS9, RPL36, RPS2, S100A12, RPS7, RPS19, RPL23, RPS3A, HMOX1, RPS14, RPL9, CSTB, RPL3, RPS13, RPL11, DNAJB1, MYBBP1A
GOTERM_CC_FAT	GO:0031974~membrane-enclosed lumen	39	0.00468592	ATP5E, RPL36A, CREM, S100A9, RPL35, RPL36, CHEK1, RPS2, LONP1, SQSTM1, RPS3A, HMOX1, RPL9, RPL3, RPL11, HSPA5, RPS27A, SRGN, TXNIP, ACTB, P4HB, CTBP1, PSAP, RPS9, S100A12, RPS7, ATF4, CDKN1A, XPC, RPS19, RPL23, JUN, RPS14, CSTB, RPS13, DNAJB1, UBB, MYBBP1A, UBA52
GOTERM_CC_FAT	GO:0043233~organelle lumen	38	0.00595523	ATP5E, RPL36A, CREM, S100A9, RPL35, RPL36, CHEK1, RPS2, LONP1, SQSTM1, RPS3A, HMOX1, RPL9, RPL3, RPL11, HSPA5, RPS27A, SRGN, ACTB, P4HB, CTBP1, PSAP, RPS9, S100A12, RPS7, ATF4, CDKN1A, XPC, RPS19, RPL23, JUN, RPS14, CSTB, RPS13, DNAJB1, UBB, MYBBP1A, UBA52
GOTERM_CC_FAT	GO:0031981~nuclear lumen	32	0.00598173	RPL36A, CREM, S100A9, RPL35, RPL36, CHEK1, RPS2, RPS3A, SQSTM1, HMOX1, RPL9, RPL3, RPL11, RPS27A, ACTB, CTBP1, RPS9, S100A12, RPS7, ATF4, CDKN1A, XPC, RPS19, RPL23, JUN, RPS14, CSTB, RPS13, DNAJB1, UBB, MYBBP1A, UBA52
GOTERM_CC_FAT	GO:0070013~intracellular organelle lumen	37	0.0072186	ATP5E, RPL36A, CREM, S100A9, RPL35, RPL36, CHEK1, RPS2, LONP1, SQSTM1, RPS3A, HMOX1, RPL9, RPL3, RPL11, HSPA5, RPS27A, ACTB, P4HB, CTBP1, PSAP, RPS9, S100A12, RPS7, ATF4, CDKN1A, XPC, RPS19, RPL23, JUN, RPS14, CSTB, RPS13, DNAJB1, UBB, MYBBP1A, UBA52
GOTERM_CC_FAT	GO:0000323~lytic vacuole	8	0.024055	CTSZ, LAPTM5, PSAP, CTSD, CTSB, CD63, GABARAP, SRGN
GOTERM_CC_FAT	GO:0005764~lysosome	8	0.024055	CTSZ, LAPTM5, PSAP, CTSD, CTSB, CD63, GABARAP, SRGN
GOTERM_CC_FAT	GO:0070288~ferritin complex	2	0.0267328	FTH1, FTL
GOTERM_CC_FAT	GO:0008043~intracellular ferritin complex	2	0.0267328	FTH1, FTL
GOTERM_CC_FAT	GO:0044455~mitochondrial membrane part	6	0.0268258	ATP5E, ND1, ND4, UQCRH, ND5, ATP5L
GOTERM_CC_FAT	GO:0005773~vacuole	8	0.0541221	CTSZ, LAPTM5, PSAP, CTSD, CTSB, CD63, GABARAP, SRGN
GOTERM_CC_FAT	GO:0044437~vacuolar part	4	0.0549603	LAPTM5, PSAP, CD63, GABARAP
GOTERM_CC_FAT	GO:0005746~mitochondrial respiratory chain	4	0.0549603	ND1, ND4, UQCRH, ND5
GOTERM_CC_FAT	GO:0070469~respiratory chain	4	0.0802082	ND1, ND4, UQCRH, ND5
GOTERM_CC_FAT	GO:0031988~membrane-bounded vesicle	13	0.0817389	ALDOA, P4HB, NOTCH1, HSP90AA1, FASN, CTSD, HSPA5, CTSB, PRDX1, HSPA8, SRGN, SPP1, ANXA2
Category	Term	Count	PValue	Genes
GOTERM_MF_FAT	GO:0003735~structural constituent of ribosome	60	2.03883e-71	RPL18, RPL17, RPL36A, RPL19, RPL14, RPL13, RPLP2, RPS2, RPS3, RPS3A, RPLP0, RPLP1, FAU, RPL11, RPL12, RPS27A, RPL35A, RPS18, RPS19, RPS16, RPS14, RPS12, RPS13, RPS11, UBB, UBA52, RPL27A, RPL35, RPS15A, RPL36, RPL37, RPL39, RPS26, RPL30, RPS27, RPS28, RPS29, RPL7, RPL6, RPL9, RPL8, RPL3, RPL10A, RPL7A, RPL4, RPS20, RPS21, RPL26, RPL27, RPS9, RPL23A, RPL24, RPS8, RPL28, RPL29, RPS7, RPL23, RPL18A, …
GOTERM_MF_FAT	GO:0005198~structural molecule activity	68	3.44098e-44	RPL18, RPL17, RPL36A, RPL19, RPL14, RPL13, RPLP2, RPS2, RPS3, ACTG1, RPS3A, RPLP0, RPLP1, FAU, RPL11, RPL12, TUBA1B, RPS27A, RPL35A, ARPC1B, RPS18, KRT19, RPS19, RPS16, RPS14, RPS12, RPS13, RPS11, UBB, UBA52, MYL6, VIM, RPL27A, RPL35, RPS15A, RPL36, RPL37, RPL39, RPS26, RPL30, RPS27, RPS28, RPL7, RPS29, RPL6, RPL9, RPL8, RPL3, RPL10A, RPL7A, RPL4, RPS20, RPS21, ACTB, RPL26, RPL27, RPS9, RPL24, RP…
GOTERM_MF_FAT	GO:0003723~RNA binding	48	3.51662e-21	RPL18, RPL36A, RPL19, RPL14, RPL13, RPL27A, RPL35, RPS15A, RPLP2, RPL37, RPL39, RPS2, RPS3, RPS26, RPL30, LONP1, RPL7, RPL6, RPS3A, RPL9, RPLP0, RPLP1, RPL8, RPL3, FAU, RPL11, RPL12, RPL7A, RPL10A, RPS20, RPL4, ZFP36, RPL35A, RPL26, RPS9, RPL23A, RPL24, RPL28, RPL29, RPS7, RPS18, RPS19, RPL18A, RPS16, RPL22, RPS14, RPS13, RPS11
GOTERM_MF_FAT	GO:0019843~rRNA binding	8	6.58273e-08	RPS18, RPL9, RPL8, RPS9, RPL37, RPL11, RPL23A, RPS11
GOTERM_MF_FAT	GO:0003729~mRNA binding	7	0.000205278	ZFP36, RPS26, RPL7, RPS14, RPL35, RPS13, RPS3
GOTERM_MF_FAT	GO:0005200~structural constituent of cytoskeleton	6	0.00268175	ACTG1, ACTB, ARPC1B, KRT19, VIM, TUBA1B
GOTERM_MF_FAT	GO:0003746~translation elongation factor activity	4	0.00352752	EEF1A1, EEF1B2, EEF1G, EEF2
GOTERM_MF_FAT	GO:0008199~ferric iron binding	3	0.00699651	LTF, FTH1, FTL
GOTERM_MF_FAT	GO:0051082~unfolded protein binding	6	0.0167724	PTGES3, HSP90AA1, PPIA, DNAJB1, HSPA5, HSPA8
GOTERM_MF_FAT	GO:0019899~enzyme binding	14	0.0183538	ACTB, VIM, NFKBIA, CHEK1, COTL1, FTH1, RPS3, ANXA2, LONP1, DUSP2, SQSTM1, HMOX1, CSTB, GNB2L1
GOTERM_MF_FAT	GO:0004857~enzyme inhibitor activity	9	0.024261	TXNIP, CDKN1A, OAZ1, SERPINB6, CSTB, SERPINB4, HSPA5, CSN2, ANXA2
GOTERM_MF_FAT	GO:0019900~kinase binding	7	0.0289114	ACTB, DUSP2, SQSTM1, VIM, CHEK1, FTH1, RPS3
GOTERM_MF_FAT	GO:0008135~translation factor activity, nucleic acid binding	5	0.0382813	EEF1A1, EEF1B2, EEF1G, EIF1, EEF2
GOTERM_MF_FAT	GO:0005125~cytokine activity	7	0.0411379	CXCL1, GPI, CCL2, IL8, CSF1, GRN, SPP1
GOTERM_MF_FAT	GO:0019901~protein kinase binding	6	0.0420658	ACTB, DUSP2, SQSTM1, VIM, CHEK1, RPS3
GOTERM_MF_FAT	GO:0016860~intramolecular oxidoreductase activity	3	0.0864673	PTGES3, P4HB, GPI
GOTERM_MF_FAT	GO:0050811~GABA receptor binding	2	0.0989764	ATF4, GABARAP
Category	Term	Count	PValue	Genes
KEGG_PATHWAY	hsa03010:Ribosome	59	5.32488e-78	RPL18, RPL17, RPL36A, RPL19, RPL14, RPL13, RPLP2, RPS2, RPS3, RPS3A, RPLP0, RPLP1, FAU, RPL11, RPL12, RPS27A, RPL35A, RPS18, RPS19, RPS16, RPS12, RPS13, RPS10, RPS11, UBA52, RPL27A, RPL35, RPS15A, RPL36, RPL37, RPL39, RPS26, RPL30, RPS27, RPS28, RPS29, RPL7, RPL6, RPL9, RPL8, RPL3, RPL10A, RPL7A, RPL4, RPS20, RPS21, RPL26, RPL27, RPS9, RPL23A, RPL24, RPS8, RPL28, RPL29, RPS7, RPL23, RPL18A, RPL13…
REACTOME_PATHWAY	REACT_1762:3' -UTR-mediated translational regulation	61	6.10484e-66	RPL18, RPL17, RPL36A, RPL19, RPL14, RPL13, RPLP2, RPS2, RPS3, RPS3A, RPLP0, RPLP1, FAU, RPL11, RPL12, RPS27A, RPL35A, RPS18, RPS19, RPS16, RPS14, RPS12, RPS13, RPS10, RPS11, UBB, UBA52, RPL27A, RPL35, RPS15A, RPL36, RPL37, RPL39, RPS26, RPL30, RPS27, RPS28, RPS29, RPL7, RPL6, RPL9, RPL8, RPL3, RPL10A, RPL7A, RPL4, RPS20, RPS21, RPL26, RPL27, RPS9, RPL23A, RPL24, RPS8, RPL28, RPL29, RPS7, RPL23, R…
REACTOME_PATHWAY	REACT_6167:Influenza Infection	61	2.98931e-53	RPL18, RPL17, RPL36A, RPL19, RPL14, RPL13, RPLP2, RPS2, RPS3, RPS3A, RPLP0, RPLP1, FAU, RPL11, RPL12, RPS27A, RPL35A, RPS18, RPS19, RPS16, RPS14, RPS12, RPS13, RPS10, RPS11, UBB, UBA52, RPL27A, RPL35, RPS15A, RPL36, RPL37, RPL39, RPS26, RPL30, RPS27, RPS28, RPS29, RPL7, RPL6, RPL9, RPL8, RPL3, RPL10A, RPL7A, RPL4, RPS20, RPS21, RPL26, RPL27, RPS9, RPL23A, RPL24, RPS8, RPL28, RPL29, RPS7, RPL23, R…
REACTOME_PATHWAY	REACT_17015:Metabolism of proteins	67	8.19572e-52	RPL18, RPL17, RPL36A, RPL19, RPL14, RPL13, RPLP2, RPS2, RPS3, RPS3A, RPLP0, RPLP1, FAU, RPL11, RPL12, TUBA1B, RPS27A, RPL35A, EEF2, RPS18, RPS19, RPS16, RPS14, RPS12, EEF1G, RPS13, RPS10, RPS11, UBB, UBA52, EEF1B2, RPL27A, RPL35, RPS15A, RPL36, RPL37, RPL39, RPS26, RPL30, RPS27, RPS28, RPL7, RPS29, RPL6, RPL9, RPL8, RPL3, RPL10A, RPL7A, RPL4, RPS20, RPS21, ACTB, EEF1A1, RPL26, RPL27, RPS9, RPL23A…
REACTOME_PATHWAY	REACT_71:Gene Expression	66	5.9509e-36	RPL18, RPL17, RPL36A, RPL19, RPL14, RPL13, RPLP2, RPS2, RPS3, RPS3A, RPLP0, RPLP1, FAU, RPL11, RPL12, RPS27A, RPL35A, EEF2, RPS18, RPS19, RPS16, RPS14, RPS12, EEF1G, RPS13, RPS10, RPS11, UBB, UBA52, EEF1B2, RPL27A, RPL35, RPS15A, RPL36, RPL37, RPL39, RPS26, RPL30, RPS27, RPS28, RPL7, RPS29, RPL6, RPL9, RPL8, RPL3, RPL10A, RPL7A, RPL4, RPS20, RPS21, EEF1A1, RPL26, RPL27, RPS9, RPL23A, RPL24, RPS8,…
PANTHER_PATHWAY	P00006:Apoptosis signaling pathway	7	0.00125094	ATF4, JUN, CREM, HSPA6, NFKBIA, HSPA5, HSPA8
PANTHER_PATHWAY	P00024:Glycolysis	4	0.00188572	ALDOA, GPI, PGK1, ENO1
BIOCARTA	h_glycolysisPathway:Glycolysis Pathway	4	0.00282633	GPI, PGK1, GAPDH, ENO1
BIOCARTA	h_atmPathway:ATM Signaling Pathway	4	0.0164065	CDKN1A, JUN, NFKBIA, CHEK1
BIOCARTA	h_freePathway:Free Radical Induced Apoptosis	3	0.0240411	XDH, GPX1, IL8
REACTOME_PATHWAY	REACT_15380:Diabetes pathways	17	0.0307826	ALDOA, ATP5E, ND1, ND4, ND5, GPI, ATF4, UQCRH, ATP5L, GNAS, HSPA5, ERO1L, PGK1, SSR4, GAPDH, SERP1, ENO1
REACTOME_PATHWAY	REACT_1505:Integration of energy metabolism	14	0.0338863	ALDOA, ATP5E, ND1, GPI, TALDO1, ND4, ND5, UQCRH, FASN, ATP5L, GNAS, PGK1, GAPDH, ENO1
KEGG_PATHWAY	hsa04612:Antigen processing and presentation	6	0.0525774	HSP90AA1, HSPA6, HSPA5, CTSB, HSPA8, B2M
BIOCARTA	h_Ccr5Pathway:Pertussis toxin-insensitive CCR5 Signaling in Macrophage	3	0.0556726	CCL2, CXCR4, JUN
KEGG_PATHWAY	hsa00010:Glycolysis / Gluconeogenesis	5	0.0591001	ALDOA, GPI, PGK1, GAPDH, ENO1
BIOCARTA	h_mta3Pathway:Downregulated of MTA-3 in ER-negative Breast Tumors	3	0.063128	ALDOA, CTSD, GAPDH
BIOCARTA	h_hifPathway:Hypoxia-Inducible Factor in the Cardiovascular System	3	0.063128	P4HB, HSP90AA1, JUN
KEGG_PATHWAY	hsa04621:NOD-like receptor signaling pathway	5	0.0651668	CXCL1, HSP90AA1, CCL2, IL8, NFKBIA
KEGG_PATHWAY	hsa05215:Prostate cancer	6	0.0670542	CDKN1A, ATF4, HSP90AA1, NFKBIA, CREB3L1, GSTP1
BBID	73.Integrins_and_other_cell-surface_receptors	3	0.0757786	CD81, CD63, CD151
REACTOME_PATHWAY	REACT_474:Metabolism of carbohydrates	7	0.0999293	ALDOA, GPI, TALDO1, SLC2A3, PGK1, GAPDH, ENO1

## Sheet: Colostrum annotation clustering
Annotation Cluster 1	Enrichment Score: 56.26485492190054
Category	Term	PValue	Genes
KEGG_PATHWAY	hsa03010:Ribosome	5.32488e-78	RPL18, RPL17, RPL36A, RPL19, RPL14, RPL13, RPLP2, RPS2, RPS3, RPS3A, RPLP0, RPLP1, FAU, RPL11, RPL12, RPS27A, RPL35A, RPS18, RPS19, RPS16, RPS12, RPS13, RPS10, RPS11, UBA52, RPL27A, RPL35, RPS15A, RPL36, RPL37, RPL39, RPS26, RPL30, RPS27, RPS28, RPS29, RPL7, RPL6, RPL9, RPL8, RPL3, RPL10A, RPL7A, RPL4, RPS20, RPS21, RPL26, RPL27, RPS9, RPL23A, RPL24, RPS8, RPL28, RPL29, RPS7, RPL23, RPL18A, RPL13…
REACTOME_PATHWAY	REACT_1762:3' -UTR-mediated translational regulation	6.10484e-66	RPL18, RPL17, RPL36A, RPL19, RPL14, RPL13, RPLP2, RPS2, RPS3, RPS3A, RPLP0, RPLP1, FAU, RPL11, RPL12, RPS27A, RPL35A, RPS18, RPS19, RPS16, RPS14, RPS12, RPS13, RPS10, RPS11, UBB, UBA52, RPL27A, RPL35, RPS15A, RPL36, RPL37, RPL39, RPS26, RPL30, RPS27, RPS28, RPS29, RPL7, RPL6, RPL9, RPL8, RPL3, RPL10A, RPL7A, RPL4, RPS20, RPS21, RPL26, RPL27, RPS9, RPL23A, RPL24, RPS8, RPL28, RPL29, RPS7, RPL23, R…
REACTOME_PATHWAY	REACT_6167:Influenza Infection	2.98931e-53	RPL18, RPL17, RPL36A, RPL19, RPL14, RPL13, RPLP2, RPS2, RPS3, RPS3A, RPLP0, RPLP1, FAU, RPL11, RPL12, RPS27A, RPL35A, RPS18, RPS19, RPS16, RPS14, RPS12, RPS13, RPS10, RPS11, UBB, UBA52, RPL27A, RPL35, RPS15A, RPL36, RPL37, RPL39, RPS26, RPL30, RPS27, RPS28, RPS29, RPL7, RPL6, RPL9, RPL8, RPL3, RPL10A, RPL7A, RPL4, RPS20, RPS21, RPL26, RPL27, RPS9, RPL23A, RPL24, RPS8, RPL28, RPL29, RPS7, RPL23, R…
REACTOME_PATHWAY	REACT_17015:Metabolism of proteins	8.19572e-52	RPL18, RPL17, RPL36A, RPL19, RPL14, RPL13, RPLP2, RPS2, RPS3, RPS3A, RPLP0, RPLP1, FAU, RPL11, RPL12, TUBA1B, RPS27A, RPL35A, EEF2, RPS18, RPS19, RPS16, RPS14, RPS12, EEF1G, RPS13, RPS10, RPS11, UBB, UBA52, EEF1B2, RPL27A, RPL35, RPS15A, RPL36, RPL37, RPL39, RPS26, RPL30, RPS27, RPS28, RPL7, RPS29, RPL6, RPL9, RPL8, RPL3, RPL10A, RPL7A, RPL4, RPS20, RPS21, ACTB, EEF1A1, RPL26, RPL27, RPS9, RPL23A…
REACTOME_PATHWAY	REACT_71:Gene Expression	5.9509e-36	RPL18, RPL17, RPL36A, RPL19, RPL14, RPL13, RPLP2, RPS2, RPS3, RPS3A, RPLP0, RPLP1, FAU, RPL11, RPL12, RPS27A, RPL35A, EEF2, RPS18, RPS19, RPS16, RPS14, RPS12, EEF1G, RPS13, RPS10, RPS11, UBB, UBA52, EEF1B2, RPL27A, RPL35, RPS15A, RPL36, RPL37, RPL39, RPS26, RPL30, RPS27, RPS28, RPL7, RPS29, RPL6, RPL9, RPL8, RPL3, RPL10A, RPL7A, RPL4, RPS20, RPS21, EEF1A1, RPL26, RPL27, RPS9, RPL23A, RPL24, RPS8,…
Annotation Cluster 2	Enrichment Score: 1.8755047544691883
Category	Term	PValue	Genes
PANTHER_PATHWAY	P00024:Glycolysis	0.00188572	ALDOA, GPI, PGK1, ENO1
BIOCARTA	h_glycolysisPathway:Glycolysis Pathway	0.00282633	GPI, PGK1, GAPDH, ENO1
KEGG_PATHWAY	hsa00010:Glycolysis / Gluconeogenesis	0.0591001	ALDOA, GPI, PGK1, GAPDH, ENO1
REACTOME_PATHWAY	REACT_474:Metabolism of carbohydrates	0.0999293	ALDOA, GPI, TALDO1, SLC2A3, PGK1, GAPDH, ENO1
Annotation Cluster 3	Enrichment Score: 1.2164974815176486
Category	Term	PValue	Genes
REACTOME_PATHWAY	REACT_15380:Diabetes pathways	0.0307826	ALDOA, ATP5E, ND1, ND4, ND5, GPI, ATF4, UQCRH, ATP5L, GNAS, HSPA5, ERO1L, PGK1, SSR4, GAPDH, SERP1, ENO1
REACTOME_PATHWAY	REACT_1505:Integration of energy metabolism	0.0338863	ALDOA, ATP5E, ND1, GPI, TALDO1, ND4, ND5, UQCRH, FASN, ATP5L, GNAS, PGK1, GAPDH, ENO1
KEGG_PATHWAY	hsa00190:Oxidative phosphorylation	0.214871	ATP5E, ND1, ND4, UQCRH, ND5, ATP5L
Annotation Cluster 4	Enrichment Score: 0.4033284437635603
Category	Term	PValue	Genes
KEGG_PATHWAY	hsa04621:NOD-like receptor signaling pathway	0.0651668	CXCL1, HSP90AA1, CCL2, IL8, NFKBIA
PANTHER_PATHWAY	P00031:Inflammation mediated by chemokine and cytokine signaling pathway	0.170313	ARPC1B, CCL2, IL8, CXCR4, JUN, NFKBIA
KEGG_PATHWAY	hsa05120:Epithelial cell signaling in Helicobacter pylori infection	0.233562	CXCL1, IL8, JUN, NFKBIA
KEGG_PATHWAY	hsa04620:Toll-like receptor signaling pathway	0.454507	IL8, JUN, NFKBIA, SPP1
KEGG_PATHWAY	hsa04062:Chemokine signaling pathway	0.681884	CXCL1, CCL2, IL8, CXCR4, NFKBIA
KEGG_PATHWAY	hsa05200:Pathways in cancer	0.826878	CDKN1A, CTBP1, HSP90AA1, IL8, JUN, NFKBIA, GSTP1
KEGG_PATHWAY	hsa04060:Cytokine-cytokine receptor interaction	0.893309	CXCL1, CCL2, IL8, CXCR4, CSF1
REACTOME_PATHWAY	REACT_14797:Signaling by GPCR	1	CXCL1, IL8, CXCR4, GNAS
Annotation Cluster 5	Enrichment Score: 0.23265397658454637
Category	Term	PValue	Genes
REACTOME_PATHWAY	REACT_8017:APC-Cdc20 mediated degradation of Nek2A	0.184184	UBB, UBA52, RPS27A
REACTOME_PATHWAY	REACT_13635:Regulation of activated PAK-2p34 by proteasome mediated degradation	0.446816	UBB, UBA52, RPS27A
REACTOME_PATHWAY	REACT_9417:Signaling by EGFR	0.481204	UBB, UBA52, RPS27A
REACTOME_PATHWAY	REACT_1538:Cell Cycle Checkpoints	0.536955	CDKN1A, CHEK1, UBB, UBA52, RPS27A
REACTOME_PATHWAY	REACT_9035:APC/C:Cdh1-mediated degradation of Skp2	0.623221	UBB, UBA52, RPS27A
REACTOME_PATHWAY	REACT_11045:Signaling by Wnt	0.623221	UBB, UBA52, RPS27A
REACTOME_PATHWAY	REACT_383:DNA Replication	0.65116	CDKN1A, UBB, UBA52, RPS27A
REACTOME_PATHWAY	REACT_6850:Cdc20:Phospho-APC/C mediated degradation of Cyclin A	0.666202	UBB, UBA52, RPS27A
REACTOME_PATHWAY	REACT_11061:Signalling by NGF	0.727788	CDKN1A, SQSTM1, NFKBIA, UBB, UBA52, RPS27A
REACTOME_PATHWAY	REACT_6185:HIV Infection	0.763287	CXCR4, PPIA, UBB, UBA52, RPS27A, B2M
REACTOME_PATHWAY	REACT_578:Apoptosis	0.825655	VIM, UBB, UBA52, RPS27A
REACTOME_PATHWAY	REACT_152:Cell Cycle, Mitotic	0.982731	CDKN1A, RPS27, HSP90AA1, UBB, UBA52, RPS27A

## Sheet: 120-days
Symbol	Colostrum expression (FPKM)	120-days expression (FPKM)	Gene description
CSN2	121511	320950	PREDICTED: Capra hircus casein beta (CSN2), mRNA
CSN3	47454.2	111404	Capra hircus casein kappa (CSN3), mRNA
CSN1S2	48644.8	103105	Capra hircus as2-casein (CSN1S2), mRNA
LALBA	39378.8	60453.7	lactalbumin, alpha-
PAEP	65568.8	45561.2	Capra hircus progestagen-associated endometrial protein (PAEP), mRNA
GLYCAM1	3527.14	12080.2	glycosylation-dependant cell adhesion molecule 1
TPT1	12007.7	7603.21	tumor protein, translationally-controlled 1
SPP1	10047.4	7286.43	similar to S. cerevisiae SPP1 (YPL138C) subunit of the COMPASS histone methyltransferase
FTH1	11826.9	6562.88	ferritin, heavy polypeptide 1
CSN1S1	2112.52	5089.39	Capra hircus casein alpha s1 (CSN1S1), mRNA
KRT19	4103.39	4805.72	keratin 19
SPP1	8204.65	4565.2	Capra hircus secreted phosphoprotein 1 (SPP1), mRNA
CHEK1	2325.76	3923.99	checkpoint kinase 1
LOC102179679	7751.11	3768.72	PREDICTED: Capra hircus translationally-controlled tumor protein-like (LOC102179679), mRNA
FASN	4994.63	3580.43	fatty acid synthase
EEF1A1	6294.22	3461.98	PREDICTED: Capra hircus eukaryotic translation elongation factor 1 alpha 1 (EEF1A1), mRNA
M-SAA3.2	10639.8	3140.64	mammary serum amyloid A3.2
CTSD	5532.31	2973.85	cathepsin D
LOC102173656	1377.39	2852.27	PREDICTED: Capra hircus histone deacetylase complex subunit SAP25-like (LOC102173656), mRNA
VDUP1	1031.84	2203.98	vitamin D3 up-regulated protein 1
RPL17	4613.13	2104.76	PREDICTED: Capra hircus ribosomal protein L17 (RPL17), mRNA
LOC100860781	9226.49	2034.01	Capra hircus serum amyloid A3 (LOC100860781), mRNA
BRD2	1595.35	1976.23	bromodomain containing 2
BTN1A1	536.284	1971.2	butyrophilin, subfamily 1, member A1
LOC102168701	4193.17	1967.05	PREDICTED: Capra hircus uncharacterized LOC102168701 (LOC102168701), mRNA
RPS29	4775.26	1949.26	PREDICTED: Capra hircus ribosomal protein S29 (RPS29), mRNA
UBB	3112.14	1833.15	ubiquitin B
H-FABP	3954.08	1828.33	Capra hircus heart-type fatty acid binding protein (H-FABP), mRNA
TMSB10	3103.62	1780.8	thymosin beta 10
SRGN	3148.77	1767.87	serglycin
SDC2	1185.71	1756.18	syndecan 2
CD151	1730.8	1726.03	CD151 molecule (Raph blood group)
RPLP1	3814.89	1707.88	PREDICTED: Capra hircus ribosomal protein, large, P1 (RPLP1), mRNA
FAU	2891.84	1686.42	Finkel-Biskis-Reilly murine sarcoma virus (FBR-MuSV) ubiquitously expressed
LOC102168547	2287.38	1600.14	PREDICTED: Capra hircus beta-2-microglobulin-like (LOC102168547), mRNA
RPS8	4518.01	1568.67	PREDICTED: Capra hircus ribosomal protein S8 (RPS8), mRNA
TPT1	3397.31	1555.05	PREDICTED: Capra hircus tumor protein, translationally-controlled 1 (TPT1), mRNA
RPS12	3619.75	1538.47	PREDICTED: Capra hircus ribosomal protein S12 (RPS12), mRNA
TMSB10	3421.68	1535.87	PREDICTED: Capra hircus thymosin beta 10 (TMSB10), mRNA
RPL27A	3503.85	1523.59	PREDICTED: Capra hircus ribosomal protein L27a (RPL27A), mRNA
RPL13A	3781.96	1504.25	PREDICTED: Capra hircus ribosomal protein L13a (RPL13A), mRNA
UBB	3334.33	1438.82	PREDICTED: Capra hircus ubiquitin B (UBB), mRNA
RPS3A	2894.05	1432.96	PREDICTED: Capra hircus ribosomal protein S3A (RPS3A), mRNA
BOLA	1893.74	1371.3	MHC class I heavy chain
RPL23	3139.93	1360.19	PREDICTED: Capra hircus ribosomal protein L23 (RPL23), mRNA
RPS19	3730.61	1341.57	PREDICTED: Capra hircus ribosomal protein S19 (RPS19), mRNA
LOC101115169	1386.33	1325.31	Ovis aries uncharacterized LOC101115169
SRGN	2974.14	1313.27	PREDICTED: Capra hircus serglycin (SRGN), transcript variant X1, mRNA
B2M	1517.95	1303.8	beta-2-microglobulin
RPS28	3721.26	1303.57	PREDICTED: Capra hircus ribosomal protein S28 (RPS28), mRNA
UBA52	2172.65	1294.49	ubiquitin A-52 residue ribosomal protein fusion product 1
SAT1	2738.46	1277.48	spermidine/spermine N1-acetyltransferase 1
4E-BP1	2849.62	1255.04	Capra hircus 4E-BP1 protein (4E-BP1), mRNA
RPL35A	2602.34	1254.69	PREDICTED: Capra hircus ribosomal protein L35a (RPL35A), transcript variant X1, mRNA
RPL35	3211.88	1214.38	PREDICTED: Capra hircus ribosomal protein L35 (RPL35), mRNA
LOC102175427	3010.58	1207.67	PREDICTED: Capra hircus 40S ribosomal protein SA-like (LOC102175427), mRNA
RPL7A	2453.88	1191.13	PREDICTED: Capra hircus ribosomal protein L7a (RPL7A), mRNA
RPL19	2546.45	1190.8	PREDICTED: Capra hircus ribosomal protein L19 (RPL19), mRNA
RPS7	2760.18	1188.85	PREDICTED: Capra hircus ribosomal protein S7 (RPS7), mRNA
LOC102168701	1861.89	1183.26	Capra hircus uncharacterized LOC102168701
RPS17L	2585.02	1182.53	PREDICTED: Capra hircus ribosomal protein S17-like (RPS17L), mRNA
RPS2	3231.33	1180.64	PREDICTED: Capra hircus ribosomal protein S2 (RPS2), mRNA
RPS11	2861.74	1162.06	PREDICTED: Capra hircus ribosomal protein S11 (RPS11), mRNA
CTSB	2470.74	1121.35	cathepsin B
RPS27A	2512.44	1119.17	PREDICTED: Capra hircus ribosomal protein S27a (RPS27A), mRNA
RPL4	2104.64	1118.91	PREDICTED: Capra hircus ribosomal protein L4 (RPL4), mRNA
LOC102174523	2367.93	1084.4	PREDICTED: Capra hircus 60S ribosomal protein L21-like (LOC102174523), mRNA
RPS15A	2355.5	1077.49	PREDICTED: Capra hircus ribosomal protein S15a (RPS15A), mRNA
RPLP0	2829.52	1072.59	PREDICTED: Capra hircus ribosomal protein, large, P0 (RPLP0), mRNA
LOC102187639	2242.84	1063.84	PREDICTED: Capra hircus 60S ribosomal protein L10-like (LOC102187639), mRNA
ACTB	1368.2	1041.85	actin, beta
RPLP2	2712.28	1039.61	PREDICTED: Capra hircus ribosomal protein, large, P2 (RPLP2), mRNA
SSR4	1625.43	1017.25	signal sequence receptor, delta
TXNIP	624.455	1015.54	PREDICTED: Capra hircus thioredoxin interacting protein (TXNIP), mRNA
TALDO1	1662.74	1007.37	transaldolase 1
CD53	1226.25	1001.22	CD53 molecule
BTN1A1	348.272	980.164	Capra hircus butyrophilin, subfamily 1, member A1 (BTN1A1), mRNA
RPL39	2635.75	978.672	PREDICTED: Capra hircus ribosomal protein L39 (RPL39), mRNA
RPS27	2128.87	974.079	PREDICTED: Capra hircus ribosomal protein S27 (RPS27), mRNA
RPL26	1770.33	969.352	PREDICTED: Capra hircus ribosomal protein L26 (RPL26), mRNA
GNB2L1	2058.88	957.692	PREDICTED: Capra hircus guanine nucleotide binding protein (G protein), beta polypeptide 2-like 1 (GNB2L1), mRNA
NOTCH1	640.745	950.624	notch 1
RPL12	2093.95	926.304	PREDICTED: Capra hircus ribosomal protein L12 (RPL12), mRNA
SERPINB4	1501.52	911.344	serpin peptidase inhibitor, clade B (ovalbumin), member 4
ST14	708.53	903.088	suppression of tumorigenicity 14 (colon carcinoma)
RPL8	2172.62	893.591	PREDICTED: Capra hircus ribosomal protein L8 (RPL8), mRNA
RPL18A	2199.12	877.841	PREDICTED: Capra hircus ribosomal protein L18a (RPL18A), mRNA
PSAP	1139.46	874.396	prosaposin
RPS9	2480.56	868.026	PREDICTED: Capra hircus ribosomal protein S9 (RPS9), mRNA
RPS14	1833	865.845	PREDICTED: Capra hircus ribosomal protein S14 (RPS14), transcript variant X1, mRNA
PABPC1	1004.59	864.396	PREDICTED: Macaca fascicularis poly(A) binding protein, cytoplasmic 1
LOC102172631	1934.6	863.386	PREDICTED: Capra hircus 60S ribosomal protein L10-like (LOC102172631), mRNA
RPL28	2155.45	861.462	PREDICTED: Capra hircus ribosomal protein L28 (RPL28), mRNA
HSPA8	1545.19	846.465	heat shock 70kDa protein 8
ACTG1	1254.98	844.619	actin, gamma 1
HID1	826.489	840.356	HID1 domain containing
LOC102188153	1777.8	822.884	PREDICTED: Capra hircus 60S ribosomal protein L37a-like (LOC102188153), mRNA
H-FABP	1364.33	821.339	heart-type fatty acid binding protein
MFGE8	525.534	820.029	milk fat globule-EGF factor 8 protein
TMSB4X	1739.96	819.046	Capra hircus thymosin beta 4, X-linked (TMSB4X), mRNA
LOC102171217	1589.57	812.144	PREDICTED: Capra hircus 40S ribosomal protein S24-like (LOC102171217), transcript variant X2, mRNA
RPL30	1538.67	800.282	PREDICTED: Capra hircus ribosomal protein L30 (RPL30), mRNA
RPL23A	1611.63	797.283	PREDICTED: Capra hircus ribosomal protein L23a (RPL23A), mRNA
RPS26	2236.54	788.5	PREDICTED: Capra hircus ribosomal protein S26 (RPS26), mRNA
LOC102171512	1810.22	784.707	PREDICTED: Capra hircus 40S ribosomal protein S11-like (LOC102171512), partial mRNA
TMEM160	502.594	779.478	transmembrane protein 160
DUSP2	843.501	777.87	dual specificity phosphatase 2
LOC102186358	1810.08	777.131	PREDICTED: Capra hircus 40S ribosomal protein S6-like (LOC102186358), mRNA
LOC102172558	1431.64	773.41	PREDICTED: Capra hircus 40S ribosomal protein S25-like (LOC102172558), mRNA
LOC102191702	1855.95	773.126	PREDICTED: Capra hircus 40S ribosomal protein S15-like (LOC102191702), mRNA
RPL14	2127.33	772.981	PREDICTED: Capra hircus ribosomal protein L14 (RPL14), mRNA
RPL11	1896.06	766.127	PREDICTED: Capra hircus ribosomal protein L11 (RPL11), mRNA
VNN2	628.589	755.562	vanin 2
PIGR	267.646	746.166	polymeric immunoglobulin receptor
LOC102183449	1934.92	737.366	PREDICTED: Capra hircus 40S ribosomal protein S5-like (LOC102183449), mRNA
CTSB	2112.33	732.795	PREDICTED: Capra hircus cathepsin B (CTSB), mRNA
RPL6	2004.65	731.24	PREDICTED: Capra hircus ribosomal protein L6 (RPL6), mRNA
ALDOA	1875.74	729.119	aldolase A, fructose-bisphosphate
RPS3	1897.42	727.218	PREDICTED: Capra hircus ribosomal protein S3 (RPS3), mRNA
SAA3	1295.84	724.869	serum amyloid A 3
FAU	1683.76	722.437	PREDICTED: Capra hircus Finkel-Biskis-Reilly murine sarcoma virus (FBR-MuSV) ubiquitously expressed (FAU), transcript variant X2, mRNA
RPL18	1733.88	712.408	PREDICTED: Capra hircus ribosomal protein L18 (RPL18), mRNA
LOC102168952	1850.15	705.303	PREDICTED: Capra hircus 40S ribosomal protein S20-like (LOC102168952), mRNA
RPL9	1373.48	680.598	PREDICTED: Capra hircus ribosomal protein L9 (RPL9), transcript variant X2, mRNA
SLC2A3	1584.53	678.549	solute carrier family 2 (facilitated glucose transporter), member 3
RPL7	1316.85	674.572	PREDICTED: Capra hircus ribosomal protein L7 (RPL7), mRNA
RPS21	1420.24	672.742	PREDICTED: Capra hircus ribosomal protein S21 (RPS21), mRNA
RPS16	1630.24	669.14	PREDICTED: Capra hircus ribosomal protein S16 (RPS16), mRNA
HSPA8	1474.35	667.095	PREDICTED: Capra hircus heat shock 70kDa protein 8 (HSPA8), mRNA
RAB1A	976.533	666.336	RAB1A member RAS oncogene family
RPL27	1395.29	662.474	PREDICTED: Capra hircus ribosomal protein L27 (RPL27), transcript variant X1, mRNA
LAPTM5	710.132	656.079	lysosomal protein transmembrane 5
S100A11	1308.12	652.093	PREDICTED: Capra hircus S100 calcium binding protein A11 (S100A11), mRNA
RPL3	1482.06	649.905	PREDICTED: Capra hircus ribosomal protein L3 (RPL3), mRNA
RPL29	1715.28	647.358	PREDICTED: Capra hircus ribosomal protein L29 (RPL29), transcript variant X1, mRNA
RPL24	1549.18	643.142	PREDICTED: Capra hircus ribosomal protein L24 (RPL24), mRNA
GSTP1	717.047	634.885	glutathione S-transferase pi 1
TMSB4X	1008.88	632.881	thymosin beta 4, X-linked
CD81	611.008	629.846	CD81 molecule
CXCR4	606.266	626.385	chemokine (C-X-C motif) receptor 4
PLIN2	293.752	626.035	perilipin 2
JUN	1630.21	620.226	jun proto-oncogene
KDM6B	487.666	617.506	lysine (K)-specific demethylase 6B
PRDX1	836.322	603.173	peroxiredoxin 1
RPL10A	1247.21	597.943	PREDICTED: Capra hircus ribosomal protein L10a (RPL10A), transcript variant X1, mRNA
HSP90AA1	1211.73	585.129	heat shock protein 90kDa alpha (cytosolic), class A member 1
GPX1	970.414	584.137	glutathione peroxidase 1
SDS	1196.64	583.71	serine dehydratase
CD63	1006.32	581.706	CD63 molecule
VIM	1125.21	574.948	vimentin
NFKBIA	718.572	570.253	nuclear factor of kappa light polypeptide gene enhancer in B-cells inhibitor, alpha
BRP44L	747.986	568.174	brain protein 44-like
XDH	543.987	567.698	xanthine dehydrogenase
GNAS	716.875	566.857	GNAS complex locus
LOC102179869	1164.08	565.36	PREDICTED: Capra hircus 60S ribosomal protein L5-like (LOC102179869), mRNA
LOC102185447	1506.17	564.702	PREDICTED: Capra hircus 40S ribosomal protein S4-like (LOC102185447), mRNA
SCD1	173.58	563.682	stomatal cytokinesis-defective 1
OAZ1	931.11	562.312	ornithine decarboxylase antizyme 1
MPC2	898.246	560.02	mitochondrial pyruvate carrier 2
LOC102184559	1162.9	558.329	PREDICTED: Capra hircus 40S ribosomal protein S10-like (LOC102184559), mRNA
IL8	1936.84	554.769	PREDICTED: Capra hircus interleukin 8 (IL8), mRNA
RPS10	1419.23	552.87	Capra hircus ribosomal protein S10 (RPS10), mRNA
CIDEA	679.486	551.974	cell death-inducing DFFA-like effector a
LOC100860804	1550.8	551.93	PREDICTED: Capra hircus spermidine/spermine N-acetyltransferase (LOC100860804), mRNA
RPS18	1326.13	548.213	Capra hircus ribosomal protein S18 (RPS18), mRNA
OST4	637.696	548.103	PREDICTED: Bos mutus oligosaccharyltransferase 4 homolog (S. cerevisiae)
ZFP36	950.864	539.702	zinc finger protein 36, C3H type, homolog (mouse)
IFI47	313.776	539.402	interferon gamma inducible protein 47
LOC102180996	1141.61	537.199	PREDICTED: Capra hircus 60S ribosomal protein L34-like (LOC102180996), mRNA
LOC102182132	900.205	532.359	PREDICTED: Capra hircus 60S ribosomal protein L36a-like (LOC102182132), mRNA
CTBP1	637.325	530.094	C-terminal binding protein 1
COTL1	611.762	526.942	coactosin-like 1 (Dictyostelium)
PTGES3	909.648	526.235	PREDICTED: Bos mutus prostaglandin E synthase 3 (cytosolic)
EIF1	1049.68	522.121	PREDICTED: Capra hircus eukaryotic translation initiation factor 1 (EIF1), partial mRNA
PY07288	240.536	517.583	RNase H
RPL36	1312.92	511.023	PREDICTED: Capra hircus ribosomal protein L36 (RPL36), mRNA
ATF4	768.421	507.709	PREDICTED: Capra hircus activating transcription factor 4 (ATF4), mRNA
CTSD	1145.3	505.013	PREDICTED: Capra hircus cathepsin D (CTSD), mRNA
LPO	72.7718	502.871	lactoperoxidase

## Sheet: 120d DAVID annotations
Category	Term	Count	PValue	Genes
GOTERM_BP_FAT	GO:0006414~translational elongation	56	1.36634e-92	RPL18, RPL17, RPL19, RPL14, RPLP2, RPS2, RPS3, RPS3A, RPLP0, RPLP1, FAU, RPL11, RPL12, RPS27A, RPL35A, RPS18, RPS19, RPS16, RPS14, RPS12, RPS10, RPS11, UBB, UBA52, RPL27A, RPL35, RPS15A, RPL36, RPL39, RPS26, RPL30, RPS27, RPS28, RPS29, RPL7, RPL6, RPL9, RPL8, RPL3, RPL10A, RPL7A, RPL4, RPS21, EEF1A1, RPL26, RPS9, RPL27, RPL23A, RPL24, RPS8, RPL28, RPL29, RPS7, RPL23, RPL18A, RPL13A
GOTERM_BP_FAT	GO:0006412~translation	57	2.13072e-60	RPL18, RPL17, RPL19, RPL14, RPLP2, RPS2, RPS3, RPS3A, RPLP0, RPLP1, FAU, RPL11, EIF1, RPL12, RPS27A, RPL35A, RPS18, RPS19, RPS16, RPS14, RPS12, RPS10, RPS11, UBB, UBA52, RPL27A, RPL35, RPS15A, RPL36, RPL39, RPS26, RPL30, RPS27, RPS28, RPS29, RPL7, RPL6, RPL9, RPL8, RPL3, RPL10A, RPL7A, RPL4, RPS21, EEF1A1, RPL26, RPS9, RPL27, RPL23A, RPL24, RPS8, RPL28, RPL29, RPS7, RPL23, RPL18A, RPL13A
GOTERM_BP_FAT	GO:0042254~ribosome biogenesis	13	4.25308e-10	RPL35A, RPS28, RPS19, RPL14, RPS16, RPL7, RPS14, RPLP0, RPL26, RPL11, RPL24, RPL7A, RPS7
GOTERM_BP_FAT	GO:0042273~ribosomal large subunit biogenesis	6	9.48068e-09	RPL35A, RPL14, RPL7, RPL26, RPL11, RPL24
GOTERM_BP_FAT	GO:0022613~ribonucleoprotein complex biogenesis	13	3.62195e-08	RPL35A, RPS28, RPS19, RPL14, RPS16, RPL7, RPS14, RPLP0, RPL26, RPL11, RPL24, RPL7A, RPS7
GOTERM_BP_FAT	GO:0006364~rRNA processing	10	7.54431e-08	RPL35A, RPS28, RPS19, RPL14, RPS16, RPL7, RPS14, RPL26, RPL11, RPS7
GOTERM_BP_FAT	GO:0016072~rRNA metabolic process	10	1.09479e-07	RPL35A, RPS28, RPS19, RPL14, RPS16, RPL7, RPS14, RPL26, RPL11, RPS7
GOTERM_BP_FAT	GO:0042274~ribosomal small subunit biogenesis	5	1.50821e-06	RPS28, RPS19, RPS16, RPS14, RPS7
GOTERM_BP_FAT	GO:0034470~ncRNA processing	10	2.82889e-05	RPL35A, RPS28, RPS19, RPL14, RPS16, RPL7, RPS14, RPL26, RPL11, RPS7
GOTERM_BP_FAT	GO:0034660~ncRNA metabolic process	10	0.00013997	RPL35A, RPS28, RPS19, RPL14, RPS16, RPL7, RPS14, RPL26, RPL11, RPS7
GOTERM_BP_FAT	GO:0043065~positive regulation of apoptosis	13	0.000268877	TXNIP, LALBA, GPX1, NOTCH1, RPS3A, JUN, CIDEA, RPL11, UBB, PRDX1, UBA52, RPS27A, RPS3
GOTERM_BP_FAT	GO:0043068~positive regulation of programmed cell death	13	0.000286477	TXNIP, LALBA, GPX1, NOTCH1, RPS3A, JUN, CIDEA, RPL11, UBB, PRDX1, UBA52, RPS27A, RPS3
GOTERM_BP_FAT	GO:0010942~positive regulation of cell death	13	0.000298747	TXNIP, LALBA, GPX1, NOTCH1, RPS3A, JUN, CIDEA, RPL11, UBB, PRDX1, UBA52, RPS27A, RPS3
GOTERM_BP_FAT	GO:0042062~long-term strengthening of neuromuscular junction	3	0.000692374	UBB, UBA52, RPS27A
GOTERM_BP_FAT	GO:0042981~regulation of apoptosis	17	0.00112806	LALBA, TXNIP, NFKBIA, CIDEA, PRDX1, RPS3, GPX1, NOTCH1, RPS3A, JUN, TPT1, RPL11, UBB, CTSB, RPS27A, GSTP1, UBA52
GOTERM_BP_FAT	GO:0048742~regulation of skeletal muscle fiber development	4	0.001171	NOTCH1, UBB, UBA52, RPS27A
GOTERM_BP_FAT	GO:0043067~regulation of programmed cell death	17	0.00125114	LALBA, TXNIP, NFKBIA, CIDEA, PRDX1, RPS3, GPX1, NOTCH1, RPS3A, JUN, TPT1, RPL11, UBB, CTSB, RPS27A, GSTP1, UBA52
GOTERM_BP_FAT	GO:0042542~response to hydrogen peroxide	5	0.00125369	TXNIP, GPX1, LPO, JUN, PRDX1
GOTERM_BP_FAT	GO:0010941~regulation of cell death	17	0.00130015	LALBA, TXNIP, NFKBIA, CIDEA, PRDX1, RPS3, GPX1, NOTCH1, RPS3A, JUN, TPT1, RPL11, UBB, CTSB, RPS27A, GSTP1, UBA52
GOTERM_BP_FAT	GO:0008582~regulation of synaptic growth at neuromuscular junction	3	0.00143801	UBB, UBA52, RPS27A
GOTERM_BP_FAT	GO:0006917~induction of apoptosis	10	0.00152584	LALBA, GPX1, RPS3A, CIDEA, RPL11, UBB, PRDX1, UBA52, RPS27A, RPS3
GOTERM_BP_FAT	GO:0012502~induction of programmed cell death	10	0.00155895	LALBA, GPX1, RPS3A, CIDEA, RPL11, UBB, PRDX1, UBA52, RPS27A, RPS3
GOTERM_BP_FAT	GO:0010035~response to inorganic substance	8	0.00173588	TXNIP, XDH, ACTG1, ACTB, GPX1, LPO, JUN, PRDX1
GOTERM_BP_FAT	GO:0048641~regulation of skeletal muscle tissue development	4	0.00181535	NOTCH1, UBB, UBA52, RPS27A
GOTERM_BP_FAT	GO:0051235~maintenance of location	5	0.00205974	NFKBIA, TMSB4X, TMSB10, FTH1, SRGN
GOTERM_BP_FAT	GO:0006396~RNA processing	13	0.00219156	ZFP36, RPL35A, RPL14, RPL26, RPS7, RPS19, RPS28, RPL7, RPS16, RPS14, RPL11, RPL10A, PABPC1
GOTERM_BP_FAT	GO:0051153~regulation of striated muscle cell differentiation	4	0.00241941	NOTCH1, UBB, UBA52, RPS27A
GOTERM_BP_FAT	GO:0000302~response to reactive oxygen species	5	0.00367108	TXNIP, GPX1, LPO, JUN, PRDX1
GOTERM_BP_FAT	GO:0051147~regulation of muscle cell differentiation	4	0.00427145	NOTCH1, UBB, UBA52, RPS27A
GOTERM_BP_FAT	GO:0007409~axonogenesis	7	0.00582567	ACTB, NOTCH1, CXCR4, RPL24, UBB, UBA52, RPS27A
GOTERM_BP_FAT	GO:0006928~cell motion	11	0.00678363	ACTG1, ACTB, GPX1, IL8, CXCR4, VIM, RPL24, UBB, UBA52, VNN2, RPS27A
GOTERM_BP_FAT	GO:0048638~regulation of developmental growth	4	0.00721862	UBB, UBA52, RPS27A, SPP1
GOTERM_BP_FAT	GO:0045185~maintenance of protein location	4	0.00765324	NFKBIA, TMSB4X, TMSB10, SRGN
GOTERM_BP_FAT	GO:0006916~anti-apoptosis	7	0.00793165	GPX1, TPT1, NFKBIA, UBB, UBA52, RPS27A, GSTP1
GOTERM_BP_FAT	GO:0048667~cell morphogenesis involved in neuron differentiation	7	0.00848667	ACTB, NOTCH1, CXCR4, RPL24, UBB, UBA52, RPS27A
GOTERM_BP_FAT	GO:0016202~regulation of striated muscle tissue development	4	0.00856807	NOTCH1, UBB, UBA52, RPS27A
GOTERM_BP_FAT	GO:0042744~hydrogen peroxide catabolic process	3	0.00881432	GPX1, LPO, PRDX1
GOTERM_BP_FAT	GO:0048634~regulation of muscle development	4	0.00904851	NOTCH1, UBB, UBA52, RPS27A
GOTERM_BP_FAT	GO:0048812~neuron projection morphogenesis	7	0.00926947	ACTB, NOTCH1, CXCR4, RPL24, UBB, UBA52, RPS27A
GOTERM_BP_FAT	GO:0070301~cellular response to hydrogen peroxide	3	0.00986191	GPX1, LPO, PRDX1
GOTERM_BP_FAT	GO:0051963~regulation of synaptogenesis	3	0.00986191	UBB, UBA52, RPS27A
GOTERM_BP_FAT	GO:0043066~negative regulation of apoptosis	9	0.0101152	GPX1, NOTCH1, TPT1, NFKBIA, CIDEA, UBB, UBA52, RPS27A, GSTP1
GOTERM_BP_FAT	GO:0043069~negative regulation of programmed cell death	9	0.0109458	GPX1, NOTCH1, TPT1, NFKBIA, CIDEA, UBB, UBA52, RPS27A, GSTP1
GOTERM_BP_FAT	GO:0060548~negative regulation of cell death	9	0.0111179	GPX1, NOTCH1, TPT1, NFKBIA, CIDEA, UBB, UBA52, RPS27A, GSTP1
GOTERM_BP_FAT	GO:0007411~axon guidance	5	0.0127016	CXCR4, RPL24, UBB, UBA52, RPS27A
GOTERM_BP_FAT	GO:0050807~regulation of synapse organization	3	0.0133155	UBB, UBA52, RPS27A
GOTERM_BP_FAT	GO:0042127~regulation of cell proliferation	14	0.0150558	TXNIP, CTBP1, IL8, S100A11, NFKBIA, RPS9, RPS15A, MFGE8, CHEK1, FTH1, GPX1, NOTCH1, JUN, CD81
GOTERM_BP_FAT	GO:0000904~cell morphogenesis involved in differentiation	7	0.0171704	ACTB, NOTCH1, CXCR4, RPL24, UBB, UBA52, RPS27A
GOTERM_BP_FAT	GO:0030433~ER-associated protein catabolic process	3	0.0172158	UBB, UBA52, RPS27A
GOTERM_BP_FAT	GO:0050803~regulation of synapse structure and activity	3	0.0172158	UBB, UBA52, RPS27A
GOTERM_BP_FAT	GO:0048858~cell projection morphogenesis	7	0.0174841	ACTB, NOTCH1, CXCR4, RPL24, UBB, UBA52, RPS27A
GOTERM_BP_FAT	GO:0042743~hydrogen peroxide metabolic process	3	0.018611	GPX1, LPO, PRDX1
GOTERM_BP_FAT	GO:0032989~cellular component morphogenesis	9	0.0190005	ACTG1, ACTB, KRT19, NOTCH1, CXCR4, RPL24, UBB, UBA52, RPS27A
GOTERM_BP_FAT	GO:0032990~cell part morphogenesis	7	0.0211988	ACTB, NOTCH1, CXCR4, RPL24, UBB, UBA52, RPS27A
GOTERM_BP_FAT	GO:0031175~neuron projection development	7	0.0211988	ACTB, NOTCH1, CXCR4, RPL24, UBB, UBA52, RPS27A
GOTERM_BP_FAT	GO:0045637~regulation of myeloid cell differentiation	4	0.0212049	ZFP36, JUN, NFKBIA, GNAS
GOTERM_BP_FAT	GO:0010038~response to metal ion	5	0.0235635	TXNIP, XDH, ACTG1, ACTB, GPX1
GOTERM_BP_FAT	GO:0042257~ribosomal subunit assembly	2	0.0250703	RPS14, RPL24
GOTERM_BP_FAT	GO:0034614~cellular response to reactive oxygen species	3	0.0262611	GPX1, LPO, PRDX1
GOTERM_BP_FAT	GO:0044087~regulation of cellular component biogenesis	5	0.0320063	TMSB4X, TMSB10, UBB, UBA52, RPS27A
GOTERM_BP_FAT	GO:0050806~positive regulation of synaptic transmission	3	0.0331403	UBB, UBA52, RPS27A
GOTERM_BP_FAT	GO:0001525~angiogenesis	5	0.0364302	GPX1, NOTCH1, IL8, CXCR4, JUN
GOTERM_BP_FAT	GO:0051971~positive regulation of transmission of nerve impulse	3	0.0387089	UBB, UBA52, RPS27A
GOTERM_BP_FAT	GO:0031646~positive regulation of neurological system process	3	0.0426049	UBB, UBA52, RPS27A
GOTERM_BP_FAT	GO:0051224~negative regulation of protein transport	3	0.0446057	NFKBIA, CIDEA, SRGN
GOTERM_BP_FAT	GO:0042989~sequestering of actin monomers	2	0.0495174	TMSB4X, TMSB10
GOTERM_BP_FAT	GO:0006979~response to oxidative stress	5	0.0498749	TXNIP, GPX1, LPO, JUN, PRDX1
GOTERM_BP_FAT	GO:0019058~viral infectious cycle	3	0.0508108	CTBP1, CXCR4, CD81
GOTERM_BP_FAT	GO:0034599~cellular response to oxidative stress	3	0.0508108	GPX1, LPO, PRDX1
GOTERM_BP_FAT	GO:0042592~homeostatic process	12	0.0517019	PTGES3, XDH, ALDOA, GPX1, RPS19, CXCR4, JUN, RPS14, TPT1, CIDEA, PRDX1, FTH1
GOTERM_BP_FAT	GO:0048585~negative regulation of response to stimulus	4	0.0523491	ZFP36, GPX1, RPS3, SPP1
GOTERM_BP_FAT	GO:0006413~translational initiation	3	0.0551096	RPS3A, EIF1, RPS3
GOTERM_BP_FAT	GO:0044092~negative regulation of molecular function	7	0.0631712	GPX1, DUSP2, NFKBIA, UBB, UBA52, RPS27A, RPS3
GOTERM_BP_FAT	GO:0034101~erythrocyte homeostasis	3	0.0640716	RPS19, RPS14, PRDX1
GOTERM_BP_FAT	GO:0032102~negative regulation of response to external stimulus	3	0.0663842	ZFP36, GPX1, SPP1
GOTERM_BP_FAT	GO:0048666~neuron development	7	0.066868	ACTB, NOTCH1, CXCR4, RPL24, UBB, UBA52, RPS27A
GOTERM_BP_FAT	GO:0006915~apoptosis	10	0.0676045	GPX1, CXCR4, JUN, NFKBIA, CIDEA, UBB, UBA52, RPS27A, SRGN, RPS3
GOTERM_BP_FAT	GO:0051223~regulation of protein transport	4	0.0716516	NFKBIA, CIDEA, PRDX1, SRGN
GOTERM_BP_FAT	GO:0012501~programmed cell death	10	0.0727169	GPX1, CXCR4, JUN, NFKBIA, CIDEA, UBB, UBA52, RPS27A, SRGN, RPS3
GOTERM_BP_FAT	GO:0051592~response to calcium ion	3	0.078349	TXNIP, ACTG1, ACTB
GOTERM_BP_FAT	GO:0051960~regulation of nervous system development	5	0.0791008	NOTCH1, UBB, UBA52, RPS27A, SPP1
GOTERM_BP_FAT	GO:0031400~negative regulation of protein modification process	4	0.0792189	JUN, UBB, UBA52, RPS27A
GOTERM_BP_FAT	GO:0009617~response to bacterium	5	0.0802747	LALBA, GPX1, JUN, NFKBIA, B2M
GOTERM_BP_FAT	GO:0000902~cell morphogenesis	7	0.0803686	ACTB, NOTCH1, CXCR4, RPL24, UBB, UBA52, RPS27A
GOTERM_BP_FAT	GO:0042255~ribosome assembly	2	0.0811708	RPS14, RPL24
GOTERM_BP_FAT	GO:0050710~negative regulation of cytokine secretion	2	0.0811708	CIDEA, SRGN
GOTERM_BP_FAT	GO:0008219~cell death	11	0.0814767	GPX1, CXCR4, JUN, NFKBIA, CIDEA, CTSD, UBB, UBA52, RPS27A, SRGN, RPS3
GOTERM_BP_FAT	GO:0070201~regulation of establishment of protein localization	4	0.0823401	NFKBIA, CIDEA, PRDX1, SRGN
GOTERM_BP_FAT	GO:0010033~response to organic substance	11	0.0826416	TXNIP, KRT19, HSP90AA1, PLIN2, JUN, NFKBIA, GNAS, MFGE8, HSPA8, B2M, SPP1
GOTERM_BP_FAT	GO:0016265~death	11	0.0844083	GPX1, CXCR4, JUN, NFKBIA, CIDEA, CTSD, UBB, UBA52, RPS27A, SRGN, RPS3
GOTERM_BP_FAT	GO:0030030~cell projection organization	7	0.0907593	ACTB, NOTCH1, CXCR4, RPL24, UBB, UBA52, RPS27A
GOTERM_BP_FAT	GO:0060284~regulation of cell development	5	0.0950303	NOTCH1, UBB, UBA52, RPS27A, SPP1
GOTERM_BP_FAT	GO:0022415~viral reproductive process	3	0.0961164	CTBP1, CXCR4, CD81
GOTERM_BP_FAT	GO:0045214~sarcomere organization	2	0.0966034	ACTG1, KRT19
Category	Term	Count	PValue	Genes
GOTERM_CC_FAT	GO:0022626~cytosolic ribosome	47	8.65869e-76	RPL18, RPL19, RPL14, RPL27A, RPL35, RPS15A, RPL36, RPLP2, RPL39, RPS2, RPS3, RPS26, RPL30, RPS27, RPS28, RPS29, RPL7, RPL6, RPS3A, RPLP0, RPLP1, RPL8, RPL3, FAU, RPL11, RPL7A, RPL4, RPS21, RPS27A, RPL26, RPS9, RPL23A, RPL24, RPL28, RPS8, RPL29, RPS7, RPS18, RPS19, RPL18A, RPS16, RPS14, RPS12, RPS10, RPS11, UBB, UBA52
GOTERM_CC_FAT	GO:0033279~ribosomal subunit	49	9.10544e-68	RPL18, RPL17, RPL19, RPL14, RPLP2, RPS2, RPS3, RPS3A, RPLP0, RPLP1, FAU, RPL11, RPS27A, RPS18, RPS19, RPS16, RPS14, RPS12, RPS10, UBB, RPS11, UBA52, RPL35, RPL27A, RPL36, RPS15A, RPL39, RPS26, RPS27, RPL30, RPS28, RPL7, RPS29, RPL6, RPL8, RPL3, RPL4, RPL7A, RPS21, RPL26, RPS9, RPL24, RPL23A, RPL28, RPS8, RPS7, RPL29, RPL18A, RPL13A
GOTERM_CC_FAT	GO:0005840~ribosome	55	8.46687e-66	RPL18, RPL17, RPL19, RPL14, RPLP2, RPS2, RPS3, RPS3A, RPLP0, RPLP1, FAU, RPL11, RPL12, RPS27A, RPL35A, RPS18, RPS19, RPS16, RPS14, RPS12, RPS10, RPS11, UBB, UBA52, RPL27A, RPL35, RPS15A, RPL36, RPL39, RPS26, RPL30, RPS27, RPS28, RPS29, RPL7, RPL6, RPL9, RPL8, RPL3, RPL10A, RPL7A, RPL4, RPS21, RPL26, RPS9, RPL27, RPL23A, RPL24, RPS8, RPL28, RPL29, RPS7, RPL18A, RPL23, RPL13A
GOTERM_CC_FAT	GO:0044445~cytosolic part	47	1.17791e-59	RPL18, RPL19, RPL14, RPL27A, RPL35, RPS15A, RPL36, RPLP2, RPL39, RPS2, RPS3, RPS26, RPL30, RPS27, RPS28, RPS29, RPL7, RPL6, RPS3A, RPLP0, RPLP1, RPL8, RPL3, FAU, RPL11, RPL7A, RPL4, RPS21, RPS27A, RPL26, RPS9, RPL23A, RPL24, RPL28, RPS8, RPL29, RPS7, RPS18, RPS19, RPL18A, RPS16, RPS14, RPS12, RPS10, RPS11, UBB, UBA52
GOTERM_CC_FAT	GO:0030529~ribonucleoprotein complex	59	1.35937e-49	RPL18, PTGES3, RPL17, RPL19, RPL14, RPLP2, RPS2, RPS3, RPS3A, RPLP0, RPLP1, FAU, RPL11, RPL12, RPS27A, RPL35A, RPS18, RPS19, RPS16, RPS14, RPS12, RPS10, RPS11, UBB, UBA52, RPL27A, RPL35, RPS15A, RPL36, RPL39, RPS26, RPL30, RPS27, RPS28, RPS29, RPL7, RPL6, RPL9, RPL8, RPL3, RPL10A, PABPC1, RPL7A, RPL4, RPS21, HSPA8, ACTB, RPL26, RPL27, RPS9, RPL23A, RPL24, RPS8, RPL28, RPL29, RPS7, RPL23, RPL18A, …
GOTERM_CC_FAT	GO:0005829~cytosol	72	4.77094e-40	RPL18, PTGES3, RPL17, RPL19, RPL14, RPLP2, RPS2, RPS3, ACTG1, GPX1, RPS3A, RPLP0, RPLP1, FAU, RPL11, RPL12, RPS27A, ZFP36, RPL35A, CTBP1, HSP90AA1, RPS18, RPS19, RPS16, JUN, RPS14, RPS12, RPS10, RPS11, UBB, UBA52, XDH, TALDO1, VIM, RPL27A, RPL35, RPS15A, RPL36, NFKBIA, RPL39, FTH1, RPS26, RPS27, RPL30, RPS28, RPL7, RPS29, RPL6, RPL9, RPL8, FASN, RPL3, RPL4, RPL10A, PABPC1, RPL7A, RPS21, HSPA8, AC…
GOTERM_CC_FAT	GO:0022625~cytosolic large ribosomal subunit	24	2.26052e-38	RPL18, RPL19, RPL14, RPL35, RPL27A, RPL26, RPLP2, RPL36, RPL23A, RPL24, RPL39, RPL28, RPL29, RPL30, RPL7, RPL18A, RPL6, RPLP0, RPL8, RPLP1, RPL3, RPL11, RPL4, RPL7A
GOTERM_CC_FAT	GO:0022627~cytosolic small ribosomal subunit	23	2.14999e-35	RPS15A, RPS9, RPS2, RPS8, RPS3, RPS7, RPS26, RPS18, RPS27, RPS19, RPS28, RPS29, RPS16, RPS3A, RPS14, RPS12, FAU, RPS10, UBB, RPS11, RPS21, UBA52, RPS27A
GOTERM_CC_FAT	GO:0015934~large ribosomal subunit	26	1.10305e-34	RPL18, RPL17, RPL19, RPL14, RPL27A, RPL35, RPLP2, RPL36, RPL39, RPL30, RPL7, RPL6, RPLP0, RPL8, RPLP1, RPL3, RPL11, RPL4, RPL7A, RPL26, RPL23A, RPL24, RPL28, RPL29, RPL18A, RPL13A
GOTERM_CC_FAT	GO:0015935~small ribosomal subunit	23	8.40104e-30	RPS15A, RPS9, RPS2, RPS8, RPS3, RPS7, RPS26, RPS18, RPS27, RPS19, RPS28, RPS29, RPS16, RPS3A, RPS14, RPS12, FAU, RPS10, UBB, RPS11, RPS21, UBA52, RPS27A
GOTERM_CC_FAT	GO:0043228~non-membrane-bounded organelle	67	1.06296e-17	RPL18, PTGES3, RPL17, RPL19, RPL14, RPLP2, RPS2, RPS3, ACTG1, RPS3A, RPLP0, RPLP1, TPT1, FAU, RPL11, RPL12, RPS27A, RPL35A, TMSB10, RPS18, KRT19, RPS19, RPS16, JUN, RPS14, RPS12, RPS10, TMSB4X, RPS11, UBB, UBA52, ALDOA, VIM, RPL27A, RPL35, RPS15A, RPL36, CHEK1, RPL39, RPS26, RPL30, RPS27, RPS28, RPL7, RPS29, RPL6, RPL9, RPL8, RPL3, RPL10A, RPL7A, RPL4, RPS21, ACTB, RPL26, RPL27, RPS9, RPL24, RPL2…
GOTERM_CC_FAT	GO:0043232~intracellular non-membrane-bounded organelle	67	1.06296e-17	RPL18, PTGES3, RPL17, RPL19, RPL14, RPLP2, RPS2, RPS3, ACTG1, RPS3A, RPLP0, RPLP1, TPT1, FAU, RPL11, RPL12, RPS27A, RPL35A, TMSB10, RPS18, KRT19, RPS19, RPS16, JUN, RPS14, RPS12, RPS10, TMSB4X, RPS11, UBB, UBA52, ALDOA, VIM, RPL27A, RPL35, RPS15A, RPL36, CHEK1, RPL39, RPS26, RPL30, RPS27, RPS28, RPL7, RPS29, RPL6, RPL9, RPL8, RPL3, RPL10A, RPL7A, RPL4, RPS21, ACTB, RPL26, RPL27, RPS9, RPL24, RPL2…
GOTERM_CC_FAT	GO:0042470~melanosome	6	0.00137878	HSP90AA1, FASN, CTSD, CTSB, PRDX1, HSPA8
GOTERM_CC_FAT	GO:0048770~pigment granule	6	0.00137878	HSP90AA1, FASN, CTSD, CTSB, PRDX1, HSPA8
GOTERM_CC_FAT	GO:0031988~membrane-bounded vesicle	11	0.037151	ALDOA, NOTCH1, HSP90AA1, FASN, CTSD, CTSB, PIGR, PRDX1, HSPA8, SRGN, SPP1
GOTERM_CC_FAT	GO:0031982~vesicle	12	0.0452478	ALDOA, NOTCH1, HSP90AA1, FASN, CTSD, GNAS, CTSB, PIGR, PRDX1, HSPA8, SRGN, SPP1
GOTERM_CC_FAT	GO:0000323~lytic vacuole	6	0.0458101	LAPTM5, PSAP, CTSD, CTSB, CD63, SRGN
GOTERM_CC_FAT	GO:0005764~lysosome	6	0.0458101	LAPTM5, PSAP, CTSD, CTSB, CD63, SRGN
GOTERM_CC_FAT	GO:0005730~nucleolus	12	0.057524	RPS19, RPL23, RPS3A, RPL9, RPS14, RPL35, RPL3, RPL36, RPS9, RPL11, RPS2, RPS7
GOTERM_CC_FAT	GO:0031981~nuclear lumen	20	0.0728168	ACTB, CTBP1, RPL35, RPS9, RPL36, CHEK1, RPS2, RPS7, ATF4, RPS19, RPL23, RPS3A, JUN, RPS14, RPL9, RPL3, RPL11, UBB, UBA52, RPS27A
GOTERM_CC_FAT	GO:0019897~extrinsic to plasma membrane	3	0.0777428	ST14, GNAS, MFGE8
GOTERM_CC_FAT	GO:0005773~vacuole	6	0.0839455	LAPTM5, PSAP, CTSD, CTSB, CD63, SRGN
Category	Term	Count	PValue	Genes
GOTERM_MF_FAT	GO:0003735~structural constituent of ribosome	54	5.17843e-73	RPL18, RPL17, RPL19, RPL14, RPLP2, RPS2, RPS3, RPS3A, RPLP0, RPLP1, FAU, RPL11, RPL12, RPS27A, RPL35A, RPS18, RPS19, RPS16, RPS14, RPS12, RPS11, UBB, UBA52, RPL27A, RPL35, RPS15A, RPL36, RPL39, RPS26, RPL30, RPS27, RPS28, RPS29, RPL7, RPL6, RPL9, RPL8, RPL3, RPL10A, RPL7A, RPL4, RPS21, RPL26, RPS9, RPL27, RPL23A, RPL24, RPS8, RPL28, RPL29, RPS7, RPL18A, RPL23, RPL13A
GOTERM_MF_FAT	GO:0005198~structural molecule activity	58	1.23556e-45	RPL18, RPL17, RPL19, RPL14, RPLP2, RPS2, RPS3, ACTG1, RPS3A, RPLP0, RPLP1, FAU, RPL11, RPL12, RPS27A, RPL35A, RPS18, KRT19, RPS19, RPS16, RPS14, RPS12, RPS11, UBB, UBA52, VIM, RPL27A, RPL35, RPS15A, RPL36, RPL39, RPS26, RPL30, RPS27, RPS28, RPS29, RPL7, RPL6, RPL9, RPL8, RPL3, RPL10A, RPL7A, RPL4, RPS21, ACTB, RPL26, RPL27, RPS9, RPL23A, RPL24, RPS8, RPL28, RPL29, RPS7, RPL23, RPL18A, RPL13A
GOTERM_MF_FAT	GO:0003723~RNA binding	42	6.35887e-24	RPL18, RPL19, RPL14, RPL27A, RPL35, RPS15A, RPLP2, RPL39, RPS2, RPS3, RPS26, RPL30, RPL7, RPL6, RPS3A, RPL9, RPLP0, RPLP1, RPL8, RPL3, FAU, RPL11, RPL12, RPL7A, PABPC1, RPL10A, RPL4, ZFP36, RPL35A, RPL26, RPS9, RPL23A, RPL24, RPL28, RPL29, RPS7, RPS18, RPS19, RPL18A, RPS16, RPS14, RPS11
GOTERM_MF_FAT	GO:0019843~rRNA binding	7	1.30705e-07	RPS18, RPL9, RPL8, RPS9, RPL11, RPL23A, RPS11
GOTERM_MF_FAT	GO:0003729~mRNA binding	7	1.93891e-05	ZFP36, RPS26, RPL7, RPS14, RPL35, PABPC1, RPS3
GOTERM_MF_FAT	GO:0019900~kinase binding	6	0.0180444	ACTB, DUSP2, VIM, CHEK1, FTH1, RPS3
GOTERM_MF_FAT	GO:0005200~structural constituent of cytoskeleton	4	0.0248429	ACTG1, ACTB, KRT19, VIM
GOTERM_MF_FAT	GO:0045182~translation regulator activity	3	0.0248862	RPS14, RPS9, PABPC1
GOTERM_MF_FAT	GO:0016684~oxidoreductase activity, acting on peroxide as acceptor	3	0.0299089	GPX1, LPO, PRDX1
GOTERM_MF_FAT	GO:0004601~peroxidase activity	3	0.0299089	GPX1, LPO, PRDX1
GOTERM_MF_FAT	GO:0019901~protein kinase binding	5	0.0362385	ACTB, DUSP2, VIM, CHEK1, RPS3
GOTERM_MF_FAT	GO:0016209~antioxidant activity	3	0.0600889	GPX1, LPO, PRDX1
GOTERM_MF_FAT	GO:0019899~enzyme binding	9	0.0759811	ACTB, DUSP2, VIM, NFKBIA, CHEK1, COTL1, GNB2L1, FTH1, RPS3
Category	Term	Count	PValue	Genes
KEGG_PATHWAY	hsa03010:Ribosome	53	2.3863e-76	RPL18, RPL17, RPL19, RPL14, RPLP2, RPS2, RPS3, RPS3A, RPLP0, RPLP1, FAU, RPL11, RPL12, RPS27A, RPL35A, RPS18, RPS19, RPS16, RPS12, RPS10, RPS11, UBA52, RPL27A, RPL35, RPL36, RPS15A, RPL39, RPS26, RPL30, RPS27, RPS28, RPS29, RPL7, RPL6, RPL9, RPL8, RPL3, RPL10A, RPL7A, RPL4, RPS21, RPL26, RPS9, RPL27, RPL23A, RPL24, RPS8, RPL28, RPL29, RPS7, RPL18A, RPL23, RPL13A
REACTOME_PATHWAY	REACT_1762:3' -UTR-mediated translational regulation	56	4.11313e-67	RPL18, RPL17, RPL19, RPL14, RPLP2, RPS2, RPS3, RPS3A, RPLP0, RPLP1, FAU, RPL11, RPL12, RPS27A, RPL35A, RPS18, RPS19, RPS16, RPS14, RPS12, RPS10, RPS11, UBB, UBA52, RPL27A, RPL35, RPS15A, RPL36, RPL39, RPS26, RPL30, RPS27, RPS28, RPS29, RPL7, RPL6, RPL9, RPL8, RPL3, RPL10A, PABPC1, RPL7A, RPL4, RPS21, RPL26, RPS9, RPL27, RPL23A, RPL24, RPS8, RPL28, RPL29, RPS7, RPL23, RPL18A, RPL13A
REACTOME_PATHWAY	REACT_6167:Influenza Infection	55	5.43599e-54	RPL18, RPL17, RPL19, RPL14, RPLP2, RPS2, RPS3, RPS3A, RPLP0, RPLP1, FAU, RPL11, RPL12, RPS27A, RPL35A, RPS18, RPS19, RPS16, RPS14, RPS12, RPS10, RPS11, UBB, UBA52, RPL27A, RPL35, RPS15A, RPL36, RPL39, RPS26, RPL30, RPS27, RPS28, RPS29, RPL7, RPL6, RPL9, RPL8, RPL3, RPL10A, RPL7A, RPL4, RPS21, RPL26, RPS9, RPL27, RPL23A, RPL24, RPS8, RPL28, RPL29, RPS7, RPL18A, RPL23, RPL13A
REACTOME_PATHWAY	REACT_17015:Metabolism of proteins	58	6.28866e-50	RPL18, RPL17, RPL19, RPL14, RPLP2, RPS2, RPS3, RPS3A, RPLP0, RPLP1, FAU, RPL11, RPL12, RPS27A, RPL35A, RPS18, RPS19, RPS16, RPS14, RPS12, RPS10, RPS11, UBB, UBA52, RPL27A, RPL35, RPS15A, RPL36, RPL39, RPS26, RPL30, RPS27, RPS28, RPS29, RPL7, RPL6, RPL9, RPL8, RPL3, RPL10A, PABPC1, RPL7A, RPL4, RPS21, ACTB, EEF1A1, RPL26, RPL27, RPS9, RPL23A, RPL24, RPS8, RPL28, RPL29, RPS7, RPL23, RPL18A, RPL13A
REACTOME_PATHWAY	REACT_71:Gene Expression	58	3.23385e-37	RPL18, RPL17, RPL19, RPL14, RPLP2, RPS2, RPS3, RPS3A, RPLP0, RPLP1, FAU, RPL11, RPL12, RPS27A, RPL35A, RPS18, RPS19, RPS16, RPS14, RPS12, RPS10, RPS11, UBB, UBA52, RPL27A, RPL35, RPS15A, RPL36, RPL39, RPS26, RPL30, RPS27, RPS28, RPS29, RPL7, RPL6, RPL9, RPL8, RPL3, RPL10A, PABPC1, RPL7A, RPL4, RPS21, EEF1A1, RPL26, RPL27, RPS9, RPL23A, RPL24, RPS8, RPL28, RPL29, RPS7, NOTCH1, RPL23, RPL18A, RPL13A
BIOCARTA	h_freePathway:Free Radical Induced Apoptosis	3	0.00896339	XDH, GPX1, IL8
PANTHER_PATHWAY	P00006:Apoptosis signaling pathway	4	0.0227123	ATF4, JUN, NFKBIA, HSPA8
BBID	73.Integrins_and_other_cell-surface_receptors	3	0.0301698	CD81, CD63, CD151
BIOCARTA	h_atmPathway:ATM Signaling Pathway	3	0.0422981	JUN, NFKBIA, CHEK1

## Sheet: 120d annotation clustering
Annotation Cluster 1	Enrichment Score: 56.19290921878515
Category	Term	Count	PValue	Genes
KEGG_PATHWAY	hsa03010:Ribosome	53	2.3863e-76	RPL18, RPL17, RPL19, RPL14, RPLP2, RPS2, RPS3, RPS3A, RPLP0, RPLP1, FAU, RPL11, RPL12, RPS27A, RPL35A, RPS18, RPS19, RPS16, RPS12, RPS10, RPS11, UBA52, RPL27A, RPL35, RPL36, RPS15A, RPL39, RPS26, RPL30, RPS27, RPS28, RPS29, RPL7, RPL6, RPL9, RPL8, RPL3, RPL10A, RPL7A, RPL4, RPS21, RPL26, RPS9, RPL27, RPL23A, RPL24, RPS8, RPL28, RPL29, RPS7, RPL18A, RPL23, RPL13A
REACTOME_PATHWAY	REACT_1762:3' -UTR-mediated translational regulation	56	4.11313e-67	RPL18, RPL17, RPL19, RPL14, RPLP2, RPS2, RPS3, RPS3A, RPLP0, RPLP1, FAU, RPL11, RPL12, RPS27A, RPL35A, RPS18, RPS19, RPS16, RPS14, RPS12, RPS10, RPS11, UBB, UBA52, RPL27A, RPL35, RPS15A, RPL36, RPL39, RPS26, RPL30, RPS27, RPS28, RPS29, RPL7, RPL6, RPL9, RPL8, RPL3, RPL10A, PABPC1, RPL7A, RPL4, RPS21, RPL26, RPS9, RPL27, RPL23A, RPL24, RPS8, RPL28, RPL29, RPS7, RPL23, RPL18A, RPL13A
REACTOME_PATHWAY	REACT_6167:Influenza Infection	55	5.43599e-54	RPL18, RPL17, RPL19, RPL14, RPLP2, RPS2, RPS3, RPS3A, RPLP0, RPLP1, FAU, RPL11, RPL12, RPS27A, RPL35A, RPS18, RPS19, RPS16, RPS14, RPS12, RPS10, RPS11, UBB, UBA52, RPL27A, RPL35, RPS15A, RPL36, RPL39, RPS26, RPL30, RPS27, RPS28, RPS29, RPL7, RPL6, RPL9, RPL8, RPL3, RPL10A, RPL7A, RPL4, RPS21, RPL26, RPS9, RPL27, RPL23A, RPL24, RPS8, RPL28, RPL29, RPS7, RPL18A, RPL23, RPL13A
REACTOME_PATHWAY	REACT_17015:Metabolism of proteins	58	6.28866e-50	RPL18, RPL17, RPL19, RPL14, RPLP2, RPS2, RPS3, RPS3A, RPLP0, RPLP1, FAU, RPL11, RPL12, RPS27A, RPL35A, RPS18, RPS19, RPS16, RPS14, RPS12, RPS10, RPS11, UBB, UBA52, RPL27A, RPL35, RPS15A, RPL36, RPL39, RPS26, RPL30, RPS27, RPS28, RPS29, RPL7, RPL6, RPL9, RPL8, RPL3, RPL10A, PABPC1, RPL7A, RPL4, RPS21, ACTB, EEF1A1, RPL26, RPL27, RPS9, RPL23A, RPL24, RPS8, RPL28, RPL29, RPS7, RPL23, RPL18A, RPL13A
REACTOME_PATHWAY	REACT_71:Gene Expression	58	3.23385e-37	RPL18, RPL17, RPL19, RPL14, RPLP2, RPS2, RPS3, RPS3A, RPLP0, RPLP1, FAU, RPL11, RPL12, RPS27A, RPL35A, RPS18, RPS19, RPS16, RPS14, RPS12, RPS10, RPS11, UBB, UBA52, RPL27A, RPL35, RPS15A, RPL36, RPL39, RPS26, RPL30, RPS27, RPS28, RPS29, RPL7, RPL6, RPL9, RPL8, RPL3, RPL10A, PABPC1, RPL7A, RPL4, RPS21, EEF1A1, RPL26, RPL27, RPS9, RPL23A, RPL24, RPS8, RPL28, RPL29, RPS7, NOTCH1, RPL23, RPL18A, RPL13A
Annotation Cluster 2	Enrichment Score: 0.4969642826995756
Category	Term	Count	PValue	Genes
PANTHER_PATHWAY	P00031:Inflammation mediated by chemokine and cytokine signaling pathway	4	0.180445	IL8, CXCR4, JUN, NFKBIA
KEGG_PATHWAY	hsa04620:Toll-like receptor signaling pathway	4	0.254135	IL8, JUN, NFKBIA, SPP1
KEGG_PATHWAY	hsa05120:Epithelial cell signaling in Helicobacter pylori infection	3	0.329914	IL8, JUN, NFKBIA
KEGG_PATHWAY	hsa05200:Pathways in cancer	6	0.679727	CTBP1, HSP90AA1, IL8, JUN, NFKBIA, GSTP1
Annotation Cluster 3	Enrichment Score: 0.3070642255533057
Category	Term	Count	PValue	Genes
REACTOME_PATHWAY	REACT_8017:APC-Cdc20 mediated degradation of Nek2A	3	0.11377	UBB, UBA52, RPS27A
REACTOME_PATHWAY	REACT_13635:Regulation of activated PAK-2p34 by proteasome mediated degradation	3	0.306673	UBB, UBA52, RPS27A
REACTOME_PATHWAY	REACT_9417:Signaling by EGFR	3	0.334868	UBB, UBA52, RPS27A
REACTOME_PATHWAY	REACT_9035:APC/C:Cdh1-mediated degradation of Skp2	3	0.46061	UBB, UBA52, RPS27A
REACTOME_PATHWAY	REACT_11045:Signaling by Wnt	3	0.46061	UBB, UBA52, RPS27A
REACTOME_PATHWAY	REACT_6850:Cdc20:Phospho-APC/C mediated degradation of Cyclin A	3	0.502223	UBB, UBA52, RPS27A
REACTOME_PATHWAY	REACT_1538:Cell Cycle Checkpoints	4	0.544528	CHEK1, UBB, UBA52, RPS27A
REACTOME_PATHWAY	REACT_6900:Signaling in Immune system	8	0.595253	GLYCAM1, JUN, CD81, NFKBIA, UBB, UBA52, RPS27A, B2M
REACTOME_PATHWAY	REACT_578:Apoptosis	4	0.641714	VIM, UBB, UBA52, RPS27A
REACTOME_PATHWAY	REACT_6185:HIV Infection	5	0.694203	CXCR4, UBB, UBA52, RPS27A, B2M
REACTOME_PATHWAY	REACT_383:DNA Replication	3	0.711659	UBB, UBA52, RPS27A
REACTOME_PATHWAY	REACT_11061:Signalling by NGF	4	0.832242	NFKBIA, UBB, UBA52, RPS27A
REACTOME_PATHWAY	REACT_152:Cell Cycle, Mitotic	5	0.957094	RPS27, HSP90AA1, UBB, UBA52, RPS27A
