# Supplementary material for: RNA-Sequencing for profiling goat milk transcriptome in colostrum and mature milk
Source: BMC Vet Res. 2016 Nov 25;12:264. doi: 10.1186/s12917-016-0881-7 (PMC5123407; doi:10.1186/s12917-016-0881-7)
Supplement: Additional file 5: — Differentially Expressed Genes (DEGs) between D1 and D2 lactation samples. (XLS 89 kb) [file 12917_2016_881_MOESM5_ESM.xls]

## Sheet: DIfferentially expressed genes
XLOC	CUFF	Gene symbol	Length	FPKM Colostrum	FPKM 120-days	Expression change
XLOC_002971	CUFF.3193.1	ABLIM1	5347	0.39044	3.56001	do
XLOC_002972	CUFF.3202.2|CUFF.3202.1	ABLIM1	1266	0.280172	2.37541	do
XLOC_013226	CUFF.13918.2|CUFF.13918.1	AGRN	2056	0.638168	2.51098	do
XLOC_026019	CUFF.27099.1|CUFF.27099.2	ALDH1L2	6999	0.403167	1.7583	do
XLOC_021402	CUFF.22059.1	ANGPT2	3062	0.727659	2.80159	do
XLOC_007633	CUFF.7796.1	BCL11B	5261	0.43656	1.86461	do
XLOC_011613	CUFF.11875.1	BCNT2	6372	0.682016	2.27977	do
XLOC_000280	CUFF.396.1	BGN	2066	4.1884	38.9245	do
XLOC_005440	CUFF.5836.1	BTN1A1	3005	287.616	977.813	do
XLOC_014114	CUFF.14436.1	C15H11orf34	1349	0.0618429	1.44164	do
XLOC_019447	CUFF.20584.2|CUFF.20584.1	CA12	3488	0.551433	3.26033	do
XLOC_020603	CUFF.21280.1	CD109	4421	0.154584	1.55711	do
XLOC_026123	CUFF.27547.1|CUFF.27547.2	CD27	3403	0.5595	2.16074	do
XLOC_030129	CUFF.31549.1	CD28	3159	0.136191	3.27475	do
XLOC_026114	CUFF.27513.2|CUFF.27513.1	CD4	3256	0.275557	3.46126	do
XLOC_000994	CUFF.1217.2|CUFF.1217.1	CD5	1552	3.23553	11.7222	do
XLOC_010814	CUFF.11439.1	CEACAM1	1721	0.557546	5.19637	do
XLOC_028746	CUFF.29485.1	CGN	5008	1.1964	4.28395	do
XLOC_021791	CUFF.22769.1	CNTFR	1097	0.102151	1.8656	do
XLOC_017177	CUFF.18096.1	COL4A1	1673	0.0552863	1.29376	do
XLOC_017176	CUFF.18095.1	COL4A1	2246	0.0256943	1.15999	do
XLOC_005389	CUFF.5606.1	CRISP3	2603	0.502061	72.7438	do
XLOC_030130	CUFF.31557.1|CUFF.31557.2	CTLA4	1285	0.132458	1.30028	do
XLOC_001970	CUFF.2081.1	DNAJC12	1136	16.0836	238.399	do
XLOC_021705	CUFF.22346.1|CUFF.22346.2	EAAT3	3564	7.54865	23.4643	do
XLOC_017095	CUFF.17635.1	EBPL	740	0.412109	6.71122	do
XLOC_018205	CUFF.19202.1	EFR3B	6447	0.359255	1.82466	do
XLOC_003728	CUFF.3770.1|CUFF.3770.2	enpp7	728	0.200023	1.99904	do
XLOC_004761	CUFF.4969.4|CUFF.4969.1|CUFF.4969.3|CUFF.4969.2	EPB41L3	3834	1.20771	4.2443	do
XLOC_031473	CUFF.32628.1|CUFF.32628.2	EPHA6	994	0.112792	2.14382	do
XLOC_020740	CUFF.21890.1	ESR1	5910	0.669228	2.06889	do
XLOC_027759	CUFF.28165.1	ETV1	2609	0.212219	1.49764	do
XLOC_015124	CUFF.15911.1	FABP4	1270	1.76521	6.21987	do
XLOC_006053	CUFF.6585.1|CUFF.6585.2	FAM107A	477	0.566895	8.93629	do
XLOC_006054	CUFF.6579.1	FAM107A	2661	0.592852	10.2436	do
XLOC_025273	CUFF.25960.1	FASTKD3	3416	0.079686	0.871636	do
XLOC_027149	CUFF.27897.1	FASTKD3	2041	1.07989	8.06094	do
XLOC_024733	CUFF.25962.1	FGFBP1	1243	4.56394	20.4653	do
XLOC_010438	CUFF.11710.2|CUFF.11710.1	FUT2	4929	0.162254	1.21108	do
XLOC_008913	CUFF.9083.1	GGT6	1968	1.1879	4.21879	do
XLOC_020805	CUFF.21377.1	GJA1	3081	0.0856639	1.41749	do
XLOC_013271	CUFF.14066.1	GLT25D2	3843	0.205116	1.45872	do
XLOC_025424	CUFF.26381.1	GLYCAM1	1819	1888.25	6027.04	do
XLOC_014348	CUFF.14356.1	GPC5	3386	0.380638	1.65183	do
XLOC_005383	CUFF.5595.2|CUFF.5595.1	GPR116	5594	0.49034	3.16564	do
XLOC_007728	CUFF.7970.1	GPR132	4501	0.150436	1.04252	do
XLOC_014509	CUFF.14688.1	GVIN1	2042	0.540775	3.01448	do
XLOC_014521	CUFF.14723.1	GVINP1	2547	1.89504	6.93878	do
XLOC_014522	CUFF.14725.1	GVINP1	6565	2.41407	7.37599	do
XLOC_023338	CUFF.24867.2|CUFF.24867.1	HAVCR1	4133	0.0421814	1.28345	do
XLOC_030131	CUFF.31558.2|CUFF.31558.1	ICOS	2980	0.461509	5.50295	do
XLOC_006245	CUFF.6425.2|CUFF.6425.3|CUFF.6425.1	IL17RE	947	0.565859	3.31308	do
XLOC_031942	CUFF.33424.1	IL20RB	5143	0.313588	1.16991	do
XLOC_007957	CUFF.8373.2|CUFF.8373.3|CUFF.8373.1	IL7R	4460	2.23264	12.253	do
XLOC_023483	CUFF.23337.1	ISYNA1	2614	0.27531	1.43261	do
XLOC_006513	CUFF.6356.1	KBTBD5	3526	0.529112	1.8401	do
XLOC_024387	CUFF.25213.3|CUFF.25213.2|CUFF.25213.1|CUFF.25213.4	LEF1	3807	1.87253	7.42657	do
XLOC_007818	CUFF.8351.1	LIFR	7437	0.304969	1.40118	do
XLOC_030516	CUFF.31755.4|CUFF.31755.1|CUFF.31755.3|CUFF.31755.2	LOC101684328	1931	0.452406	3.29738	do
XLOC_003375	CUFF.3640.1|CUFF.3640.2	LOC102186545	687	1.80483	11.0398	do
XLOC_025851	CUFF.26380.1	LOC784537	564	7.95347	57.3191	do
XLOC_028882	CUFF.30095.1|CUFF.30095.3|CUFF.30095.2|CUFF.30095.5|CUFF.30095.4	LPHN2	5932	0.621178	1.66718	do
XLOC_008325	CUFF.8635.1	LPO	2085	38.6074	253.588	do
XLOC_008324	CUFF.8643.2|CUFF.8643.3|CUFF.8643.1	LPO	702	26.1913	146.596	do
XLOC_001981	CUFF.2138.1	LRRC20	3128	0.662163	2.54644	do
XLOC_030036	CUFF.31195.2|CUFF.31195.1	LY75	1566	0.770979	2.42894	do
XLOC_030411	CUFF.31291.1	LYPD6B	1166	0.119329	2.751	do
XLOC_005126	CUFF.5391.1|CUFF.5391.2|CUFF.5392.1	MAPK13	2075	3.51822	10.4508	do
XLOC_020639	CUFF.21479.1	METTL24	1423	0.784583	3.45758	do
XLOC_012840	CUFF.13304.1	MFSD4	3838	1.17009	4.89429	do
XLOC_025470	CUFF.26579.1	MLL2	2448	0.777215	2.90856	do
XLOC_021446	CUFF.22243.1	MLLT3	4397	0.820534	2.6974	do
XLOC_014220	CUFF.14907.1	MUC15	3613	9.10227	40.9148	do
XLOC_020700	CUFF.21762.2|CUFF.21762.1	MYB	2056	0.338772	1.62701	do
XLOC_006148	CUFF.6892.1	NBEAL2	10104	0.511148	2.87124	do
XLOC_006352	CUFF.6890.2|CUFF.6890.3|CUFF.6890.1	NBEAL2	3078	10.3147	22.142	do
XLOC_019371	CUFF.20323.1	NDRG2	1813	10.3733	66.5274	do
XLOC_000305	CUFF.537.1	NHSL2	12048	0.458127	1.45487	do
XLOC_013993	CUFF.14924.2|CUFF.14924.1	NPY2R	683	0.497727	5.33634	do
XLOC_028420	CUFF.29887.1	OLFM3	3149	0.0056363	0.962092	do
XLOC_020222	CUFF.20562.1	PAOX	5277	0.455411	1.81643	do
XLOC_017575	CUFF.18098.1	PAOX	24585	0.234071	1.05793	do
XLOC_020976	CUFF.21279.1	PAOX	4395	0.0815671	0.934654	do
XLOC_018495	CUFF.18367.1	PAOX	6749	0.112568	0.812914	do
XLOC_020941	CUFF.22012.1	PAOX	4634	0.174348	6.05653	do
XLOC_018918	CUFF.19128.1	PAOX	6639	0.431284	1.59673	do
XLOC_018823	CUFF.18982.1	PAOX	1889	0.914573	3.62717	do
XLOC_027333	CUFF.28481.4|CUFF.28481.3|CUFF.28481.2|CUFF.28481.1	PDE1C	2007	0	2.31361	do
XLOC_025623	CUFF.27188.1	PKP2	8215	0.823147	2.36441	do
XLOC_030294	CUFF.32233.1|CUFF.32233.2	PLA2G2C	2355	0.045031	1.55283	do
XLOC_015909	CUFF.17204.1	PLCG1	1314	1.11622	5.33039	do
XLOC_015910	CUFF.17206.1	PLCG1	3753	1.38954	6.12875	do
XLOC_031929	CUFF.33370.1	PLS1	3590	0.017169	1.44151	do
XLOC_025787	CUFF.27904.2|CUFF.27904.3|CUFF.27904.1	PNPLA3	2476	0.972014	3.99413	do
XLOC_017644	CUFF.18279.2|CUFF.18279.1	PROM2	2624	5.28992	26.2429	do
XLOC_001426	CUFF.978.1	PRSS23	3842	1.46946	9.50165	do
XLOC_016030	CUFF.16534.2|CUFF.16534.1	PTCHD3	2867	0.0683609	0.847616	do
XLOC_025635	CUFF.27228.4|CUFF.27228.3|CUFF.27228.2|CUFF.27228.1	PTH-RP	1347	1.31196	12.0597	do
XLOC_025512	CUFF.26704.1	PTPRB	1343	0.302906	2.37626	do
XLOC_025513	CUFF.26706.1	Ptprb	3413	0.213502	2.04495	do
XLOC_026551	CUFF.26707.1	PTPRB	2822	0.078051	0.822903	do
XLOC_031648	CUFF.33444.1	RAB6B	602	0.740155	4.57369	do
XLOC_001851	CUFF.2024.2|CUFF.2024.1	RET	5928	0.19057	1.52308	do
XLOC_025599	CUFF.27111.1|CUFF.27111.2|CUFF.27111.3	RFX4	408	2.1249	4.00298	do
XLOC_019373	CUFF.20328.1	RNASE1	824	0.757732	12.7763	do
XLOC_009179	CUFF.10029.2|CUFF.10029.3|CUFF.10029.1	RNF213	7212	7.80513	17.4138	do
XLOC_009180	CUFF.10028.3|CUFF.10028.2|CUFF.10028.1	RNF213	390	1.44314	5.58353	do
XLOC_027816	CUFF.28256.1	RUNDC3B	1277	0.781916	3.52961	do
XLOC_021431	CUFF.22193.1	SCARA5	2268	0.264405	1.8958	do
XLOC_002794	CUFF.3051.1|CUFF.3052.1	SCD	5851	93.0128	280.289	do
XLOC_010277	CUFF.11074.2|CUFF.11074.1	Scgb2b27	598	1.09539	23.4267	do
XLOC_012156	CUFF.12766.4|CUFF.12766.1|CUFF.12766.2|CUFF.12766.3	SDSL	1353	6.7057	22.1427	do
XLOC_027290	CUFF.28294.2|CUFF.28294.1	SEMA3A	12260	0.107342	1.09415	do
XLOC_016304	CUFF.16262.1	SFMBT2	4679	0.171948	0.823032	do
XLOC_010644	CUFF.10734.1	SHCBP1	2762	0.428646	2.26751	do
XLOC_000120	CUFF.592.1	SHROOM4	5001	0.189083	9.69931	do
XLOC_031520	CUFF.32848.1	SLC15A2	4007	1.03308	4.14655	do
XLOC_006945	CUFF.7348.1	SLC28A1	2231	1.15984	4.94537	do
XLOC_011994	CUFF.13066.1	SLC5A1	4463	0.901097	5.54574	do
XLOC_028941	CUFF.30357.1	SLC5A9	1134	0.47853	3.18078	do
XLOC_017158	CUFF.17983.1	SLITRK6	4235	0.269577	2.5925	do
XLOC_016669	CUFF.16969.1	SNPH	2910	0.264358	1.40341	do
XLOC_025162	CUFF.25782.1	SOWAHB	3296	2.52094	8.40854	do
XLOC_001330	CUFF.1523.1	SPTBN2	2282	0.225593	1.47489	do
XLOC_008864	CUFF.8938.2|CUFF.8938.1	SSH2	9463	8.03552	24.4373	do
XLOC_020916	CUFF.21911.2|CUFF.21911.3|CUFF.21911.1|CUFF.21911.4|CUFF.21911.5	SYNE1	13400	2.23276	4.59087	do
XLOC_019528	CUFF.20907.1|CUFF.20907.2|CUFF.20907.3|CUFF.20907.4|CUFF.20907.5|CUFF.20907.6	SYNE2	9077	2.33833	6.04999	do
XLOC_005012	CUFF.5112.1	T2R65A	2345	0.174639	1.13376	do
XLOC_013051	CUFF.14214.1|CUFF.14213.1	T2R65A	6223	0.342097	1.31054	do
XLOC_010812	CUFF.11429.1	T2R65A	3096	0.00827492	3.92976	do
XLOC_030410	CUFF.31286.1	T2R65A	1153	5.39255	19.4855	do
XLOC_016145	CUFF.17051.2|CUFF.17051.1	T2R65A	3147	3.40274	9.47706	do
XLOC_012866	CUFF.13477.2|CUFF.13477.1	TGFB2	4055	0.263425	1.40711	do
XLOC_016090	CUFF.16811.1	TGM3	1478	2.39377	13.1447	do
XLOC_003429	CUFF.3886.1	TMC5	4509	0.306612	2.85661	do
XLOC_003633	CUFF.3436.1|CUFF.3436.2	TMEM8A	2696	2.67394	8.01843	do
XLOC_008296	CUFF.8534.1	TPPP	2908	0.440924	2.04355	do
XLOC_005970	CUFF.6241.2|CUFF.6241.3|CUFF.6241.1	TRANK1	6380	2.7348	8.78041	do
XLOC_021220	CUFF.21716.1	VNN2	13009	5.0684	9.64491	do
XLOC_020873	CUFF.21712.1	VNN3	11457	0.644771	1.81786	do
XLOC_000146	CUFF.671.1	VSIG4	4426	0.492024	1.57164	do
XLOC_029298	CUFF.29551.1	ZNF33B	3704	0.204894	1.02036	do
XLOC_015526	CUFF.15903.1	ZNF704	9147	0.105478	0.818775	do
XLOC_008813	CUFF.8724.1	1100001G20Rik	461	32.2595	5.15062	up
XLOC_012068	CUFF.12410.4|CUFF.12410.1|CUFF.12410.2|CUFF.12410.3	3110057O12Rik	555	19.6361	3.97758	up
XLOC_029906	CUFF.30736.1	ACKR3	571	13.6982	0.935786	up
XLOC_026425	CUFF.26463.1	ACVR1B	2561	24.6511	7.35191	up
XLOC_014161	CUFF.14657.6|CUFF.14657.5|CUFF.14657.4|CUFF.14657.3|CUFF.14657.2|CUFF.14657.1	ADM	1663	33.0184	1.57541	up
XLOC_000067	CUFF.347.2|CUFF.347.1	AFF2	5571	1.26375	0.34273	up
XLOC_028906	CUFF.30164.1	AK4	8218	3.36075	0.570408	up
XLOC_001619	CUFF.1450.1	AP5B1	505	35.2785	6.95054	up
XLOC_001620	CUFF.1451.1	AP5B1	1114	29.2549	7.2328	up
XLOC_026847	CUFF.27305.1	APOLD1	3620	1.6088	0.0563179	up
XLOC_018217	CUFF.19290.1	ATP6V1C2	7423	2.93257	1.14796	up
XLOC_031599	CUFF.33209.1|CUFF.33209.3|CUFF.33209.2	B3GALNT1	3056	2.39771	0.496691	up
XLOC_002845	CUFF.3237.1	BAG3	2295	49.4892	10.6146	up
XLOC_010891	CUFF.11707.1	BCAT2	1577	63.2903	15.3704	up
XLOC_000445	CUFF.41.1	BEX4	588	6.3727	0.632676	up
XLOC_006258	CUFF.6476.1	BHLHE40	2766	140.068	34.4423	up
XLOC_015896	CUFF.17174.1	BPI	1830	22.6621	5.70136	up
XLOC_012408	CUFF.12404.1	C17H4orf29	12119	1.24036	0.309452	up
XLOC_028762	CUFF.29550.1	C1H1orf51	1858	8.29626	0.700023	up
XLOC_009185	CUFF.10041.1	C1QTNF1	2552	4.57875	0.812747	up
XLOC_003649	CUFF.3507.1	C25H16orf91	1064	63.9458	18.2061	up
XLOC_022666	CUFF.23915.1|CUFF.23915.2	C3	927	135.105	30.9449	up
XLOC_022665	CUFF.23909.1|CUFF.23912.1	C3	3067	76.5856	19.0125	up
XLOC_008824	CUFF.8780.1	CCL2	1227	388.11	30.9886	up
XLOC_030184	CUFF.31782.1|CUFF.31782.2	CCL20	902	7.68632	0.859828	up
XLOC_008350	CUFF.8749.1|CUFF.8749.2	CCL3	854	1611.92	243.047	up
XLOC_008816	CUFF.8738.1	CCL4	989	125.49	19.4766	up
XLOC_008351	CUFF.8742.1	CCL5	885	85.7333	24.7381	up
XLOC_024515	CUFF.25798.1|CUFF.25798.2	CCNG2	5495	11.5912	2.37371	up
XLOC_006358	CUFF.6923.1	CCR9	5170	3.0256	0.941755	up
XLOC_031357	CUFF.32236.1	CDA	8414	17.1356	3.103	up
XLOC_030622	CUFF.32240.3|CUFF.32240.2|CUFF.32240.1	CDA	4731	59.4798	14.3485	up
XLOC_027343	CUFF.28545.1|CUFF.28544.1	CEP70	13227	2.10561	0.565315	up
XLOC_024384	CUFF.25192.1|CUFF.25192.2	CFI	2242	6.99816	0.818399	up
XLOC_014211	CUFF.14853.1|CUFF.14853.2	CHRDL2	1721	2.38076	0.217442	up
XLOC_026087	CUFF.27364.2|CUFF.27364.3|CUFF.27364.1	CLEC1B	1754	3.52888	0.754234	up
XLOC_021435	CUFF.22205.1	CLU	2394	84.2649	10.2535	up
XLOC_021335	CUFF.21965.1	CLUH	953	5.41291	0.807263	up
XLOC_020922	CUFF.21909.1	CNKSR3	2998	27.2934	8.25196	up
XLOC_028476	CUFF.30131.2|CUFF.30131.1	CRYZ	1862	7.73562	2.28351	up
XLOC_028816	CUFF.29788.1	CSF1	3955	468.257	114.794	up
XLOC_020369	CUFF.20861.1	CTNNA3	958	14.7227	2.48911	up
XLOC_020699	CUFF.21754.4|CUFF.21754.1|CUFF.21754.3|CUFF.21754.2	CTNNA3	6487	8.37187	1.38242	up
XLOC_021583	CUFF.22820.1	CTSL1	1367	64.0781	19.5002	up
XLOC_016015	CUFF.16449.2|CUFF.16449.3|CUFF.16449.1	CUBN	2287	4.34397	0.938609	up
XLOC_028616	CUFF.30734.1	CXCR7	1227	14.7559	0.933516	up
XLOC_031361	CUFF.32250.1	D13Byu5	2241	1.33378	0.177554	up
XLOC_004599	CUFF.4845.2|CUFF.4845.3|CUFF.4845.1	D6Ertd318e	3370	20.8685	4.01315	up
XLOC_027915	CUFF.28440.1	D6Ertd318e	2972	0.90477	0.115645	up
XLOC_001882	CUFF.2167.1	DDIT4	1590	384.414	85.2207	up
XLOC_015580	CUFF.15997.1	DLC1	3147	2.6765	0.370076	up
XLOC_003236	CUFF.3268.1	DMBT1	547	151.342	46.4187	up
XLOC_022567	CUFF.23587.1	DNAJB1	2302	313.022	57.2645	up
XLOC_002938	CUFF.3042.1	DNMBP	4012	4.10528	1.2741	up
XLOC_030287	CUFF.32212.2|CUFF.32212.3|CUFF.32212.1	ECE1	2794	80.1747	24.5112	up
XLOC_020615	CUFF.21343.1|CUFF.21343.3|CUFF.21343.2	ECHDC1	4831	36.5816	9.71752	up
XLOC_003679	CUFF.3606.2|CUFF.3606.3|CUFF.3606.1	ECI1	2982	28.52	8.83547	up
XLOC_007210	CUFF.7592.1	EGLN3	2038	95.6589	19.5917	up
XLOC_016199	CUFF.17281.1	ELP	742	16.0193	2.12055	up
XLOC_012942	CUFF.13766.1	ENO1	3752	582.455	134.236	up
XLOC_032000	CUFF.33708.1|CUFF.33708.2	ERG	3707	1.75872	0.395164	up
XLOC_019296	CUFF.20041.2|CUFF.20041.1	ERO1L	3664	295.734	44.0596	up
XLOC_028432	CUFF.29957.1|CUFF.29957.2|CUFF.29957.3|CUFF.29958.1	F3	1668	4.56769	1.01803	up
XLOC_031523	CUFF.32853.1|CUFF.32853.2	FAM162A	713	70.3223	19.5656	up
XLOC_003319	CUFF.3466.1|CUFF.3465.1	FAM195A	532	32.0722	8.44173	up
XLOC_021154	CUFF.21614.1	FASTKD3	6495	1.39687	0.293216	up
XLOC_031715	CUFF.33718.1|CUFF.33716.1|CUFF.33716.2|CUFF.33716.3	FASTKD3	12392	4.6896	1.51013	up
XLOC_016836	CUFF.17333.1	FASTKD3	1142	5.15662	0.760879	up
XLOC_010538	CUFF.12045.2|CUFF.12045.1	FCAR	1101	21.9135	3.82765	up
XLOC_028270	CUFF.29285.1|CUFF.29284.2|CUFF.29284.1	FCRL4	1156	1.98105	0.292389	up
XLOC_010292	CUFF.11100.1|CUFF.11101.1	FFAR3	2489	1.30338	0.107295	up
XLOC_023309	CUFF.24721.2|CUFF.24721.3|CUFF.24721.1	FGF1	3753	1.39278	0.0661201	up
XLOC_012077	CUFF.12428.1	FGF2	6128	2.01277	0.4885	up
XLOC_030481	CUFF.31622.2|CUFF.31622.3|CUFF.31622.1|CUFF.31622.4	FN1	7792	32.4814	7.16253	up
XLOC_011482	CUFF.11614.1	folA	2005	2.51361	0.483659	up
XLOC_011245	CUFF.11064.1	folA	1823	11.8222	0.641874	up
XLOC_011445	CUFF.11521.1	FOSB	2170	24.5699	6.45765	up
XLOC_010283	CUFF.11083.1|CUFF.11083.2	Fxyd1	445	12.8802	2.43437	up
XLOC_013763	CUFF.14161.1	G0S2	709	366.968	105.691	up
XLOC_019487	CUFF.20731.1	GAPDH	445	419.869	107.161	up
XLOC_029475	CUFF.29877.1	GAPDH	501	164.081	37.4166	up
XLOC_024717	CUFF.25875.1	GAPDH	858	100.179	22.3449	up
XLOC_000699	CUFF.483.1	Gm6958	494	14.6207	2.48909	up
XLOC_030868	CUFF.31266.1	GPC5	3350	1.20929	0.251307	up
XLOC_030873	CUFF.31271.1	GPC5	3088	4.52144	0.851363	up
XLOC_010054	CUFF.10357.1	GPC5	4308	3.6814	0.818802	up
XLOC_010273	CUFF.11067.2|CUFF.11067.1	GPI	1609	681.48	87.2387	up
XLOC_009062	CUFF.9614.1	GSDMB	2175	2.43743	0.628988	up
XLOC_016161	CUFF.17093.1	GSS	6180	38.9632	8.17739	up
XLOC_006267	CUFF.6497.1|CUFF.6497.2	GXYLT2	6182	1.88768	0.220894	up
XLOC_015770	CUFF.16617.1|CUFF.16618.1	GZF1	1399	13.0508	2.93048	up
XLOC_015771	CUFF.16622.1|CUFF.16622.3|CUFF.16622.2|CUFF.16623.1	GZF1	529	13.6929	3.91616	up
XLOC_016486	CUFF.16616.1	GZF1	3436	19.4279	3.91446	up
XLOC_012512	CUFF.12609.1	HCAR3	4003	327.881	102.267	up
XLOC_027387	CUFF.28707.1	HILPDA	3930	4.0454	1.24022	up
XLOC_001870	CUFF.2123.1|CUFF.2123.2	HK1	3481	42.26	10.736	up
XLOC_018034	CUFF.18415.1	HK2	3709	83.7349	11.9421	up
XLOC_018035	CUFF.18417.1	HK2	1615	52.691	8.9665	up
XLOC_003491	CUFF.4116.3|CUFF.4116.2|CUFF.4116.1	HSD3B7	1644	22.5884	7.06902	up
XLOC_005692	CUFF.5675.1	HSPA1A	2153	70.8088	13.8247	up
XLOC_004354	CUFF.4290.1	HSPB1	8050	94.0981	10.5031	up
XLOC_026012	CUFF.27068.1|CUFF.27068.2	IGF1	6893	3.43937	0.0249776	up
XLOC_027601	CUFF.28587.1	IGFBP1	1139	13.4249	1.65067	up
XLOC_027354	CUFF.28586.1	IGFBP3	1955	11.5008	2.8385	up
XLOC_023344	CUFF.24884.1	IL12B	1993	1.7023	0.151934	up
XLOC_000030	CUFF.139.1	IL13RA1	5815	39.7483	12.1522	up
XLOC_017665	CUFF.18386.1|CUFF.18388.1	IL1R2	2430	170.26	35.0343	up
XLOC_010948	CUFF.12047.1|CUFF.12047.2	ILT11B	1997	45.5323	9.07883	up
XLOC_010947	CUFF.12046.1	ILT11B	1337	40.6311	8.59699	up
XLOC_017048	CUFF.18139.1|CUFF.18137.1	ING1	747	42.3549	13.5779	up
XLOC_027369	CUFF.28635.1	INHBA	6038	6.01752	1.12305	up
XLOC_028495	CUFF.30263.1	JUN	3892	79.6073	22.8167	up
XLOC_029706	CUFF.30259.1	JUN	228	421.139	142.506	up
XLOC_001073	CUFF.1458.2|CUFF.1458.1	KAT5	1816	35.0265	9.32992	up
XLOC_001312	CUFF.1459.1	KAT5	6531	4.08767	0.98278	up
XLOC_010204	CUFF.10872.2|CUFF.10872.3|CUFF.10872.1	KATNB1	4200	7.46727	2.31046	up
XLOC_026086	CUFF.27356.1|CUFF.27356.3|CUFF.27356.2|CUFF.27356.4	Klrh1	1952	5.66584	0.619709	up
XLOC_025667	CUFF.27355.2|CUFF.27355.3|CUFF.27355.1	KLRJ1	1201	5.29107	0.238742	up
XLOC_028556	CUFF.30507.1|CUFF.30506.1|CUFF.30506.2	Lao1	1636	15.5619	0.6452	up
XLOC_015897	CUFF.17176.1	LBP	2862	10.3975	2.17732	up
XLOC_001210	CUFF.1088.1	LDHA	4497	224.753	65.2332	up
XLOC_002459	CUFF.2641.1	LDHA	1059	475.259	125.169	up
XLOC_001209	CUFF.1096.1	LDHC	6535	11.6389	3.87056	up
XLOC_004669	CUFF.5092.1	LIPG	4133	2.18743	0.544491	up
XLOC_017617	CUFF.18173.1	SEC22B	2709	2.04564	0.451215	up
XLOC_030529	CUFF.31866.1|CUFF.31866.2	LOC100336231	4901	3.35036	0.922554	up
XLOC_019997	CUFF.20043.1	LOC100353582	2958	7.88142	1.09262	up
XLOC_024940	CUFF.25407.1	LOC100925129	844	2410.75	679.677	up
XLOC_031358	CUFF.32243.1	LOC101113122	274	34.1081	3.51564	up
XLOC_031359	CUFF.32246.1	LOC101118020	230	60.7498	11.6105	up
XLOC_031846	CUFF.33004.2|CUFF.33004.3|CUFF.33004.1|CUFF.33004.4	LOC102169221	1750	9.00452	2.48877	up
XLOC_024580	CUFF.25164.1	LOC102171315	461	32.419	9.53875	up
XLOC_026080	CUFF.27328.1	LOC102178801	532	16.5878	0.618303	up
XLOC_009343	CUFF.8736.1	LOC102180622	239	331.998	2.63203	up
XLOC_029790	CUFF.30494.1	LOC614376	5566	1.27059	0.17989	up
XLOC_032711	CUFF.33585.1	LRRC3	4417	2.07763	0.0965528	up
XLOC_018279	CUFF.19518.1	LRRC8A	2322	16.0828	3.40951	up
XLOC_025927	CUFF.26731.2|CUFF.26731.1	LYZ1	745	23.6665	2.57547	up
XLOC_000960	CUFF.1101.1	M-SAA3.2	634	5748.4	1587.4	up
XLOC_027057	CUFF.27715.1	MafF	1398	93.7825	17.0841	up
XLOC_000329	CUFF.599.1|CUFF.599.2	MAGED1	1463	20.7648	6.80175	up
XLOC_025636	CUFF.27234.1|CUFF.27234.2	MANSC4	1412	2.5078	0.0532252	up
XLOC_030080	CUFF.31383.1	MARCO	1432	2.31279	0.398077	up
XLOC_017860	CUFF.19275.1|CUFF.19275.2|CUFF.19276.1	MATN3	1757	13.7534	3.33943	up
XLOC_014043	CUFF.15074.1	MDK	760	24.1854	1.672	up
XLOC_022875	CUFF.24797.1|CUFF.24797.2	MGC128424	20723	19.1178	5.45505	up
XLOC_006187	CUFF.7108.7|CUFF.7108.6|CUFF.7108.5|CUFF.7108.4|CUFF.7108.3|CUFF.7108.2|CUFF.7108.1|CUFF.7108.8	MGLL	1084	17.0073	5.68988	up
XLOC_031338	CUFF.32201.1	MLPH	2092	1.85996	0.326498	up
XLOC_013834	CUFF.14306.1	MMP1	2231	1.23208	0.0616417	up
XLOC_026226	CUFF.28026.1	MOV10L1	10851	4.6197	1.57739	up
XLOC_015740	CUFF.16458.1	MRC1	5280	8.84545	2.46068	up
XLOC_008543	CUFF.9549.1	MRPL45	1845	46.7012	9.5503	up
XLOC_010658	CUFF.10806.1	MT1A	423	135.816	8.53537	up
XLOC_010659	CUFF.10807.1	MT1X	265	118.444	22.4897	up
XLOC_010660	CUFF.10810.1	MT2A	406	84.4636	19.2323	up
XLOC_014884	CUFF.15570.2|CUFF.15570.1	NDRG1	525	55.6744	14.1995	up
XLOC_015318	CUFF.15559.1	NDRG1	1933	99.7203	23.3463	up
XLOC_021600	CUFF.22884.1	NFIL3	11359	31.4086	9.83426	up
XLOC_010217	CUFF.10911.2|CUFF.10911.3|CUFF.10911.1	NOL3	1234	6.96878	1.64798	up
XLOC_005278	CUFF.6047.1	Nrn1	1479	7.60012	0.208947	up
XLOC_020859	CUFF.21663.1	NT5E	3701	3.43135	0.805482	up
XLOC_007134	CUFF.7261.2|CUFF.7261.1	NTRK3	1994	3.20385	0.0114996	up
XLOC_025672	CUFF.27386.2|CUFF.27386.1	OLR1	1845	120.009	17.5369	up
XLOC_001994	CUFF.2199.2|CUFF.2199.3|CUFF.2199.1|CUFF.2199.4	P4HA1	4380	157.591	36.5074	up
XLOC_026013	CUFF.27069.1|CUFF.27069.2	PAH	1860	1.07106	0.0241196	up
XLOC_022927	CUFF.25076.2|CUFF.25076.3|CUFF.25076.1	PAM	3365	9.27252	2.76223	up
XLOC_020302	CUFF.20708.1	PAOX	2232	1.18061	0.157362	up
XLOC_013290	CUFF.14125.3|CUFF.14125.2|CUFF.14125.1	PAOX	2312	2.29054	0.564982	up
XLOC_024436	CUFF.25405.1	PAOX	3948	3.14901	0.122119	up
XLOC_031729	CUFF.32366.2|CUFF.32366.1	PAOX	3177	1.21429	0.219595	up
XLOC_020817	CUFF.21445.1|CUFF.21445.2|CUFF.21445.3|CUFF.21445.4	PAOX	3192	3.35179	0.553293	up
XLOC_010272	CUFF.11061.1|CUFF.11063.1|CUFF.11062.1	PAOX	834	2.78815	0.32479	up
XLOC_018992	CUFF.19300.1	PAOX	2508	30.1904	7.58104	up
XLOC_029794	CUFF.30500.1	PAOX	3083	2.10185	0.519126	up
XLOC_011703	CUFF.12052.1	PAOX	403	22.4489	4.99626	up
XLOC_017581	CUFF.18113.1	PB402180.00.0	6811	1.24726	0.227276	up
XLOC_031736	CUFF.32422.1|CUFF.32422.2	PB402180.00.0	2735	11.0922	2.02878	up
XLOC_013249	CUFF.13959.1	PDPN	2633	8.91804	2.0739	up
XLOC_032446	CUFF.33117.1	PGAM1	1724	78.7347	19.0303	up
XLOC_002783	CUFF.3012.3|CUFF.3012.2|CUFF.3012.1	PGAM1	4574	53.8361	12.5428	up
XLOC_003107	CUFF.3003.1	PGAM1	1134	12.8216	2.50482	up
XLOC_000297	CUFF.490.1	PGK1	1780	562.87	128.42	up
XLOC_026256	CUFF.26191.1	PHLDA1	290	57.0757	10.1472	up
XLOC_025819	CUFF.26189.1	PHLDA1	4875	5.43317	1.08837	up
XLOC_009058	CUFF.9587.2|CUFF.9587.1	PLXDC1	2073	1.43471	0.349935	up
XLOC_027562	CUFF.28391.3|CUFF.28391.2|CUFF.28391.1|CUFF.28391.4	PNPLA8	3231	21.3196	6.27535	up
XLOC_024497	CUFF.25711.1	PPBP	1541	4.64037	1.18462	up
XLOC_001907	CUFF.2280.1	PPIF	2066	21.3254	5.68614	up
XLOC_010439	CUFF.11716.1	PPP1R15A	2311	293.769	97.3062	up
XLOC_002869	CUFF.3352.1|CUFF.3353.1|CUFF.3351.1	PPP2R2D	950	7.24393	1.62154	up
XLOC_000384	CUFF.818.1	PRDX4	794	86.7973	22.6316	up
XLOC_010057	CUFF.10362.1	PRKAR1A	2084	1.57913	0.271356	up
XLOC_022780	CUFF.24403.1|CUFF.24402.1	PRTN3	1471	4.8692	0.173575	up
XLOC_032520	CUFF.33239.1	PTX3	5056	46.6709	7.44064	up
XLOC_031906	CUFF.33238.1	PTX3	413	179.815	33.0575	up
XLOC_017587	CUFF.18119.1	RAB20	295	63.683	11.5613	up
XLOC_017577	CUFF.18109.1	RAB20	1034	45.6477	8.99422	up
XLOC_020723	CUFF.21833.2|CUFF.21833.1	RAB32	1075	50.9455	14.3802	up
XLOC_009611	CUFF.9387.1	RASD1	2165	11.6326	3.06898	up
XLOC_008818	CUFF.8747.1	RASL10B	3170	2.17505	0.199412	up
XLOC_031434	CUFF.32369.1|CUFF.32369.2	RCAN1	3171	104.454	12.5462	up
XLOC_003095	CUFF.2958.1	RPS25	457	17.8412	6.87866	up
XLOC_010678	CUFF.10897.1	RRAD	1307	11.2803	2.53703	up
XLOC_028328	CUFF.29464.1|CUFF.29463.1|CUFF.29463.2	S100A12	2195	605.544	124.695	up
XLOC_028327	CUFF.29451.1|CUFF.29450.1	S100A8	570	616.986	180.732	up
XLOC_000397	CUFF.887.1|CUFF.887.2	S100G	395	9.97183	0.273013	up
XLOC_001492	CUFF.1098.1	SAA4	3046	1.07518	0.163803	up
XLOC_001491	CUFF.1097.1	SAA4	1859	63.5662	15.1989	up
XLOC_021418	CUFF.22126.1|CUFF.22128.1	SAP30	429	31.4084	5.75526	up
XLOC_030510	CUFF.31731.1	SCG2	2453	1.0563	0.126923	up
XLOC_008636	CUFF.9958.2|CUFF.9958.3|CUFF.9958.1|CUFF.9958.6|CUFF.9958.4|CUFF.9958.5	SECTM1A	1482	112.163	7.09827	up
XLOC_027292	CUFF.28292.1	SEMA3C	5072	6.84104	2.10729	up
XLOC_004700	CUFF.5223.1	SERPINB2	4838	17.1442	3.29906	up
XLOC_004724	CUFF.4826.1	SERPINB2	2061	1.17791	0.0891853	up
XLOC_004723	CUFF.4836.1|CUFF.4836.2|CUFF.4836.3	SERPINB8	1270	9.18704	2.52155	up
XLOC_003276	CUFF.3356.1	SETMAR	8079	20.7371	3.12644	up
XLOC_031614	CUFF.33316.1	SIAH2	1784	39.2695	12.2335	up
XLOC_028557	CUFF.30504.1	SLC2A1	1291	118.386	28.6659	up
XLOC_028558	CUFF.30511.1|CUFF.30510.1	SLC2A1	4155	35.9507	9.06173	up
XLOC_016837	CUFF.17335.1	SLC2A10	3014	3.50537	0.349441	up
XLOC_022543	CUFF.23500.1	SLC35E1	4553	49.3091	14.3266	up
XLOC_019524	CUFF.20864.1|CUFF.20864.2	SNAPC1	16673	12.7044	1.90901	up
XLOC_010037	CUFF.10319.1	Sox9	2456	1.9553	0.170242	up
XLOC_022859	CUFF.24742.1	SPINK9	471	8.96519	0.0709388	up
XLOC_026112	CUFF.27500.1	SPSB2	4251	78.5155	15.263	up
XLOC_014383	CUFF.14433.1	STEAP1	1110	5.49647	0.647774	up
XLOC_021664	CUFF.22130.1|CUFF.22130.2	T2R65A	1549	6.82883	0.92873	up
XLOC_002078	CUFF.1969.1	T2R65A	2462	2.16845	0.509365	up
XLOC_010535	CUFF.12040.1	T2R65A	8293	2.6608	0.734376	up
XLOC_024942	CUFF.25406.1	T2R65A	4940	2.49224	0.0587998	up
XLOC_021238	CUFF.21746.1	T2R65A	3488	2.52566	0.572781	up
XLOC_014292	CUFF.15264.1	T2R65A	5244	1.17005	0.188376	up
XLOC_003741	CUFF.3807.1	T2R65A	4870	1.2923	0.186335	up
XLOC_011702	CUFF.12031.1	T2R65A	3899	1.88109	0.35309	up
XLOC_029709	CUFF.30265.1	TACSTD2	1389	13.9426	4.11189	up
XLOC_020935	CUFF.21966.1	TAGAP	1039	233.271	47.9825	up
XLOC_020936	CUFF.21969.1	TAGAP	1678	110.454	30.872	up
XLOC_004634	CUFF.4957.1	TGIF1	4516	24.6366	7.82116	up
XLOC_018118	CUFF.18773.1	TIMM8A	759	4.95986	0.657653	up
XLOC_016201	CUFF.17289.1	TKDP5	941	17.0756	2.82623	up
XLOC_021520	CUFF.22538.1|CUFF.22538.2|CUFF.22539.1	TMOD1	4284	6.256	0.495325	up
XLOC_030407	CUFF.31272.1	TNFAIP6	1451	429.664	82.6287	up
XLOC_012984	CUFF.13905.1|CUFF.13905.2	TNFRSF18	1069	6.1004	1.37961	up
XLOC_024426	CUFF.25372.1|CUFF.25373.1	TPI1	1343	139.317	17.2121	up
XLOC_025736	CUFF.27686.2|CUFF.27686.1	TRIOBP	2340	1.84654	0.301472	up
XLOC_027485	CUFF.28061.1	UPP1	693	46.6006	9.16282	up
XLOC_027717	CUFF.28060.1	UPP1	780	18.9994	2.79408	up
XLOC_009467	CUFF.9006.1	WDR81	4323	11.8874	3.32034	up
XLOC_008815	CUFF.8737.1	WFDC18	329	174.726	0.68797	up
XLOC_008349	CUFF.8735.1	WFDC18	346	12.6595	0.35393	up
XLOC_008764	CUFF.10366.1	WIPI1	719	9.41477	1.90441	up
XLOC_019853	CUFF.20964.1|CUFF.20964.3|CUFF.20964.2|CUFF.20964.4	ZFYVE26	11188	10.2591	3.45521	up
XLOC_027014	CUFF.27632.1	ZNF33B	3956	1.22914	0.267961	up
XLOC_021073	CUFF.21447.1	ZNF33B	3212	1.22133	0.14157	up
XLOC_003208	CUFF.3233.1	ZNF33B	2911	1.12625	0.133983	up
XLOC_012515	CUFF.12612.1	ZNF33B	691	8.37098	1.55651	up
XLOC_023061	CUFF.23701.1	ZNF791	4376	3.85228	0.672779	up
XLOC_020370	CUFF.20848.1		918	9.3795	1.28197	up
XLOC_003278	CUFF.3350.1		4521	7.00571	1.25474	up
XLOC_018510	CUFF.18392.1		1049	43.8052	10.0003	up
XLOC_025281	CUFF.25978.1		621	7.63653	1.41318	up
XLOC_029797	CUFF.30503.1		1818	2.40111	0.5256	up
XLOC_004353	CUFF.4289.1		223	45.7452	4.60194	up
XLOC_027150	CUFF.27901.1		1232	8.61448	2.53696	up
XLOC_016934	CUFF.17581.1|CUFF.17580.1		1535	4.08742	0.596923	up
XLOC_002442	CUFF.2600.1		842	14.056	0.529197	up
XLOC_029796	CUFF.30502.1		1159	2.80471	0.68153	up
XLOC_029795	CUFF.30501.1		1344	2.97773	0.462057	up
XLOC_025391	CUFF.26152.1		682	22.7378	6.16778	up
XLOC_032023	CUFF.32371.1		739	19.5182	1.84723	up
XLOC_015823	CUFF.16889.1|CUFF.16892.2|CUFF.16892.1		1126	2.72901	0.694531	up
XLOC_003277	CUFF.3347.1		1436	7.54679	1.0455	up
XLOC_027053	CUFF.27708.1		1198	23.1522	4.98701	up
XLOC_014880	CUFF.15547.1|CUFF.15547.2		7435	2.76479	0.615819	up
XLOC_011480	CUFF.11611.1		1996	3.68054	0.509801	up
