# Supplementary material for: RNA-Sequencing for profiling goat milk transcriptome in colostrum and mature milk
Source: BMC Vet Res. 2016 Nov 25;12:264. doi: 10.1186/s12917-016-0881-7 (PMC5123407; doi:10.1186/s12917-016-0881-7)
Supplement: Additional file 6: — DAVID Functional Annotations and Clustering for up-regulated and down-regulated genes in D1 sample. The most significant enriched GO categories under Biological Process, Molecular Function, and Cellular Component are included in a summary sheet. (XLSX 111 kb) [file 12917_2016_881_MOESM6_ESM.xlsx]

## Sheet: up-regulated DEGs annotations
Category	Term	Count	PValue	Genes
BIOCARTA	h_glycolysisPathway:Glycolysis Pathway	7	4.71756e-08	GPI, TPI1, PGAM1, HK1, PGK1, GAPDH, ENO1
KEGG_PATHWAY	hsa00010:Glycolysis / Gluconeogenesis	10	5.23552e-08	LDHC, GPI, TPI1, LDHA, PGAM1, HK2, HK1, PGK1, GAPDH, ENO1
REACTOME_PATHWAY	REACT_474:Metabolism of carbohydrates	10	6.34363e-06	GPI, TPI1, LDHA, SLC2A1, PGAM1, HK2, HK1, PGK1, GAPDH, ENO1
KEGG_PATHWAY	hsa04060:Cytokine-cytokine receptor interaction	14	2.34801e-05	IL1R2, CCL3, CCL2, CSF1, CCL5, CCL4, CCR9, ACVR1B, INHBA, CCL20, PPBP, TNFRSF18, IL12B, IL13RA1
PANTHER_PATHWAY	P00024:Glycolysis	6	3.97244e-05	GPI, PGAM1, HK2, HK1, PGK1, ENO1
REACTOME_PATHWAY	REACT_15380:Diabetes pathways	13	0.00063774	PGAM1, IGF1, MMP1, CTSL1, GPI, TPI1, PRKAR1A, IGFBP1, ERO1L, PGK1, GAPDH, IGFBP3, ENO1
BBID	109.Chemokine_families	5	0.00630438	CCL3, CCL2, CCL20, CCL5, CCL4
KEGG_PATHWAY	hsa04620:Toll-like receptor signaling pathway	6	0.00959787	CCL3, JUN, LBP, IL12B, CCL5, CCL4
BBID	33.GProt-coupled_Rec_T_Cell_med_Inflamm	3	0.00975889	CCL3, CCL2, CCL5
BBID	34.Chemokines_in_EAE	3	0.00975889	CCL3, CCL2, CCL5
PANTHER_PATHWAY	P02762:Pentose phosphate pathway	3	0.0223646	GPI, HK2, HK1
KEGG_PATHWAY	hsa05200:Pathways in cancer	10	0.0246199	ACVR1B, JUN, SLC2A1, EGLN3, IGF1, FGF1, FGF2, MMP1, CTNNA3, FN1
BBID	114.Genomic_reformatting_Brain_Ischemia	3	0.0325772	JUN, HSPB1, HSPA1A
KEGG_PATHWAY	hsa04062:Chemokine signaling pathway	7	0.0333716	CCR9, CCL3, CCL2, PPBP, CCL20, CCL5, CCL4
BIOCARTA	h_ghrelinPathway:Ghrelin: Regulation of Food Intake and Energy Homeostasis	3	0.0360102	IGF1, IGFBP1, IGFBP3
BIOCARTA	h_Ccr5Pathway:Pertussis toxin-insensitive CCR5 Signaling in Macrophage	3	0.0413971	CCL2, JUN, CCL4
BIOCARTA	h_mta3Pathway:Downregulated of MTA-3 in ER-negative Breast Tumors	3	0.0470679	HSPB1, GAPDH, DNMBP
REACTOME_PATHWAY	REACT_604:Hemostasis	8	0.0539528	PPBP, OLR1, F3, CLU, SERPINB2, IGF1, MMP1, FN1
KEGG_PATHWAY	hsa00051:Fructose and mannose metabolism	3	0.0713645	TPI1, HK2, HK1
BIOCARTA	h_arenrf2Pathway:Oxidative Stress Induced Gene Expression Via Nrf2	3	0.0722864	MAFF, JUN, CRYZ
BBID	18.Cytokine_astocytes	3	0.0951831	CCL2, C3, CCL5
REACTOME_PATHWAY	REACT_1505:Integration of energy metabolism	7	0.0995203	GPI, TPI1, PRKAR1A, PGAM1, PGK1, GAPDH, ENO1
Category	Term	Count	PValue	Genes
GOTERM_BP_FAT	GO:0009611~response to wounding	26	6.68251e-10	CCL3, CCL2, S100A8, C3, CLU, CCL5, CCL4, MDK, CCL20, MGLL, LBP, CFI, PTX3, FGF2, FN1, SCG2, OLR1, PDPN, SAA4, IGF1, S100A12, TNFAIP6, ADM, F3, SERPINB2, IGFBP1
GOTERM_BP_FAT	GO:0006096~glycolysis	10	1.78518e-09	LDHC, GPI, TPI1, LDHA, PGAM1, HK2, HK1, PGK1, GAPDH, ENO1
GOTERM_BP_FAT	GO:0006954~inflammatory response	20	2.89009e-09	CCL3, CCL2, OLR1, S100A8, PDPN, C3, CLU, SAA4, CCL5, CCL4, S100A12, TNFAIP6, CCL20, F3, MGLL, LBP, CFI, PTX3, SCG2, FN1
GOTERM_BP_FAT	GO:0006007~glucose catabolic process	10	1.25871e-08	LDHC, GPI, TPI1, LDHA, PGAM1, HK2, HK1, PGK1, GAPDH, ENO1
GOTERM_BP_FAT	GO:0006952~defense response	26	1.37202e-08	CCL3, CCL2, S100A8, C3, CLU, CCL5, CCL4, CCL20, MGLL, CFI, LBP, PTX3, FN1, SCG2, OLR1, PDPN, SAA4, S100A12, CCR9, TNFAIP6, INHBA, BPI, PPBP, F3, DMBT1, CLEC1B
GOTERM_BP_FAT	GO:0019320~hexose catabolic process	10	6.04418e-08	LDHC, GPI, TPI1, LDHA, PGAM1, HK2, HK1, PGK1, GAPDH, ENO1
GOTERM_BP_FAT	GO:0046365~monosaccharide catabolic process	10	7.79569e-08	LDHC, GPI, TPI1, LDHA, PGAM1, HK2, HK1, PGK1, GAPDH, ENO1
GOTERM_BP_FAT	GO:0046164~alcohol catabolic process	10	2.4873e-07	LDHC, GPI, TPI1, LDHA, PGAM1, HK2, HK1, PGK1, GAPDH, ENO1
GOTERM_BP_FAT	GO:0044275~cellular carbohydrate catabolic process	10	3.78149e-07	LDHC, GPI, TPI1, LDHA, PGAM1, HK2, HK1, PGK1, GAPDH, ENO1
GOTERM_BP_FAT	GO:0016052~carbohydrate catabolic process	10	3.12973e-06	LDHC, GPI, TPI1, LDHA, PGAM1, HK2, HK1, PGK1, GAPDH, ENO1
GOTERM_BP_FAT	GO:0006955~immune response	22	2.17081e-05	IL1R2, CCL3, CCL2, OLR1, C3, CLU, CCL5, CCL4, FCRL4, CCR9, GPI, BPI, PPBP, FCAR, CCL20, SEMA3C, IL12B, LBP, CFI, NFIL3, PTX3, DMBT1
GOTERM_BP_FAT	GO:0006006~glucose metabolic process	10	4.83885e-05	LDHC, GPI, TPI1, LDHA, PGAM1, HK2, HK1, PGK1, GAPDH, ENO1
GOTERM_BP_FAT	GO:0006091~generation of precursor metabolites and energy	13	0.000178648	LDHC, LDHA, HK2, PGAM1, HK1, GPI, ATP6V1C2, TPI1, ERO1L, PGK1, STEAP1, GAPDH, ENO1
GOTERM_BP_FAT	GO:0043067~regulation of programmed cell death	22	0.00022105	DLC1, CCL2, NOL3, CLU, IGF1, HSPA1A, SOX9, MAGED1, PPIF, INHBA, ACVR1B, JUN, F3, BAG3, TNFRSF18, SERPINB2, HSPB1, IL12B, IGFBP3, FGF2, PHLDA1, SCG2
GOTERM_BP_FAT	GO:0010941~regulation of cell death	22	0.000232431	DLC1, CCL2, NOL3, CLU, IGF1, HSPA1A, SOX9, MAGED1, PPIF, INHBA, ACVR1B, JUN, F3, BAG3, TNFRSF18, SERPINB2, HSPB1, IL12B, IGFBP3, FGF2, PHLDA1, SCG2
GOTERM_BP_FAT	GO:0019318~hexose metabolic process	10	0.000273802	LDHC, GPI, TPI1, LDHA, PGAM1, HK2, HK1, PGK1, GAPDH, ENO1
GOTERM_BP_FAT	GO:0009617~response to bacterium	10	0.00028454	BPI, CCL2, PPBP, ADM, CCL20, JUN, LBP, CCL5, S100A12, DMBT1
GOTERM_BP_FAT	GO:0006935~chemotaxis	9	0.00039068	CCR9, CCL3, CCL2, PPBP, CCL20, CCL5, FGF2, CCL4, SCG2
GOTERM_BP_FAT	GO:0042330~taxis	9	0.00039068	CCR9, CCL3, CCL2, PPBP, CCL20, CCL5, FGF2, CCL4, SCG2
GOTERM_BP_FAT	GO:0045639~positive regulation of myeloid cell differentiation	5	0.000451113	INHBA, ACVR1B, JUN, CSF1, CCL5
GOTERM_BP_FAT	GO:0006916~anti-apoptosis	10	0.000458965	NOL3, CCL2, BAG3, F3, CLU, SERPINB2, TNFRSF18, HSPB1, IGF1, HSPA1A
GOTERM_BP_FAT	GO:0042981~regulation of apoptosis	21	0.000520224	DLC1, CCL2, NOL3, CLU, IGF1, HSPA1A, SOX9, MAGED1, PPIF, INHBA, ACVR1B, JUN, F3, BAG3, TNFRSF18, SERPINB2, HSPB1, IL12B, IGFBP3, PHLDA1, SCG2
GOTERM_BP_FAT	GO:0008284~positive regulation of cell proliferation	14	0.000659988	CCL2, PRTN3, CSF1, CLU, IGF1, ADM, F3, JUN, TGIF1, IL12B, FGF1, IL13RA1, FGF2, SCG2
GOTERM_BP_FAT	GO:0032103~positive regulation of response to external stimulus	6	0.000685189	NTRK3, C3, F3, LBP, CCL5, SCG2
GOTERM_BP_FAT	GO:0002526~acute inflammatory response	7	0.000739033	C3, F3, CLU, SAA4, LBP, CFI, FN1
GOTERM_BP_FAT	GO:0005996~monosaccharide metabolic process	10	0.000785822	LDHC, GPI, TPI1, LDHA, PGAM1, HK2, HK1, PGK1, GAPDH, ENO1
GOTERM_BP_FAT	GO:0008219~cell death	19	0.000935095	FASTKD3, DLC1, NOL3, OLR1, CLU, EGLN3, DDIT4, MAGED1, ECE1, ZFYVE26, JUN, BAG3, F3, TNFRSF18, HSPB1, SIAH2, PPP1R15A, FGF2, PHLDA1
GOTERM_BP_FAT	GO:0070482~response to oxygen levels	8	0.000943451	NOL3, ECE1, CCL2, ADM, PDPN, EGLN3, APOLD1, DDIT4
GOTERM_BP_FAT	GO:0045597~positive regulation of cell differentiation	10	0.000978818	NTRK3, INHBA, ACVR1B, JUN, CSF1, CLU, TGIF1, CCL5, IGFBP3, FGF2
GOTERM_BP_FAT	GO:0016265~death	19	0.00101201	FASTKD3, DLC1, NOL3, OLR1, CLU, EGLN3, DDIT4, MAGED1, ECE1, ZFYVE26, JUN, BAG3, F3, TNFRSF18, HSPB1, SIAH2, PPP1R15A, FGF2, PHLDA1
GOTERM_BP_FAT	GO:0051094~positive regulation of developmental process	11	0.0010158	NTRK3, INHBA, ACVR1B, JUN, F3, CSF1, CLU, TGIF1, CCL5, IGFBP3, FGF2
GOTERM_BP_FAT	GO:0042127~regulation of cell proliferation	20	0.00103377	DLC1, CCL2, PRTN3, CSF1, CLU, EGLN3, IGF1, SOX9, MAGED1, ADM, JUN, F3, TGIF1, IL12B, FGF1, IL13RA1, IGFBP3, ING1, FGF2, SCG2
GOTERM_BP_FAT	GO:0001558~regulation of cell growth	9	0.00137743	NTRK3, INHBA, ACVR1B, CDA, IGFBP1, IGFBP3, FGF2, ING1, ENO1
GOTERM_BP_FAT	GO:0040008~regulation of growth	12	0.00138718	NTRK3, INHBA, ACVR1B, CSF1, CDA, IGF1, IGFBP1, KAT5, IGFBP3, FGF2, ING1, ENO1
GOTERM_BP_FAT	GO:0006959~humoral immune response	6	0.00177521	GPI, CCL2, C3, CLU, CFI, DMBT1
GOTERM_BP_FAT	GO:0032101~regulation of response to external stimulus	8	0.00189117	NTRK3, C3, PDPN, F3, LBP, CCL5, NT5E, SCG2
GOTERM_BP_FAT	GO:0006915~apoptosis	16	0.00263415	FASTKD3, DLC1, NOL3, CLU, EGLN3, DDIT4, MAGED1, ECE1, JUN, BAG3, F3, TNFRSF18, SIAH2, PPP1R15A, FGF2, PHLDA1
GOTERM_BP_FAT	GO:0012501~programmed cell death	16	0.00303119	FASTKD3, DLC1, NOL3, CLU, EGLN3, DDIT4, MAGED1, ECE1, JUN, BAG3, F3, TNFRSF18, SIAH2, PPP1R15A, FGF2, PHLDA1
GOTERM_BP_FAT	GO:0030308~negative regulation of cell growth	6	0.00345662	INHBA, ACVR1B, CDA, FGF2, ING1, ENO1
GOTERM_BP_FAT	GO:0001666~response to hypoxia	7	0.00365048	NOL3, ECE1, CCL2, ADM, EGLN3, APOLD1, DDIT4
GOTERM_BP_FAT	GO:0040017~positive regulation of locomotion	6	0.00452956	PDPN, F3, CSF1, IGF1, FGF2, SCG2
GOTERM_BP_FAT	GO:0048584~positive regulation of response to stimulus	9	0.00461467	NTRK3, C3, F3, CLU, LBP, IL12B, CFI, CCL5, SCG2
GOTERM_BP_FAT	GO:0045792~negative regulation of cell size	6	0.00472902	INHBA, ACVR1B, CDA, FGF2, ING1, ENO1
GOTERM_BP_FAT	GO:0040012~regulation of locomotion	8	0.00537016	DLC1, PDPN, F3, CSF1, IGF1, IGFBP3, FGF2, SCG2
GOTERM_BP_FAT	GO:0051240~positive regulation of multicellular organismal process	9	0.00562239	CCL2, ADM, F3, CSF1, LIPG, LBP, IL12B, CCL5, FGF2
GOTERM_BP_FAT	GO:0043066~negative regulation of apoptosis	11	0.00582178	NOL3, CCL2, BAG3, F3, CLU, SERPINB2, TNFRSF18, HSPB1, IGF1, HSPA1A, SCG2
GOTERM_BP_FAT	GO:0001525~angiogenesis	7	0.00591304	GPI, PLXDC1, JUN, APOLD1, FGF1, FGF2, SCG2
GOTERM_BP_FAT	GO:0043069~negative regulation of programmed cell death	11	0.00640654	NOL3, CCL2, BAG3, F3, CLU, SERPINB2, TNFRSF18, HSPB1, IGF1, HSPA1A, SCG2
GOTERM_BP_FAT	GO:0060548~negative regulation of cell death	11	0.00652881	NOL3, CCL2, BAG3, F3, CLU, SERPINB2, TNFRSF18, HSPB1, IGF1, HSPA1A, SCG2
GOTERM_BP_FAT	GO:0001944~vasculature development	9	0.00663495	GPI, PDPN, PLXDC1, JUN, APOLD1, SEMA3C, FGF1, FGF2, SCG2
GOTERM_BP_FAT	GO:0045926~negative regulation of growth	6	0.00735237	INHBA, ACVR1B, CDA, FGF2, ING1, ENO1
GOTERM_BP_FAT	GO:0045637~regulation of myeloid cell differentiation	5	0.00738456	INHBA, ACVR1B, JUN, CSF1, CCL5
GOTERM_BP_FAT	GO:0002675~positive regulation of acute inflammatory response	3	0.00739774	C3, LBP, CCL5
GOTERM_BP_FAT	GO:0006986~response to unfolded protein	5	0.00775975	HSPB1, HSPA1A, ERO1L, DNAJB1, PPP1R15A
GOTERM_BP_FAT	GO:0008361~regulation of cell size	8	0.00780412	NTRK3, INHBA, ACVR1B, CDA, IGFBP1, FGF2, ING1, ENO1
GOTERM_BP_FAT	GO:0042742~defense response to bacterium	6	0.00791988	BPI, PPBP, CCL20, LBP, S100A12, DMBT1
GOTERM_BP_FAT	GO:0048514~blood vessel morphogenesis	8	0.00884532	GPI, PLXDC1, JUN, APOLD1, SEMA3C, FGF1, FGF2, SCG2
GOTERM_BP_FAT	GO:0051781~positive regulation of cell division	4	0.00895524	PPBP, FGF1, FGF2, MDK
GOTERM_BP_FAT	GO:0032496~response to lipopolysaccharide	5	0.0102753	CCL2, ADM, JUN, LBP, CCL5
GOTERM_BP_FAT	GO:0002761~regulation of myeloid leukocyte differentiation	4	0.0102803	INHBA, JUN, CSF1, CCL5
GOTERM_BP_FAT	GO:0032535~regulation of cellular component size	9	0.0102949	NTRK3, INHBA, TRIOBP, ACVR1B, CDA, IGFBP1, FGF2, ING1, ENO1
GOTERM_BP_FAT	GO:0007626~locomotory behavior	9	0.0109524	CCR9, CCL3, CCL2, PPBP, CCL20, CCL5, FGF2, CCL4, SCG2
GOTERM_BP_FAT	GO:0030334~regulation of cell migration	7	0.0110179	DLC1, PDPN, F3, CSF1, IGF1, IGFBP3, FGF2
GOTERM_BP_FAT	GO:0001938~positive regulation of endothelial cell proliferation	3	0.0115176	CCL2, F3, SCG2
GOTERM_BP_FAT	GO:0002541~activation of plasma proteins involved in acute inflammatory response	4	0.0117132	C3, F3, CLU, CFI
GOTERM_BP_FAT	GO:0002699~positive regulation of immune effector process	4	0.0124706	C3, LBP, IL12B, IL13RA1
GOTERM_BP_FAT	GO:0048660~regulation of smooth muscle cell proliferation	4	0.0140679	JUN, IGF1, IL12B, IGFBP3
GOTERM_BP_FAT	GO:0007610~behavior	12	0.0146642	CCR9, CCL3, CCL2, PPBP, CCL20, JUN, AFF2, FOSB, CCL5, FGF2, CCL4, SCG2
GOTERM_BP_FAT	GO:0051302~regulation of cell division	4	0.014908	PPBP, FGF1, FGF2, MDK
GOTERM_BP_FAT	GO:0002237~response to molecule of bacterial origin	5	0.0149506	CCL2, ADM, JUN, LBP, CCL5
GOTERM_BP_FAT	GO:0051605~protein maturation by peptide bond cleavage	5	0.0149506	ECE1, C3, F3, CLU, CFI
GOTERM_BP_FAT	GO:0002763~positive regulation of myeloid leukocyte differentiation	3	0.016425	JUN, CSF1, CCL5
GOTERM_BP_FAT	GO:0030335~positive regulation of cell migration	5	0.0167634	PDPN, F3, CSF1, IGF1, FGF2
GOTERM_BP_FAT	GO:0045892~negative regulation of transcription, DNA-dependent	10	0.0170524	SAP30, TGIF1, BHLHE40, FOSB, SOX9, KAT5, RASD1, FGF2, ENO1, GZF1
GOTERM_BP_FAT	GO:0008285~negative regulation of cell proliferation	10	0.0184941	MAGED1, DLC1, ADM, JUN, TGIF1, IL12B, IGFBP3, FGF2, ING1, SCG2
GOTERM_BP_FAT	GO:0051253~negative regulation of RNA metabolic process	10	0.0187928	SAP30, TGIF1, BHLHE40, FOSB, SOX9, KAT5, RASD1, FGF2, ENO1, GZF1
GOTERM_BP_FAT	GO:0001568~blood vessel development	8	0.018803	GPI, PLXDC1, JUN, APOLD1, SEMA3C, FGF1, FGF2, SCG2
GOTERM_BP_FAT	GO:0051270~regulation of cell motion	7	0.01999	DLC1, PDPN, F3, CSF1, IGF1, IGFBP3, FGF2
GOTERM_BP_FAT	GO:0002673~regulation of acute inflammatory response	3	0.0220647	C3, LBP, CCL5
GOTERM_BP_FAT	GO:0051272~positive regulation of cell motion	5	0.0230038	PDPN, F3, CSF1, IGF1, FGF2
GOTERM_BP_FAT	GO:0008643~carbohydrate transport	4	0.0296174	SLC2A10, PPBP, SLC2A1, LBP
GOTERM_BP_FAT	GO:0051789~response to protein stimulus	5	0.0304909	HSPB1, HSPA1A, ERO1L, DNAJB1, PPP1R15A
GOTERM_BP_FAT	GO:0010605~negative regulation of macromolecule metabolic process	15	0.0317752	HSD3B7, FOSB, KAT5, SOX9, GZF1, SPINK9, SAP30, INHBA, JUN, TGIF1, BHLHE40, RASD1, FGF2, IGFBP3, ENO1
GOTERM_BP_FAT	GO:0045657~positive regulation of monocyte differentiation	2	0.0326824	JUN, CSF1
GOTERM_BP_FAT	GO:0035295~tube development	7	0.0349197	DLC1, PDPN, TGIF1, IGF1, FGF1, FGF2, GZF1
GOTERM_BP_FAT	GO:0051241~negative regulation of multicellular organismal process	6	0.0349311	INHBA, BPI, ADM, LBP, SOX9, KAT5
GOTERM_BP_FAT	GO:0016485~protein processing	5	0.0352034	ECE1, C3, F3, CLU, CFI
GOTERM_BP_FAT	GO:0032268~regulation of cellular protein metabolic process	11	0.0368347	DLC1, SPINK9, HSD3B7, JUN, CSF1, PRKAR1A, HSPB1, IGF1, IGFBP3, FGF2, PPP1R15A
GOTERM_BP_FAT	GO:0006928~cell motion	11	0.0372833	CCL3, CCL2, HSPB1, IGF1, SEMA3C, IL12B, CCL5, FGF2, CCL4, FN1, SCG2
GOTERM_BP_FAT	GO:0030005~cellular di-, tri-valent inorganic cation homeostasis	7	0.0397172	CCR9, FXYD1, CCL3, CCL2, ADM, MT2A, CCL5
GOTERM_BP_FAT	GO:0015758~glucose transport	3	0.0402939	SLC2A10, PPBP, SLC2A1
GOTERM_BP_FAT	GO:0006958~complement activation, classical pathway	3	0.0402939	C3, CLU, CFI
GOTERM_BP_FAT	GO:0031099~regeneration	4	0.0404864	CCL2, ADM, IGF1, IGFBP1
GOTERM_BP_FAT	GO:0050729~positive regulation of inflammatory response	3	0.0428666	C3, LBP, CCL5
GOTERM_BP_FAT	GO:0008645~hexose transport	3	0.0428666	SLC2A10, PPBP, SLC2A1
GOTERM_BP_FAT	GO:0045655~regulation of monocyte differentiation	2	0.043339	JUN, CSF1
GOTERM_BP_FAT	GO:0050678~regulation of epithelial cell proliferation	4	0.0434778	MAGED1, IGF1, FGF1, FGF2
GOTERM_BP_FAT	GO:0050865~regulation of cell activation	6	0.0442645	INHBA, BPI, PDPN, LBP, IL12B, IL13RA1
GOTERM_BP_FAT	GO:0002455~humoral immune response mediated by circulating immunoglobulin	3	0.0454991	C3, CLU, CFI
GOTERM_BP_FAT	GO:0015749~monosaccharide transport	3	0.0454991	SLC2A10, PPBP, SLC2A1
GOTERM_BP_FAT	GO:0051604~protein maturation	5	0.0458291	ECE1, C3, F3, CLU, CFI
GOTERM_BP_FAT	GO:0031349~positive regulation of defense response	4	0.0465768	C3, LBP, IL12B, CCL5
GOTERM_BP_FAT	GO:0001936~regulation of endothelial cell proliferation	3	0.0481897	CCL2, F3, SCG2
GOTERM_BP_FAT	GO:0055066~di-, tri-valent inorganic cation homeostasis	7	0.0488779	CCR9, FXYD1, CCL3, CCL2, ADM, MT2A, CCL5
GOTERM_BP_FAT	GO:0055114~oxidation reduction	13	0.0497316	LDHC, PAM, LDHA, PAOX, HSD3B7, PRDX4, EGLN3, PAH, CRYZ, P4HA1, ERO1L, STEAP1, GAPDH
GOTERM_BP_FAT	GO:0050727~regulation of inflammatory response	4	0.0514242	C3, LBP, CCL5, NT5E
GOTERM_BP_FAT	GO:0035239~tube morphogenesis	5	0.051743	DLC1, PDPN, TGIF1, IGF1, GZF1
GOTERM_BP_FAT	GO:0006874~cellular calcium ion homeostasis	6	0.0518328	CCR9, FXYD1, CCL3, CCL2, ADM, CCL5
GOTERM_BP_FAT	GO:0007264~small GTPase mediated signal transduction	8	0.0519021	RAB32, RASL10B, IGF1, RRAD, SIAH2, RASD1, FGF2, RAB20
GOTERM_BP_FAT	GO:0010629~negative regulation of gene expression	11	0.0519928	SAP30, HSD3B7, TGIF1, BHLHE40, FOSB, SOX9, KAT5, RASD1, FGF2, ENO1, GZF1
GOTERM_BP_FAT	GO:0002250~adaptive immune response	4	0.0530924	C3, CLU, IL12B, CFI
GOTERM_BP_FAT	GO:0002460~adaptive immune response based on somatic recombination of immune receptors built from immunoglobulin superfamily domains	4	0.0530924	C3, CLU, IL12B, CFI
GOTERM_BP_FAT	GO:0034391~regulation of smooth muscle cell apoptosis	2	0.0538789	IGF1, IL12B
GOTERM_BP_FAT	GO:0045934~negative regulation of nucleobase, nucleoside, nucleotide and nucleic acid metabolic process	11	0.0566499	SAP30, CDA, TGIF1, BHLHE40, FOSB, SOX9, KAT5, RASD1, FGF2, ENO1, GZF1
GOTERM_BP_FAT	GO:0055074~calcium ion homeostasis	6	0.0569224	CCR9, FXYD1, CCL3, CCL2, ADM, CCL5
GOTERM_BP_FAT	GO:0042060~wound healing	6	0.0601099	F3, SERPINB2, IGF1, IGFBP1, FGF2, FN1
GOTERM_BP_FAT	GO:0002252~immune effector process	5	0.0606902	C3, CLU, LBP, CFI, PTX3
GOTERM_BP_FAT	GO:0051172~negative regulation of nitrogen compound metabolic process	11	0.0609446	SAP30, CDA, TGIF1, BHLHE40, FOSB, SOX9, KAT5, RASD1, FGF2, ENO1, GZF1
GOTERM_BP_FAT	GO:0030003~cellular cation homeostasis	7	0.0620294	CCR9, FXYD1, CCL3, CCL2, ADM, MT2A, CCL5
GOTERM_BP_FAT	GO:0030595~leukocyte chemotaxis	3	0.0624602	CCL2, CCL5, SCG2
GOTERM_BP_FAT	GO:0009266~response to temperature stimulus	4	0.0636387	CCL2, ADM, HSPB1, ERO1L
GOTERM_BP_FAT	GO:0045672~positive regulation of osteoclast differentiation	2	0.0643035	CSF1, CCL5
GOTERM_BP_FAT	GO:0008228~opsonization	2	0.0643035	LBP, PTX3
GOTERM_BP_FAT	GO:0001818~negative regulation of cytokine production	3	0.0654673	BPI, LBP, KAT5
GOTERM_BP_FAT	GO:0006875~cellular metal ion homeostasis	6	0.0656448	CCR9, FXYD1, CCL3, CCL2, ADM, CCL5
GOTERM_BP_FAT	GO:0045087~innate immune response	5	0.0661486	C3, CLU, LBP, CFI, DMBT1
GOTERM_BP_FAT	GO:0016481~negative regulation of transcription	10	0.0672696	SAP30, TGIF1, BHLHE40, FOSB, SOX9, KAT5, RASD1, FGF2, ENO1, GZF1
GOTERM_BP_FAT	GO:0060326~cell chemotaxis	3	0.068522	CCL2, CCL5, SCG2
GOTERM_BP_FAT	GO:0042592~homeostatic process	14	0.0708572	FXYD1, CCL3, CCL2, CUBN, CSF1, PRDX4, IGF1, CCL5, CCR9, INHBA, ADM, JUN, MT2A, LIPG
GOTERM_BP_FAT	GO:0006953~acute-phase response	3	0.0716229	SAA4, LBP, FN1
GOTERM_BP_FAT	GO:0006700~C21-steroid hormone biosynthetic process	2	0.074614	ADM, FGF2
GOTERM_BP_FAT	GO:0048247~lymphocyte chemotaxis	2	0.074614	CCL2, CCL5
GOTERM_BP_FAT	GO:0050679~positive regulation of epithelial cell proliferation	3	0.0747687	IGF1, FGF1, FGF2
GOTERM_BP_FAT	GO:0050778~positive regulation of immune response	5	0.0762977	C3, CLU, LBP, IL12B, CFI
GOTERM_BP_FAT	GO:0055065~metal ion homeostasis	6	0.0763036	CCR9, FXYD1, CCL3, CCL2, ADM, CCL5
GOTERM_BP_FAT	GO:0006090~pyruvate metabolic process	3	0.0779579	GPI, TPI1, LDHA
GOTERM_BP_FAT	GO:0006956~complement activation	3	0.0779579	C3, CLU, CFI
GOTERM_BP_FAT	GO:0010558~negative regulation of macromolecule biosynthetic process	11	0.0802209	INHBA, SAP30, TGIF1, BHLHE40, FOSB, SOX9, KAT5, RASD1, FGF2, ENO1, GZF1
GOTERM_BP_FAT	GO:0016477~cell migration	7	0.0847743	CCL2, SEMA3C, IL12B, CCL5, FGF2, FN1, SCG2
GOTERM_BP_FAT	GO:0010660~regulation of muscle cell apoptosis	2	0.0848117	IGF1, IL12B
GOTERM_BP_FAT	GO:0042326~negative regulation of phosphorylation	3	0.0877736	INHBA, JUN, IGFBP3
GOTERM_BP_FAT	GO:0009119~ribonucleoside metabolic process	3	0.0911239	UPP1, CDA, NT5E
GOTERM_BP_FAT	GO:0002274~myeloid leukocyte activation	3	0.0911239	CSF1, NDRG1, LBP
GOTERM_BP_FAT	GO:0031327~negative regulation of cellular biosynthetic process	11	0.0911367	INHBA, SAP30, TGIF1, BHLHE40, FOSB, SOX9, KAT5, RASD1, FGF2, ENO1, GZF1
GOTERM_BP_FAT	GO:0021936~regulation of granule cell precursor proliferation	2	0.0948977	IGF1, FGF2
GOTERM_BP_FAT	GO:0021940~positive regulation of granule cell precursor proliferation	2	0.0948977	IGF1, FGF2
GOTERM_BP_FAT	GO:0032720~negative regulation of tumor necrosis factor production	2	0.0948977	BPI, LBP
GOTERM_BP_FAT	GO:0009991~response to extracellular stimulus	6	0.0960192	LDHA, CUBN, CCL2, ADM, JUN, LIPG
GOTERM_BP_FAT	GO:0055080~cation homeostasis	7	0.0964585	CCR9, FXYD1, CCL3, CCL2, ADM, MT2A, CCL5
GOTERM_BP_FAT	GO:0045936~negative regulation of phosphate metabolic process	3	0.0979345	INHBA, JUN, IGFBP3
GOTERM_BP_FAT	GO:0010563~negative regulation of phosphorus metabolic process	3	0.0979345	INHBA, JUN, IGFBP3
Category	Term	Count	PValue	Genes
GOTERM_CC_FAT	GO:0005615~extracellular space	30	2.35512e-11	CCL3, CCL2, C3, CSF1, CLU, PRDX4, CCL5, CCL4, GPC5, CCL20, C1QTNF1, SEMA3C, LBP, CFI, FGF1, FGF2, FN1, SCG2, SAA4, IGF1, INHBA, GPI, PPBP, ADM, F3, LIPG, SERPINB2, IL12B, IGFBP1, IGFBP3
GOTERM_CC_FAT	GO:0044421~extracellular region part	32	3.59168e-09	CCL3, CCL2, C3, CSF1, CLU, PRDX4, CCL5, CCL4, MMP1, GPC5, CCL20, C1QTNF1, SEMA3C, LBP, CFI, FGF1, FGF2, SCG2, FN1, MATN3, SAA4, IGF1, INHBA, GPI, PPBP, ADM, F3, LIPG, SERPINB2, IL12B, IGFBP1, IGFBP3
GOTERM_CC_FAT	GO:0005576~extracellular region	46	4.87188e-08	PAM, CCL3, CCL2, C3, CSF1, CLU, PRDX4, CCL5, MDK, CCL4, MMP1, CTSL1, SPINK9, GPC5, CCL20, C1QTNF1, TNFRSF18, SEMA3C, CDA, LBP, CFI, PTX3, FGF1, FGF2, SCG2, FN1, MATN3, OLR1, APOLD1, IGF1, SAA4, INHBA, GPI, BPI, CHRDL2, PPBP, FCAR, ADM, PLXDC1, F3, LIPG, SERPINB2, IL12B, IGFBP1, IGFBP3, DMBT1
GOTERM_CC_FAT	GO:0031093~platelet alpha granule lumen	4	0.00792366	PPBP, CLU, IGF1, FN1
GOTERM_CC_FAT	GO:0060205~cytoplasmic membrane-bounded vesicle lumen	4	0.00963302	PPBP, CLU, IGF1, FN1
GOTERM_CC_FAT	GO:0031983~vesicle lumen	4	0.0108828	PPBP, CLU, IGF1, FN1
GOTERM_CC_FAT	GO:0005625~soluble fraction	9	0.0134024	GSS, TPI1, CCL3, ADM, HSPB1, CCL5, CRYZ, RASD1, CTSL1
GOTERM_CC_FAT	GO:0031091~platelet alpha granule	4	0.0184915	PPBP, CLU, IGF1, FN1
GOTERM_CC_FAT	GO:0016023~cytoplasmic membrane-bounded vesicle	12	0.0221034	PAM, ECE1, CUBN, PPBP, CLU, SLC2A1, SEC22B, IGF1, WIPI1, PHLDA1, DMBT1, FN1
GOTERM_CC_FAT	GO:0048471~perinuclear region of cytoplasm	8	0.0257511	PNPLA8, SLC2A10, ECE1, CSF1, CLU, KAT5, GAPDH, RASD1
GOTERM_CC_FAT	GO:0031988~membrane-bounded vesicle	12	0.0271899	PAM, ECE1, CUBN, PPBP, CLU, SLC2A1, SEC22B, IGF1, WIPI1, PHLDA1, DMBT1, FN1
GOTERM_CC_FAT	GO:0030141~secretory granule	6	0.0346736	PAM, ECE1, PPBP, CLU, IGF1, FN1
GOTERM_CC_FAT	GO:0016942~insulin-like growth factor binding protein complex	2	0.0394632	IGF1, IGFBP3
GOTERM_CC_FAT	GO:0044433~cytoplasmic vesicle part	6	0.0398276	PPBP, CLU, IGF1, PHLDA1, DMBT1, FN1
GOTERM_CC_FAT	GO:0000267~cell fraction	18	0.0420433	CCL3, CUBN, OLR1, CRYZ, CCL5, CTSL1, S100A12, GSS, PPIF, PNPLA8, TPI1, ECE1, ADM, SLC2A1, HSPB1, ERO1L, NT5E, RASD1
GOTERM_CC_FAT	GO:0031410~cytoplasmic vesicle	12	0.0571191	PAM, ECE1, CUBN, PPBP, CLU, SLC2A1, SEC22B, IGF1, WIPI1, PHLDA1, DMBT1, FN1
GOTERM_CC_FAT	GO:0031982~vesicle	12	0.0726828	PAM, ECE1, CUBN, PPBP, CLU, SLC2A1, SEC22B, IGF1, WIPI1, PHLDA1, DMBT1, FN1
Category	Term	Count	PValue	Genes
GOTERM_MF_FAT	GO:0005125~cytokine activity	11	3.82684e-05	INHBA, GPI, CCL3, CCL2, PPBP, CCL20, CSF1, IL12B, CCL5, CCL4, SCG2
GOTERM_MF_FAT	GO:0008009~chemokine activity	6	0.000113753	CCL3, CCL2, PPBP, CCL20, CCL5, CCL4
GOTERM_MF_FAT	GO:0042379~chemokine receptor binding	6	0.000154315	CCL3, CCL2, PPBP, CCL20, CCL5, CCL4
GOTERM_MF_FAT	GO:0008083~growth factor activity	9	0.000288772	INHBA, GPI, PPBP, CSF1, IGF1, IL12B, FGF1, FGF2, MDK
GOTERM_MF_FAT	GO:0030247~polysaccharide binding	8	0.00117354	TNFAIP6, CCL2, LIPG, PTX3, FGF1, FGF2, MDK, FN1
GOTERM_MF_FAT	GO:0001871~pattern binding	8	0.00117354	TNFAIP6, CCL2, LIPG, PTX3, FGF1, FGF2, MDK, FN1
GOTERM_MF_FAT	GO:0030246~carbohydrate binding	12	0.00123603	MRC1, TNFAIP6, CCL2, OLR1, HK2, LIPG, PTX3, FGF1, FGF2, MDK, CLEC1B, FN1
GOTERM_MF_FAT	GO:0042056~chemoattractant activity	3	0.00158952	CCL3, CCL5, SCG2
GOTERM_MF_FAT	GO:0005539~glycosaminoglycan binding	7	0.00352919	TNFAIP6, CCL2, LIPG, FGF1, FGF2, MDK, FN1
GOTERM_MF_FAT	GO:0008201~heparin binding	6	0.00451779	CCL2, LIPG, FGF1, FGF2, MDK, FN1
GOTERM_MF_FAT	GO:0031418~L-ascorbic acid binding	3	0.0200823	PAM, P4HA1, EGLN3
GOTERM_MF_FAT	GO:0019838~growth factor binding	5	0.0244377	NTRK3, IL1R2, ACVR1B, IGFBP1, IGFBP3
GOTERM_MF_FAT	GO:0046983~protein dimerization activity	12	0.0270267	GSS, INHBA, ECE1, CUBN, JUN, CSF1, KATNB1, CDA, PAH, IL12B, FOSB, NFIL3
GOTERM_MF_FAT	GO:0019955~cytokine binding	5	0.0275556	CCR9, IL1R2, TNFRSF18, IL12B, IL13RA1
GOTERM_MF_FAT	GO:0051119~sugar transmembrane transporter activity	3	0.0300429	SLC2A10, PPBP, SLC2A1
GOTERM_MF_FAT	GO:0005507~copper ion binding	4	0.0356902	PAM, MT1A, STEAP1, MT1X
GOTERM_MF_FAT	GO:0019842~vitamin binding	5	0.0476937	PAM, CUBN, P4HA1, EGLN3, S100G
GOTERM_MF_FAT	GO:0004396~hexokinase activity	2	0.0512981	HK2, HK1
GOTERM_MF_FAT	GO:0004459~L-lactate dehydrogenase activity	2	0.0512981	LDHC, LDHA
GOTERM_MF_FAT	GO:0004457~lactate dehydrogenase activity	2	0.0612398	LDHC, LDHA
GOTERM_MF_FAT	GO:0031406~carboxylic acid binding	5	0.0646557	GSS, PAM, P4HA1, EGLN3, PAH
GOTERM_MF_FAT	GO:0003714~transcription corepressor activity	5	0.0659739	SAP30, TGIF1, SIAH2, NFIL3, ENO1
GOTERM_MF_FAT	GO:0005044~scavenger receptor activity	3	0.0836554	MARCO, CFI, DMBT1
GOTERM_MF_FAT	GO:0016861~intramolecular oxidoreductase activity, interconverting aldoses and ketoses	2	0.0904486	GPI, TPI1
GOTERM_MF_FAT	GO:0046870~cadmium ion binding	2	0.099983	MT1A, MT1X

## Sheet: up-regulated DEGs Summary
GOTERM_BP_FAT	GO:0006952~defense response	26	1.37e-08	CCL3, CCL2, S100A8, C3, CLU, CCL5, CCL4, CCL20, MGLL, CFI, LBP, PTX3, FN1, SCG2, OLR1, PDPN, SAA4, S100A12, CCR9, TNFAIP6, INHBA, BPI, PPBP, F3, DMBT1, CLEC1B
GOTERM_BP_FAT	GO:0016052~carbohydrate catabolic process	10	3.13e-06	LDHC, GPI, TPI1, LDHA, PGAM1, HK2, HK1, PGK1, GAPDH, ENO1
GOTERM_BP_FAT	GO:0008219~cell death	19	0.000935	FASTKD3, DLC1, NOL3, OLR1, CLU, EGLN3, DDIT4, MAGED1, ECE1, ZFYVE26, JUN, BAG3, F3, TNFRSF18, HSPB1, SIAH2, PPP1R15A, FGF2, PHLDA1
GOTERM_BP_FAT	GO:0040008~regulation of growth	12	0.00138718	NTRK3, INHBA, ACVR1B, CSF1, CDA, IGF1, IGFBP1, KAT5, IGFBP3, FGF2, ING1, ENO1
GOTERM_BP_FAT	GO:0001944~vasculature development	9	0.00663495	GPI, PDPN, PLXDC1, JUN, APOLD1, SEMA3C, FGF1, FGF2, SCG2
GOTERM_BP_FAT	GO:0045597~positive regulation of cell differentiation	10	0.000979	NTRK3, INHBA, ACVR1B, JUN, CSF1, CLU, TGIF1, CCL5, IGFBP3, FGF2
GOTERM_BP_FAT	GO:0032101~regulation of response to external stimulus	8	0.00189117	NTRK3, C3, PDPN, F3, LBP, CCL5, NT5E, SCG2
GOTERM_BP_FAT	GO:0042330~taxis	9	0.000391	CCR9, CCL3, CCL2, PPBP, CCL20, CCL5, FGF2, CCL4, SCG2
GOTERM_BP_FAT	GO:0006986~response to unfolded protein	5	0.00775975	HSPB1, HSPA1A, DNAJB1, ERO1L, PPP1R15A
GOTERM_BP_FAT	GO:0008643~carbohydrate transport	4	0.0296174	SLC2A10, PPBP, SLC2A1, LBP
GOTERM_BP_FAT	GO:0002526~acute inflammatory response	7	0.000739	C3, F3, CLU, SAA4, LBP, CFI, FN1
GOTERM_BP_FAT	GO:0009617~response to bacterium	10	0.000285	BPI, CCL2, PPBP, ADM, CCL20, JUN, LBP, CCL5, S100A12, DMBT1
GOTERM_BP_FAT	GO:0035295~tube development	7	0.0349197	DLC1, PDPN, TGIF1, IGF1, FGF1, FGF2, GZF1
GOTERM_BP_FAT	GO:0051241~negative regulation of multicellular organismal process	6	0.0349311	INHBA, BPI, ADM, LBP, SOX9, KAT5
GOTERM_BP_FAT	GO:0002699~positive regulation of immune effector process	4	0.0124706	C3, LBP, IL12B, IL13RA1
GOTERM_MF_FAT	GO:0005125~cytokine activity	11	3.82684e-05	INHBA, GPI, CCL3, CCL2, PPBP, CCL20, CSF1, IL12B, CCL5, CCL4, SCG2
GOTERM_MF_FAT	GO:0030247~polysaccharide binding	8	0.00117354	TNFAIP6, CCL2, LIPG, PTX3, FGF1, FGF2, MDK, FN1
GOTERM_MF_FAT	GO:0031418~L-ascorbic acid binding	3	0.0200823	PAM, P4HA1, EGLN3
GOTERM_MF_FAT	GO:0046983~protein dimerization activity	12	0.0270267	GSS, INHBA, ECE1, CUBN, JUN, CSF1, KATNB1, CDA, PAH, IL12B, FOSB, NFIL3
GOTERM_CC_FAT	GO:0005615~extracellular space	30	2.35512e-11	CCL3, CCL2, C3, CSF1, CLU, PRDX4, CCL5, CCL4, GPC5, CCL20, C1QTNF1, SEMA3C, LBP, CFI, FGF1, FGF2, FN1, SCG2, SAA4, IGF1, INHBA, GPI, PPBP, ADM, F3, LIPG, SERPINB2, IL12B, IGFBP1, IGFBP3
GOTERM_CC_FAT	GO:0016023~cytoplasmic membrane-bounded vesicle	12	0.0221034	PAM, ECE1, CUBN, PPBP, CLU, SLC2A1, SEC22B, IGF1, WIPI1, PHLDA1, DMBT1, FN1
GOTERM_CC_FAT	GO:0000267~cell fraction	18	0.0420433	CCL3, CUBN, OLR1, CRYZ, CCL5, CTSL1, S100A12, GSS, PPIF, PNPLA8, TPI1, ECE1, ADM, SLC2A1, HSPB1, ERO1L, NT5E, RASD1
KEGG_PATHWAY	hsa00010:Glycolysis / Gluconeogenesis	10	5.23552e-08	LDHC, GPI, TPI1, LDHA, PGAM1, HK2, HK1, PGK1, GAPDH, ENO1
KEGG_PATHWAY	hsa04060:Cytokine-cytokine receptor interaction	14	2.34801e-05	IL1R2, CCL3, CCL2, CSF1, CCL5, CCL4, CCR9, ACVR1B, INHBA, CCL20, PPBP, TNFRSF18, IL12B, IL13RA1

## Sheet: up-regulated DEGs BP clustering
Annotation Cluster 1	Enrichment Score: 8.525596005469284
Category	Term	Count	PValue	Genes
GOTERM_BP_FAT	GO:0009611~response to wounding	26	6.68251e-10	CCL3, CCL2, S100A8, C3, CLU, CCL5, CCL4, MDK, CCL20, MGLL, LBP, CFI, PTX3, FGF2, FN1, SCG2, OLR1, PDPN, SAA4, IGF1, S100A12, TNFAIP6, ADM, F3, SERPINB2, IGFBP1
GOTERM_BP_FAT	GO:0006954~inflammatory response	20	2.89009e-09	CCL3, CCL2, OLR1, S100A8, PDPN, C3, CLU, SAA4, CCL5, CCL4, S100A12, TNFAIP6, CCL20, F3, MGLL, LBP, CFI, PTX3, SCG2, FN1
GOTERM_BP_FAT	GO:0006952~defense response	26	1.37202e-08	CCL3, CCL2, S100A8, C3, CLU, CCL5, CCL4, CCL20, MGLL, CFI, LBP, PTX3, FN1, SCG2, OLR1, PDPN, SAA4, S100A12, CCR9, TNFAIP6, INHBA, BPI, PPBP, F3, DMBT1, CLEC1B
Annotation Cluster 2	Enrichment Score: 5.8397091041807405
Category	Term	Count	PValue	Genes
GOTERM_BP_FAT	GO:0006096~glycolysis	10	1.78518e-09	LDHC, GPI, TPI1, LDHA, PGAM1, HK2, HK1, PGK1, GAPDH, ENO1
GOTERM_BP_FAT	GO:0006007~glucose catabolic process	10	1.25871e-08	LDHC, GPI, TPI1, LDHA, PGAM1, HK2, HK1, PGK1, GAPDH, ENO1
GOTERM_BP_FAT	GO:0019320~hexose catabolic process	10	6.04418e-08	LDHC, GPI, TPI1, LDHA, PGAM1, HK2, HK1, PGK1, GAPDH, ENO1
GOTERM_BP_FAT	GO:0046365~monosaccharide catabolic process	10	7.79569e-08	LDHC, GPI, TPI1, LDHA, PGAM1, HK2, HK1, PGK1, GAPDH, ENO1
GOTERM_BP_FAT	GO:0046164~alcohol catabolic process	10	2.4873e-07	LDHC, GPI, TPI1, LDHA, PGAM1, HK2, HK1, PGK1, GAPDH, ENO1
GOTERM_BP_FAT	GO:0044275~cellular carbohydrate catabolic process	10	3.78149e-07	LDHC, GPI, TPI1, LDHA, PGAM1, HK2, HK1, PGK1, GAPDH, ENO1
GOTERM_BP_FAT	GO:0016052~carbohydrate catabolic process	10	3.12973e-06	LDHC, GPI, TPI1, LDHA, PGAM1, HK2, HK1, PGK1, GAPDH, ENO1
GOTERM_BP_FAT	GO:0006006~glucose metabolic process	10	4.83885e-05	LDHC, GPI, TPI1, LDHA, PGAM1, HK2, HK1, PGK1, GAPDH, ENO1
GOTERM_BP_FAT	GO:0006091~generation of precursor metabolites and energy	13	0.000178648	LDHC, LDHA, HK2, PGAM1, HK1, GPI, ATP6V1C2, TPI1, ERO1L, PGK1, STEAP1, GAPDH, ENO1
GOTERM_BP_FAT	GO:0019318~hexose metabolic process	10	0.000273802	LDHC, GPI, TPI1, LDHA, PGAM1, HK2, HK1, PGK1, GAPDH, ENO1
GOTERM_BP_FAT	GO:0005996~monosaccharide metabolic process	10	0.000785822	LDHC, GPI, TPI1, LDHA, PGAM1, HK2, HK1, PGK1, GAPDH, ENO1
Annotation Cluster 3	Enrichment Score: 2.7804261400145855
Category	Term	Count	PValue	Genes
GOTERM_BP_FAT	GO:0008219~cell death	19	0.000935095	FASTKD3, DLC1, NOL3, OLR1, CLU, EGLN3, DDIT4, MAGED1, ECE1, ZFYVE26, JUN, BAG3, F3, TNFRSF18, HSPB1, SIAH2, PPP1R15A, FGF2, PHLDA1
GOTERM_BP_FAT	GO:0016265~death	19	0.00101201	FASTKD3, DLC1, NOL3, OLR1, CLU, EGLN3, DDIT4, MAGED1, ECE1, ZFYVE26, JUN, BAG3, F3, TNFRSF18, HSPB1, SIAH2, PPP1R15A, FGF2, PHLDA1
GOTERM_BP_FAT	GO:0006915~apoptosis	16	0.00263415	FASTKD3, DLC1, NOL3, CLU, EGLN3, DDIT4, MAGED1, ECE1, BAG3, F3, JUN, TNFRSF18, SIAH2, PPP1R15A, FGF2, PHLDA1
GOTERM_BP_FAT	GO:0012501~programmed cell death	16	0.00303119	FASTKD3, DLC1, NOL3, CLU, EGLN3, DDIT4, MAGED1, ECE1, BAG3, F3, JUN, TNFRSF18, SIAH2, PPP1R15A, FGF2, PHLDA1
Annotation Cluster 4	Enrichment Score: 2.3905715801531873
Category	Term	Count	PValue	Genes
GOTERM_BP_FAT	GO:0001558~regulation of cell growth	9	0.00137743	NTRK3, INHBA, ACVR1B, CDA, IGFBP1, IGFBP3, FGF2, ING1, ENO1
GOTERM_BP_FAT	GO:0040008~regulation of growth	12	0.00138718	NTRK3, INHBA, ACVR1B, CSF1, CDA, IGF1, IGFBP1, KAT5, IGFBP3, FGF2, ING1, ENO1
GOTERM_BP_FAT	GO:0030308~negative regulation of cell growth	6	0.00345662	INHBA, ACVR1B, CDA, FGF2, ING1, ENO1
GOTERM_BP_FAT	GO:0045792~negative regulation of cell size	6	0.00472902	INHBA, ACVR1B, CDA, FGF2, ING1, ENO1
GOTERM_BP_FAT	GO:0045926~negative regulation of growth	6	0.00735237	INHBA, ACVR1B, CDA, FGF2, ING1, ENO1
GOTERM_BP_FAT	GO:0008361~regulation of cell size	8	0.00780412	NTRK3, INHBA, ACVR1B, CDA, IGFBP1, FGF2, ING1, ENO1
GOTERM_BP_FAT	GO:0032535~regulation of cellular component size	9	0.0102949	NTRK3, INHBA, TRIOBP, ACVR1B, CDA, IGFBP1, FGF2, ING1, ENO1
Annotation Cluster 5	Enrichment Score: 2.0463529942256504
Category	Term	Count	PValue	Genes
GOTERM_BP_FAT	GO:0001525~angiogenesis	7	0.00591304	GPI, PLXDC1, JUN, APOLD1, FGF1, FGF2, SCG2
GOTERM_BP_FAT	GO:0001944~vasculature development	9	0.00663495	GPI, PDPN, PLXDC1, JUN, APOLD1, SEMA3C, FGF1, FGF2, SCG2
GOTERM_BP_FAT	GO:0048514~blood vessel morphogenesis	8	0.00884532	GPI, PLXDC1, JUN, APOLD1, SEMA3C, FGF1, FGF2, SCG2
GOTERM_BP_FAT	GO:0001568~blood vessel development	8	0.018803	GPI, PLXDC1, JUN, APOLD1, SEMA3C, FGF1, FGF2, SCG2
Annotation Cluster 6	Enrichment Score: 2.0109688869269937
Category	Term	Count	PValue	Genes
GOTERM_BP_FAT	GO:0045639~positive regulation of myeloid cell differentiation	5	0.000451113	INHBA, ACVR1B, JUN, CSF1, CCL5
GOTERM_BP_FAT	GO:0045597~positive regulation of cell differentiation	10	0.000978818	NTRK3, INHBA, ACVR1B, JUN, CSF1, CLU, TGIF1, CCL5, IGFBP3, FGF2
GOTERM_BP_FAT	GO:0051094~positive regulation of developmental process	11	0.0010158	NTRK3, INHBA, ACVR1B, JUN, F3, CSF1, CLU, TGIF1, CCL5, IGFBP3, FGF2
GOTERM_BP_FAT	GO:0045637~regulation of myeloid cell differentiation	5	0.00738456	INHBA, ACVR1B, JUN, CSF1, CCL5
GOTERM_BP_FAT	GO:0002761~regulation of myeloid leukocyte differentiation	4	0.0102803	INHBA, JUN, CSF1, CCL5
GOTERM_BP_FAT	GO:0002763~positive regulation of myeloid leukocyte differentiation	3	0.016425	JUN, CSF1, CCL5
GOTERM_BP_FAT	GO:0032844~regulation of homeostatic process	3	0.358251	INHBA, ACVR1B, CCL5
GOTERM_BP_FAT	GO:0042325~regulation of phosphorylation	7	0.407784	INHBA, JUN, CSF1, PRKAR1A, IGF1, IGFBP3, FGF2
Annotation Cluster 7	Enrichment Score: 1.9518862194306967
Category	Term	Count	PValue	Genes
GOTERM_BP_FAT	GO:0032103~positive regulation of response to external stimulus	6	0.000685189	NTRK3, C3, F3, LBP, CCL5, SCG2
GOTERM_BP_FAT	GO:0032101~regulation of response to external stimulus	8	0.00189117	NTRK3, C3, PDPN, F3, LBP, CCL5, NT5E, SCG2
GOTERM_BP_FAT	GO:0002675~positive regulation of acute inflammatory response	3	0.00739774	C3, LBP, CCL5
GOTERM_BP_FAT	GO:0002673~regulation of acute inflammatory response	3	0.0220647	C3, LBP, CCL5
GOTERM_BP_FAT	GO:0050729~positive regulation of inflammatory response	3	0.0428666	C3, LBP, CCL5
GOTERM_BP_FAT	GO:0031349~positive regulation of defense response	4	0.0465768	C3, LBP, IL12B, CCL5
GOTERM_BP_FAT	GO:0050727~regulation of inflammatory response	4	0.0514242	C3, LBP, CCL5, NT5E
Annotation Cluster 8	Enrichment Score: 1.7548795290586159
Category	Term	Count	PValue	Genes
GOTERM_BP_FAT	GO:0043067~regulation of programmed cell death	22	0.00022105	DLC1, CCL2, NOL3, CLU, IGF1, HSPA1A, SOX9, MAGED1, PPIF, INHBA, ACVR1B, JUN, F3, BAG3, TNFRSF18, SERPINB2, HSPB1, IL12B, IGFBP3, FGF2, PHLDA1, SCG2
GOTERM_BP_FAT	GO:0010941~regulation of cell death	22	0.000232431	DLC1, CCL2, NOL3, CLU, IGF1, HSPA1A, SOX9, MAGED1, PPIF, INHBA, ACVR1B, JUN, F3, BAG3, TNFRSF18, SERPINB2, HSPB1, IL12B, IGFBP3, FGF2, PHLDA1, SCG2
GOTERM_BP_FAT	GO:0006916~anti-apoptosis	10	0.000458965	NOL3, CCL2, BAG3, F3, CLU, SERPINB2, TNFRSF18, HSPB1, IGF1, HSPA1A
GOTERM_BP_FAT	GO:0042981~regulation of apoptosis	21	0.000520224	DLC1, CCL2, NOL3, CLU, IGF1, HSPA1A, SOX9, MAGED1, PPIF, INHBA, ACVR1B, JUN, F3, BAG3, TNFRSF18, SERPINB2, HSPB1, IL12B, IGFBP3, PHLDA1, SCG2
GOTERM_BP_FAT	GO:0043066~negative regulation of apoptosis	11	0.00582178	NOL3, CCL2, BAG3, F3, CLU, SERPINB2, TNFRSF18, HSPB1, IGF1, HSPA1A, SCG2
GOTERM_BP_FAT	GO:0043069~negative regulation of programmed cell death	11	0.00640654	NOL3, CCL2, BAG3, F3, CLU, SERPINB2, TNFRSF18, HSPB1, IGF1, HSPA1A, SCG2
GOTERM_BP_FAT	GO:0060548~negative regulation of cell death	11	0.00652881	NOL3, CCL2, BAG3, F3, CLU, SERPINB2, TNFRSF18, HSPB1, IGF1, HSPA1A, SCG2
GOTERM_BP_FAT	GO:0008285~negative regulation of cell proliferation	10	0.0184941	MAGED1, DLC1, ADM, JUN, TGIF1, IL12B, IGFBP3, FGF2, ING1, SCG2
GOTERM_BP_FAT	GO:0042326~negative regulation of phosphorylation	3	0.0877736	INHBA, JUN, IGFBP3
GOTERM_BP_FAT	GO:0045936~negative regulation of phosphate metabolic process	3	0.0979345	INHBA, JUN, IGFBP3
GOTERM_BP_FAT	GO:0010563~negative regulation of phosphorus metabolic process	3	0.0979345	INHBA, JUN, IGFBP3
GOTERM_BP_FAT	GO:0043065~positive regulation of apoptosis	8	0.1965	MAGED1, DLC1, INHBA, ACVR1B, JUN, IL12B, IGFBP3, PHLDA1
GOTERM_BP_FAT	GO:0043068~positive regulation of programmed cell death	8	0.201109	MAGED1, DLC1, INHBA, ACVR1B, JUN, IL12B, IGFBP3, PHLDA1
GOTERM_BP_FAT	GO:0010942~positive regulation of cell death	8	0.204205	MAGED1, DLC1, INHBA, ACVR1B, JUN, IL12B, IGFBP3, PHLDA1
GOTERM_BP_FAT	GO:0006917~induction of apoptosis	5	0.470606	MAGED1, DLC1, INHBA, ACVR1B, PHLDA1
GOTERM_BP_FAT	GO:0012502~induction of programmed cell death	5	0.473015	MAGED1, DLC1, INHBA, ACVR1B, PHLDA1
Annotation Cluster 9	Enrichment Score: 1.5411271959076076
Category	Term	Count	PValue	Genes
GOTERM_BP_FAT	GO:0006986~response to unfolded protein	5	0.00775975	HSPB1, HSPA1A, DNAJB1, ERO1L, PPP1R15A
GOTERM_BP_FAT	GO:0051789~response to protein stimulus	5	0.0304909	HSPB1, HSPA1A, DNAJB1, ERO1L, PPP1R15A
GOTERM_BP_FAT	GO:0010033~response to organic substance	13	0.100601	CCL2, HSPA1A, RCAN1, CCL5, ADM, JUN, PRKAR1A, HSPB1, IGFBP1, ERO1L, LBP, DNAJB1, PPP1R15A
Annotation Cluster 10	Enrichment Score: 1.4082729705381982
Category	Term	Count	PValue	Genes
GOTERM_BP_FAT	GO:0008643~carbohydrate transport	4	0.0296174	SLC2A10, PPBP, SLC2A1, LBP
GOTERM_BP_FAT	GO:0015758~glucose transport	3	0.0402939	SLC2A10, PPBP, SLC2A1
GOTERM_BP_FAT	GO:0008645~hexose transport	3	0.0428666	SLC2A10, PPBP, SLC2A1
GOTERM_BP_FAT	GO:0015749~monosaccharide transport	3	0.0454991	SLC2A10, PPBP, SLC2A1
Annotation Cluster 11	Enrichment Score: 1.338906600130436
Category	Term	Count	PValue	Genes
GOTERM_BP_FAT	GO:0002526~acute inflammatory response	7	0.000739033	C3, F3, CLU, SAA4, LBP, CFI, FN1
GOTERM_BP_FAT	GO:0006959~humoral immune response	6	0.00177521	GPI, CCL2, C3, CLU, CFI, DMBT1
GOTERM_BP_FAT	GO:0048584~positive regulation of response to stimulus	9	0.00461467	NTRK3, C3, F3, CLU, LBP, IL12B, CFI, CCL5, SCG2
GOTERM_BP_FAT	GO:0002541~activation of plasma proteins involved in acute inflammatory response	4	0.0117132	C3, F3, CLU, CFI
GOTERM_BP_FAT	GO:0051605~protein maturation by peptide bond cleavage	5	0.0149506	ECE1, C3, F3, CLU, CFI
GOTERM_BP_FAT	GO:0016485~protein processing	5	0.0352034	ECE1, C3, F3, CLU, CFI
GOTERM_BP_FAT	GO:0006958~complement activation, classical pathway	3	0.0402939	C3, CLU, CFI
GOTERM_BP_FAT	GO:0002455~humoral immune response mediated by circulating immunoglobulin	3	0.0454991	C3, CLU, CFI
GOTERM_BP_FAT	GO:0051604~protein maturation	5	0.0458291	ECE1, C3, F3, CLU, CFI
GOTERM_BP_FAT	GO:0002250~adaptive immune response	4	0.0530924	C3, CLU, IL12B, CFI
GOTERM_BP_FAT	GO:0002460~adaptive immune response based on somatic recombination of immune receptors built from immunoglobulin superfamily domains	4	0.0530924	C3, CLU, IL12B, CFI
GOTERM_BP_FAT	GO:0002252~immune effector process	5	0.0606902	C3, CLU, LBP, CFI, PTX3
GOTERM_BP_FAT	GO:0045087~innate immune response	5	0.0661486	C3, CLU, LBP, CFI, DMBT1
GOTERM_BP_FAT	GO:0050778~positive regulation of immune response	5	0.0762977	C3, CLU, LBP, IL12B, CFI
GOTERM_BP_FAT	GO:0006956~complement activation	3	0.0779579	C3, CLU, CFI
GOTERM_BP_FAT	GO:0016064~immunoglobulin mediated immune response	3	0.119163	C3, CLU, CFI
GOTERM_BP_FAT	GO:0002684~positive regulation of immune system process	6	0.122751	C3, CLU, LBP, IL12B, CFI, IL13RA1
GOTERM_BP_FAT	GO:0019724~B cell mediated immunity	3	0.126475	C3, CLU, CFI
GOTERM_BP_FAT	GO:0002449~lymphocyte mediated immunity	3	0.180139	C3, CLU, CFI
GOTERM_BP_FAT	GO:0002443~leukocyte mediated immunity	3	0.244646	C3, CLU, CFI
GOTERM_BP_FAT	GO:0002253~activation of immune response	3	0.277336	C3, CLU, CFI
GOTERM_BP_FAT	GO:0006508~proteolysis	11	0.733328	ECE1, OLR1, C3, PRTN3, F3, SPSB2, CLU, CFI, SIAH2, CTSL1, MMP1
Annotation Cluster 12	Enrichment Score: 1.3149807993608167
Category	Term	Count	PValue	Genes
GOTERM_BP_FAT	GO:0035295~tube development	7	0.0349197	DLC1, PDPN, TGIF1, IGF1, FGF1, FGF2, GZF1
GOTERM_BP_FAT	GO:0050678~regulation of epithelial cell proliferation	4	0.0434778	MAGED1, IGF1, FGF1, FGF2
GOTERM_BP_FAT	GO:0050679~positive regulation of epithelial cell proliferation	3	0.0747687	IGF1, FGF1, FGF2
Annotation Cluster 13	Enrichment Score: 1.1814912884685942
Category	Term	Count	PValue	Genes
GOTERM_BP_FAT	GO:0009617~response to bacterium	10	0.00028454	BPI, CCL2, PPBP, ADM, CCL20, JUN, LBP, CCL5, S100A12, DMBT1
GOTERM_BP_FAT	GO:0006935~chemotaxis	9	0.00039068	CCR9, CCL3, CCL2, PPBP, CCL20, CCL5, FGF2, CCL4, SCG2
GOTERM_BP_FAT	GO:0042330~taxis	9	0.00039068	CCR9, CCL3, CCL2, PPBP, CCL20, CCL5, FGF2, CCL4, SCG2
GOTERM_BP_FAT	GO:0051240~positive regulation of multicellular organismal process	9	0.00562239	CCL2, ADM, F3, CSF1, LIPG, LBP, IL12B, CCL5, FGF2
GOTERM_BP_FAT	GO:0032496~response to lipopolysaccharide	5	0.0102753	CCL2, ADM, JUN, LBP, CCL5
GOTERM_BP_FAT	GO:0007626~locomotory behavior	9	0.0109524	CCR9, CCL3, CCL2, PPBP, CCL20, CCL5, FGF2, CCL4, SCG2
GOTERM_BP_FAT	GO:0007610~behavior	12	0.0146642	CCR9, CCL3, CCL2, PPBP, CCL20, JUN, AFF2, FOSB, CCL5, FGF2, CCL4, SCG2
GOTERM_BP_FAT	GO:0002237~response to molecule of bacterial origin	5	0.0149506	CCL2, ADM, JUN, LBP, CCL5
GOTERM_BP_FAT	GO:0030005~cellular di-, tri-valent inorganic cation homeostasis	7	0.0397172	CCR9, FXYD1, CCL3, CCL2, ADM, MT2A, CCL5
GOTERM_BP_FAT	GO:0031099~regeneration	4	0.0404864	CCL2, ADM, IGF1, IGFBP1
GOTERM_BP_FAT	GO:0055066~di-, tri-valent inorganic cation homeostasis	7	0.0488779	CCR9, FXYD1, CCL3, CCL2, ADM, MT2A, CCL5
GOTERM_BP_FAT	GO:0006874~cellular calcium ion homeostasis	6	0.0518328	CCR9, FXYD1, CCL3, CCL2, ADM, CCL5
GOTERM_BP_FAT	GO:0055074~calcium ion homeostasis	6	0.0569224	CCR9, FXYD1, CCL3, CCL2, ADM, CCL5
GOTERM_BP_FAT	GO:0030003~cellular cation homeostasis	7	0.0620294	CCR9, FXYD1, CCL3, CCL2, ADM, MT2A, CCL5
GOTERM_BP_FAT	GO:0006875~cellular metal ion homeostasis	6	0.0656448	CCR9, FXYD1, CCL3, CCL2, ADM, CCL5
GOTERM_BP_FAT	GO:0042592~homeostatic process	14	0.0708572	FXYD1, CCL3, CCL2, CUBN, CSF1, PRDX4, IGF1, CCL5, CCR9, INHBA, ADM, JUN, MT2A, LIPG
GOTERM_BP_FAT	GO:0055065~metal ion homeostasis	6	0.0763036	CCR9, FXYD1, CCL3, CCL2, ADM, CCL5
GOTERM_BP_FAT	GO:0009991~response to extracellular stimulus	6	0.0960192	LDHA, CUBN, CCL2, ADM, JUN, LIPG
GOTERM_BP_FAT	GO:0055080~cation homeostasis	7	0.0964585	CCR9, FXYD1, CCL3, CCL2, ADM, MT2A, CCL5
GOTERM_BP_FAT	GO:0010033~response to organic substance	13	0.100601	CCL2, HSPA1A, RCAN1, CCL5, ADM, JUN, PRKAR1A, HSPB1, IGFBP1, ERO1L, LBP, DNAJB1, PPP1R15A
GOTERM_BP_FAT	GO:0048878~chemical homeostasis	10	0.112517	CCR9, FXYD1, CCL3, CCL2, ADM, JUN, MT2A, LIPG, IGF1, CCL5
GOTERM_BP_FAT	GO:0006873~cellular ion homeostasis	8	0.119385	CCR9, FXYD1, CCL3, CCL2, ADM, JUN, MT2A, CCL5
GOTERM_BP_FAT	GO:0055082~cellular chemical homeostasis	8	0.126759	CCR9, FXYD1, CCL3, CCL2, ADM, JUN, MT2A, CCL5
GOTERM_BP_FAT	GO:0019725~cellular homeostasis	9	0.142801	CCR9, FXYD1, CCL3, CCL2, ADM, JUN, MT2A, PRDX4, CCL5
GOTERM_BP_FAT	GO:0050801~ion homeostasis	8	0.165503	CCR9, FXYD1, CCL3, CCL2, ADM, JUN, MT2A, CCL5
GOTERM_BP_FAT	GO:0031667~response to nutrient levels	5	0.172633	CUBN, CCL2, ADM, JUN, LIPG
GOTERM_BP_FAT	GO:0051384~response to glucocorticoid stimulus	3	0.212143	CCL2, ADM, CCL5
GOTERM_BP_FAT	GO:0007267~cell-cell signaling	10	0.216596	INHBA, TNFAIP6, CCL3, ADM, CCL20, PAH, FGF1, CCL5, FGF2, CCL4
GOTERM_BP_FAT	GO:0031960~response to corticosteroid stimulus	3	0.240567	CCL2, ADM, CCL5
GOTERM_BP_FAT	GO:0032868~response to insulin stimulus	3	0.301815	ADM, IGFBP1, CCL5
GOTERM_BP_FAT	GO:0007568~aging	3	0.342264	ADM, JUN, CCL5
GOTERM_BP_FAT	GO:0048545~response to steroid hormone stimulus	4	0.35471	CCL2, ADM, RCAN1, CCL5
GOTERM_BP_FAT	GO:0009725~response to hormone stimulus	6	0.379525	CCL2, ADM, PRKAR1A, RCAN1, IGFBP1, CCL5
GOTERM_BP_FAT	GO:0007584~response to nutrient	3	0.458061	CUBN, CCL2, LIPG
GOTERM_BP_FAT	GO:0009719~response to endogenous stimulus	6	0.462223	CCL2, ADM, PRKAR1A, RCAN1, IGFBP1, CCL5
GOTERM_BP_FAT	GO:0019932~second-messenger-mediated signaling	4	0.480739	CCL2, ADM, IGF1, RCAN1
GOTERM_BP_FAT	GO:0043434~response to peptide hormone stimulus	3	0.508205	ADM, IGFBP1, CCL5
GOTERM_BP_FAT	GO:0007186~G-protein coupled receptor protein signaling pathway	11	0.801358	CCR9, CCL3, CCL2, PPBP, ADM, CCL20, C3, FFAR3, CXCR7, CCL5, RASD1
Annotation Cluster 14	Enrichment Score: 1.1120637158802835
Category	Term	Count	PValue	Genes
GOTERM_BP_FAT	GO:0051241~negative regulation of multicellular organismal process	6	0.0349311	INHBA, BPI, ADM, LBP, SOX9, KAT5
GOTERM_BP_FAT	GO:0001818~negative regulation of cytokine production	3	0.0654673	BPI, LBP, KAT5
GOTERM_BP_FAT	GO:0002694~regulation of leukocyte activation	5	0.111691	INHBA, BPI, LBP, IL12B, IL13RA1
GOTERM_BP_FAT	GO:0001817~regulation of cytokine production	5	0.139473	INHBA, BPI, LBP, IL12B, KAT5
Annotation Cluster 15	Enrichment Score: 0.9782086507291573
Category	Term	Count	PValue	Genes
GOTERM_BP_FAT	GO:0002699~positive regulation of immune effector process	4	0.0124706	C3, LBP, IL12B, IL13RA1
GOTERM_BP_FAT	GO:0050865~regulation of cell activation	6	0.0442645	INHBA, BPI, PDPN, LBP, IL12B, IL13RA1
GOTERM_BP_FAT	GO:0002697~regulation of immune effector process	4	0.10041	C3, LBP, IL12B, IL13RA1
GOTERM_BP_FAT	GO:0002694~regulation of leukocyte activation	5	0.111691	INHBA, BPI, LBP, IL12B, IL13RA1
GOTERM_BP_FAT	GO:0002684~positive regulation of immune system process	6	0.122751	C3, CLU, LBP, IL12B, CFI, IL13RA1
GOTERM_BP_FAT	GO:0050867~positive regulation of cell activation	4	0.123775	PDPN, LBP, IL12B, IL13RA1
GOTERM_BP_FAT	GO:0002696~positive regulation of leukocyte activation	3	0.326156	LBP, IL12B, IL13RA1
GOTERM_BP_FAT	GO:0051249~regulation of lymphocyte activation	3	0.486978	INHBA, IL12B, IL13RA1
Annotation Cluster 16	Enrichment Score: 0.9531375966834629
Category	Term	Count	PValue	Genes
GOTERM_BP_FAT	GO:0045892~negative regulation of transcription, DNA-dependent	10	0.0170524	SAP30, TGIF1, BHLHE40, FOSB, SOX9, KAT5, RASD1, FGF2, ENO1, GZF1
GOTERM_BP_FAT	GO:0051253~negative regulation of RNA metabolic process	10	0.0187928	SAP30, TGIF1, BHLHE40, FOSB, SOX9, KAT5, RASD1, FGF2, ENO1, GZF1
GOTERM_BP_FAT	GO:0010605~negative regulation of macromolecule metabolic process	15	0.0317752	HSD3B7, FOSB, KAT5, SOX9, GZF1, SPINK9, SAP30, INHBA, JUN, TGIF1, BHLHE40, RASD1, FGF2, IGFBP3, ENO1
GOTERM_BP_FAT	GO:0010629~negative regulation of gene expression	11	0.0519928	SAP30, HSD3B7, TGIF1, BHLHE40, FOSB, SOX9, KAT5, RASD1, FGF2, ENO1, GZF1
GOTERM_BP_FAT	GO:0045934~negative regulation of nucleobase, nucleoside, nucleotide and nucleic acid metabolic process	11	0.0566499	SAP30, CDA, TGIF1, BHLHE40, FOSB, SOX9, KAT5, RASD1, FGF2, ENO1, GZF1
GOTERM_BP_FAT	GO:0051172~negative regulation of nitrogen compound metabolic process	11	0.0609446	SAP30, CDA, TGIF1, BHLHE40, FOSB, SOX9, KAT5, RASD1, FGF2, ENO1, GZF1
GOTERM_BP_FAT	GO:0016481~negative regulation of transcription	10	0.0672696	SAP30, TGIF1, BHLHE40, FOSB, SOX9, KAT5, RASD1, FGF2, ENO1, GZF1
GOTERM_BP_FAT	GO:0010558~negative regulation of macromolecule biosynthetic process	11	0.0802209	INHBA, SAP30, TGIF1, BHLHE40, FOSB, SOX9, KAT5, RASD1, FGF2, ENO1, GZF1
GOTERM_BP_FAT	GO:0031327~negative regulation of cellular biosynthetic process	11	0.0911367	INHBA, SAP30, TGIF1, BHLHE40, FOSB, SOX9, KAT5, RASD1, FGF2, ENO1, GZF1
GOTERM_BP_FAT	GO:0009890~negative regulation of biosynthetic process	11	0.101175	INHBA, SAP30, TGIF1, BHLHE40, FOSB, SOX9, KAT5, RASD1, FGF2, ENO1, GZF1
GOTERM_BP_FAT	GO:0006357~regulation of transcription from RNA polymerase II promoter	13	0.105243	IGF1, FOSB, KAT5, SOX9, GZF1, MAGED1, SAP30, INHBA, JUN, PRKAR1A, TGIF1, FGF2, ENO1
GOTERM_BP_FAT	GO:0000122~negative regulation of transcription from RNA polymerase II promoter	6	0.170326	SAP30, TGIF1, FOSB, KAT5, ENO1, GZF1
GOTERM_BP_FAT	GO:0006355~regulation of transcription, DNA-dependent	20	0.588206	MAFF, ERG, ZNF791, IGF1, FOSB, KAT5, SOX9, GZF1, MAGED1, INHBA, SAP30, JUN, PRKAR1A, TGIF1, BHLHE40, ZNF33B, NFIL3, FGF2, RASD1, ENO1
GOTERM_BP_FAT	GO:0051252~regulation of RNA metabolic process	20	0.62905	MAFF, ERG, ZNF791, IGF1, FOSB, KAT5, SOX9, GZF1, MAGED1, INHBA, SAP30, JUN, PRKAR1A, TGIF1, BHLHE40, ZNF33B, NFIL3, FGF2, RASD1, ENO1
GOTERM_BP_FAT	GO:0045449~regulation of transcription	23	0.936327	MAFF, ERG, SNAPC1, ZNF791, IGF1, FOSB, KAT5, SOX9, GZF1, MAGED1, INHBA, ACVR1B, SAP30, JUN, PRKAR1A, TGIF1, BHLHE40, NFIL3, ZNF33B, FGF2, ING1, RASD1, ENO1
GOTERM_BP_FAT	GO:0006350~transcription	14	0.9951	MAFF, ERG, SNAPC1, ZNF791, KAT5, SOX9, GZF1, SAP30, JUN, TGIF1, BHLHE40, ZNF33B, NFIL3, ENO1
Annotation Cluster 17	Enrichment Score: 0.9302796236784331
Category	Term	Count	PValue	Genes
GOTERM_BP_FAT	GO:0030595~leukocyte chemotaxis	3	0.0624602	CCL2, CCL5, SCG2
GOTERM_BP_FAT	GO:0060326~cell chemotaxis	3	0.068522	CCL2, CCL5, SCG2
GOTERM_BP_FAT	GO:0016477~cell migration	7	0.0847743	CCL2, SEMA3C, IL12B, CCL5, FGF2, FN1, SCG2
GOTERM_BP_FAT	GO:0051674~localization of cell	7	0.123635	CCL2, SEMA3C, IL12B, CCL5, FGF2, FN1, SCG2
GOTERM_BP_FAT	GO:0048870~cell motility	7	0.123635	CCL2, SEMA3C, IL12B, CCL5, FGF2, FN1, SCG2
GOTERM_BP_FAT	GO:0050900~leukocyte migration	3	0.13017	CCL2, CCL5, SCG2
GOTERM_BP_FAT	GO:0042493~response to drug	4	0.426141	CCL2, JUN, SEMA3C, CCL5
Annotation Cluster 18	Enrichment Score: 0.8731324382948737
Category	Term	Count	PValue	Genes
GOTERM_BP_FAT	GO:0009119~ribonucleoside metabolic process	3	0.0911239	UPP1, CDA, NT5E
GOTERM_BP_FAT	GO:0034656~nucleobase, nucleoside and nucleotide catabolic process	3	0.133891	UPP1, CDA, NT5E
GOTERM_BP_FAT	GO:0034655~nucleobase, nucleoside, nucleotide and nucleic acid catabolic process	3	0.133891	UPP1, CDA, NT5E
GOTERM_BP_FAT	GO:0009116~nucleoside metabolic process	3	0.156682	UPP1, CDA, NT5E
GOTERM_BP_FAT	GO:0044270~nitrogen compound catabolic process	3	0.168339	UPP1, CDA, NT5E
Annotation Cluster 19	Enrichment Score: 0.857712871983261
Category	Term	Count	PValue	Genes
GOTERM_BP_FAT	GO:0035295~tube development	7	0.0349197	DLC1, PDPN, TGIF1, IGF1, FGF1, FGF2, GZF1
GOTERM_BP_FAT	GO:0035239~tube morphogenesis	5	0.051743	DLC1, PDPN, TGIF1, IGF1, GZF1
GOTERM_BP_FAT	GO:0060562~epithelial tube morphogenesis	3	0.168339	DLC1, TGIF1, GZF1
GOTERM_BP_FAT	GO:0060429~epithelium development	5	0.240938	DLC1, JUN, TGIF1, DMBT1, GZF1
GOTERM_BP_FAT	GO:0002009~morphogenesis of an epithelium	3	0.305884	DLC1, TGIF1, GZF1
GOTERM_BP_FAT	GO:0048729~tissue morphogenesis	4	0.318532	DLC1, PRKAR1A, TGIF1, GZF1
Annotation Cluster 20	Enrichment Score: 0.7863415139392739
Category	Term	Count	PValue	Genes
GOTERM_BP_FAT	GO:0040017~positive regulation of locomotion	6	0.00452956	PDPN, F3, CSF1, IGF1, FGF2, SCG2
GOTERM_BP_FAT	GO:0040012~regulation of locomotion	8	0.00537016	DLC1, PDPN, F3, CSF1, IGF1, IGFBP3, FGF2, SCG2
GOTERM_BP_FAT	GO:0030334~regulation of cell migration	7	0.0110179	DLC1, PDPN, F3, CSF1, IGF1, IGFBP3, FGF2
GOTERM_BP_FAT	GO:0048660~regulation of smooth muscle cell proliferation	4	0.0140679	JUN, IGF1, IL12B, IGFBP3
GOTERM_BP_FAT	GO:0030335~positive regulation of cell migration	5	0.0167634	PDPN, F3, CSF1, IGF1, FGF2
GOTERM_BP_FAT	GO:0051270~regulation of cell motion	7	0.01999	DLC1, PDPN, F3, CSF1, IGF1, IGFBP3, FGF2
GOTERM_BP_FAT	GO:0051272~positive regulation of cell motion	5	0.0230038	PDPN, F3, CSF1, IGF1, FGF2
GOTERM_BP_FAT	GO:0035295~tube development	7	0.0349197	DLC1, PDPN, TGIF1, IGF1, FGF1, FGF2, GZF1
GOTERM_BP_FAT	GO:0032268~regulation of cellular protein metabolic process	11	0.0368347	DLC1, SPINK9, HSD3B7, JUN, CSF1, PRKAR1A, HSPB1, IGF1, IGFBP3, FGF2, PPP1R15A
GOTERM_BP_FAT	GO:0042060~wound healing	6	0.0601099	F3, SERPINB2, IGF1, IGFBP1, FGF2, FN1
GOTERM_BP_FAT	GO:0006357~regulation of transcription from RNA polymerase II promoter	13	0.105243	IGF1, FOSB, KAT5, SOX9, GZF1, MAGED1, SAP30, INHBA, JUN, PRKAR1A, TGIF1, FGF2, ENO1
GOTERM_BP_FAT	GO:0001932~regulation of protein amino acid phosphorylation	5	0.12396	JUN, PRKAR1A, IGF1, IGFBP3, FGF2
GOTERM_BP_FAT	GO:0030336~negative regulation of cell migration	3	0.13017	DLC1, IGFBP3, FGF2
GOTERM_BP_FAT	GO:0040013~negative regulation of locomotion	3	0.145191	DLC1, IGFBP3, FGF2
GOTERM_BP_FAT	GO:0051271~negative regulation of cell motion	3	0.152833	DLC1, IGFBP3, FGF2
GOTERM_BP_FAT	GO:0051174~regulation of phosphorus metabolic process	9	0.166712	DLC1, INHBA, JUN, CSF1, PRKAR1A, IGF1, RCAN1, IGFBP3, FGF2
GOTERM_BP_FAT	GO:0019220~regulation of phosphate metabolic process	9	0.166712	DLC1, INHBA, JUN, CSF1, PRKAR1A, IGF1, RCAN1, IGFBP3, FGF2
GOTERM_BP_FAT	GO:0045596~negative regulation of cell differentiation	5	0.215124	INHBA, HSD3B7, IGF1, RCAN1, SOX9
GOTERM_BP_FAT	GO:0009967~positive regulation of signal transduction	6	0.225912	ACVR1B, ECE1, F3, CSF1, IGF1, LBP
GOTERM_BP_FAT	GO:0031399~regulation of protein modification process	6	0.225912	DLC1, JUN, PRKAR1A, IGF1, IGFBP3, FGF2
GOTERM_BP_FAT	GO:0032270~positive regulation of cellular protein metabolic process	5	0.255314	DLC1, HSD3B7, CSF1, IGF1, FGF2
GOTERM_BP_FAT	GO:0051247~positive regulation of protein metabolic process	5	0.279646	DLC1, HSD3B7, CSF1, IGF1, FGF2
GOTERM_BP_FAT	GO:0010562~positive regulation of phosphorus metabolic process	3	0.301815	DLC1, IGF1, FGF2
GOTERM_BP_FAT	GO:0045937~positive regulation of phosphate metabolic process	3	0.301815	DLC1, IGF1, FGF2
GOTERM_BP_FAT	GO:0031328~positive regulation of cellular biosynthetic process	10	0.342103	INHBA, HSD3B7, JUN, IGF1, IL12B, SOX9, KAT5, PTX3, FGF2, ING1
GOTERM_BP_FAT	GO:0010604~positive regulation of macromolecule metabolic process	12	0.344388	DLC1, INHBA, ECE1, HSD3B7, JUN, CSF1, IGF1, IL12B, SOX9, KAT5, FGF2, ING1
GOTERM_BP_FAT	GO:0009891~positive regulation of biosynthetic process	10	0.357773	INHBA, HSD3B7, JUN, IGF1, IL12B, SOX9, KAT5, PTX3, FGF2, ING1
GOTERM_BP_FAT	GO:0045944~positive regulation of transcription from RNA polymerase II promoter	6	0.388298	INHBA, JUN, IGF1, SOX9, KAT5, FGF2
GOTERM_BP_FAT	GO:0042325~regulation of phosphorylation	7	0.407784	INHBA, JUN, CSF1, PRKAR1A, IGF1, IGFBP3, FGF2
GOTERM_BP_FAT	GO:0046578~regulation of Ras protein signal transduction	4	0.408485	DLC1, CSF1, IGF1, DNMBP
GOTERM_BP_FAT	GO:0010557~positive regulation of macromolecule biosynthetic process	9	0.432404	INHBA, HSD3B7, JUN, IGF1, IL12B, SOX9, KAT5, FGF2, ING1
GOTERM_BP_FAT	GO:0010628~positive regulation of gene expression	8	0.459252	INHBA, JUN, CSF1, IGF1, SOX9, KAT5, FGF2, ING1
GOTERM_BP_FAT	GO:0051726~regulation of cell cycle	5	0.496876	INHBA, JUN, IGF1, MOV10L1, CCNG2
GOTERM_BP_FAT	GO:0051056~regulation of small GTPase mediated signal transduction	4	0.527471	DLC1, CSF1, IGF1, DNMBP
GOTERM_BP_FAT	GO:0051173~positive regulation of nitrogen compound metabolic process	8	0.568876	INHBA, JUN, IGF1, SOX9, KAT5, PTX3, FGF2, ING1
GOTERM_BP_FAT	GO:0045941~positive regulation of transcription	7	0.592768	INHBA, JUN, IGF1, SOX9, KAT5, FGF2, ING1
GOTERM_BP_FAT	GO:0045893~positive regulation of transcription, DNA-dependent	6	0.607734	INHBA, JUN, IGF1, SOX9, KAT5, FGF2
GOTERM_BP_FAT	GO:0031401~positive regulation of protein modification process	3	0.613368	DLC1, IGF1, FGF2
GOTERM_BP_FAT	GO:0051254~positive regulation of RNA metabolic process	6	0.615158	INHBA, JUN, IGF1, SOX9, KAT5, FGF2
GOTERM_BP_FAT	GO:0045935~positive regulation of nucleobase, nucleoside, nucleotide and nucleic acid metabolic process	7	0.689984	INHBA, JUN, IGF1, SOX9, KAT5, FGF2, ING1
GOTERM_BP_FAT	GO:0043085~positive regulation of catalytic activity	5	0.829699	DLC1, F3, CSF1, PRKAR1A, FGF2
GOTERM_BP_FAT	GO:0044093~positive regulation of molecular function	5	0.891613	DLC1, F3, CSF1, PRKAR1A, FGF2
Annotation Cluster 21	Enrichment Score: 0.7620904322434361
Category	Term	Count	PValue	Genes
GOTERM_BP_FAT	GO:0032946~positive regulation of mononuclear cell proliferation	3	0.126475	CSF1, IL12B, IL13RA1
GOTERM_BP_FAT	GO:0070665~positive regulation of leukocyte proliferation	3	0.126475	CSF1, IL12B, IL13RA1
GOTERM_BP_FAT	GO:0032944~regulation of mononuclear cell proliferation	3	0.236491	CSF1, IL12B, IL13RA1
GOTERM_BP_FAT	GO:0070663~regulation of leukocyte proliferation	3	0.236491	CSF1, IL12B, IL13RA1
Annotation Cluster 22	Enrichment Score: 0.7419404282510978
Category	Term	Count	PValue	Genes
GOTERM_BP_FAT	GO:0035295~tube development	7	0.0349197	DLC1, PDPN, TGIF1, IGF1, FGF1, FGF2, GZF1
GOTERM_BP_FAT	GO:0030324~lung development	3	0.297743	PDPN, FGF1, FGF2
GOTERM_BP_FAT	GO:0030323~respiratory tube development	3	0.309949	PDPN, FGF1, FGF2
GOTERM_BP_FAT	GO:0060541~respiratory system development	3	0.334224	PDPN, FGF1, FGF2
Annotation Cluster 23	Enrichment Score: 0.6043804064652656
Category	Term	Count	PValue	Genes
GOTERM_BP_FAT	GO:0060348~bone development	4	0.154109	CHRDL2, IGF1, SOX9, IGFBP3
GOTERM_BP_FAT	GO:0001501~skeletal system development	6	0.275454	INHBA, MATN3, CHRDL2, IGF1, SOX9, IGFBP3
GOTERM_BP_FAT	GO:0001503~ossification	3	0.362227	CHRDL2, IGF1, IGFBP3
Annotation Cluster 24	Enrichment Score: 0.5917623165939301
Category	Term	Count	PValue	Genes
GOTERM_BP_FAT	GO:0051494~negative regulation of cytoskeleton organization	3	0.122805	DLC1, TRIOBP, KATNB1
GOTERM_BP_FAT	GO:0051129~negative regulation of cellular component organization	4	0.206161	DLC1, TRIOBP, CLU, KATNB1
GOTERM_BP_FAT	GO:0010639~negative regulation of organelle organization	3	0.228353	DLC1, TRIOBP, KATNB1
GOTERM_BP_FAT	GO:0033043~regulation of organelle organization	4	0.429067	DLC1, TRIOBP, KATNB1, IGF1
GOTERM_BP_FAT	GO:0051493~regulation of cytoskeleton organization	3	0.443234	DLC1, TRIOBP, KATNB1
Annotation Cluster 25	Enrichment Score: 0.5502718974027102
Category	Term	Count	PValue	Genes
GOTERM_BP_FAT	GO:0034754~cellular hormone metabolic process	3	0.137635	ECE1, ADM, FGF2
GOTERM_BP_FAT	GO:0042445~hormone metabolic process	3	0.326156	ECE1, ADM, FGF2
GOTERM_BP_FAT	GO:0010817~regulation of hormone levels	3	0.497772	ECE1, ADM, FGF2
Annotation Cluster 26	Enrichment Score: 0.4933409351057337
Category	Term	Count	PValue	Genes
GOTERM_BP_FAT	GO:0002274~myeloid leukocyte activation	3	0.0911239	CSF1, NDRG1, LBP
GOTERM_BP_FAT	GO:0001775~cell activation	6	0.210039	LRRC8A, CSF1, APOLD1, NDRG1, LBP, IL12B
GOTERM_BP_FAT	GO:0045321~leukocyte activation	5	0.277194	LRRC8A, CSF1, NDRG1, LBP, IL12B
GOTERM_BP_FAT	GO:0002521~leukocyte differentiation	3	0.424427	LRRC8A, CSF1, IL12B
GOTERM_BP_FAT	GO:0030097~hemopoiesis	4	0.483548	INHBA, LRRC8A, CSF1, IL12B
GOTERM_BP_FAT	GO:0048534~hemopoietic or lymphoid organ development	4	0.548656	INHBA, LRRC8A, CSF1, IL12B
GOTERM_BP_FAT	GO:0002520~immune system development	4	0.589325	INHBA, LRRC8A, CSF1, IL12B
Annotation Cluster 27	Enrichment Score: 0.48529640637434623
Category	Term	Count	PValue	Genes
GOTERM_BP_FAT	GO:0007155~cell adhesion	11	0.243045	DLC1, TNFAIP6, CCL2, OLR1, PDPN, CNKSR3, SOX9, CCL5, CCL4, CTNNA3, FN1
GOTERM_BP_FAT	GO:0022610~biological adhesion	11	0.244383	DLC1, TNFAIP6, CCL2, OLR1, PDPN, CNKSR3, SOX9, CCL5, CCL4, CTNNA3, FN1
GOTERM_BP_FAT	GO:0016337~cell-cell adhesion	4	0.589325	OLR1, PDPN, SOX9, CTNNA3
Annotation Cluster 28	Enrichment Score: 0.44975949187316056
Category	Term	Count	PValue	Genes
GOTERM_BP_FAT	GO:0006605~protein targeting	5	0.212816	MLPH, JUN, KATNB1, FGF2, TIMM8A
GOTERM_BP_FAT	GO:0015031~protein transport	12	0.218772	RAB32, CUBN, MLPH, JUN, KATNB1, SEC22B, MRPL45, FGF2, RAB20, TIMM8A, DMBT1, SCG2
GOTERM_BP_FAT	GO:0045184~establishment of protein localization	12	0.227333	RAB32, CUBN, MLPH, JUN, KATNB1, SEC22B, MRPL45, FGF2, RAB20, TIMM8A, DMBT1, SCG2
GOTERM_BP_FAT	GO:0008104~protein localization	12	0.379773	RAB32, CUBN, MLPH, JUN, KATNB1, SEC22B, MRPL45, FGF2, RAB20, TIMM8A, DMBT1, SCG2
GOTERM_BP_FAT	GO:0006886~intracellular protein transport	6	0.394873	MLPH, JUN, KATNB1, MRPL45, FGF2, TIMM8A
GOTERM_BP_FAT	GO:0017038~protein import	3	0.424427	JUN, FGF2, TIMM8A
GOTERM_BP_FAT	GO:0046907~intracellular transport	9	0.437465	PPIF, MLPH, JUN, KATNB1, SEC22B, MRPL45, FGF2, WIPI1, TIMM8A
GOTERM_BP_FAT	GO:0033365~protein localization in organelle	3	0.471798	JUN, FGF2, TIMM8A
GOTERM_BP_FAT	GO:0034613~cellular protein localization	6	0.475046	MLPH, JUN, KATNB1, MRPL45, FGF2, TIMM8A
GOTERM_BP_FAT	GO:0070727~cellular macromolecule localization	6	0.481422	MLPH, JUN, KATNB1, MRPL45, FGF2, TIMM8A
Annotation Cluster 29	Enrichment Score: 0.397297053129378
Category	Term	Count	PValue	Genes
GOTERM_BP_FAT	GO:0006694~steroid biosynthetic process	3	0.240567	ADM, HSD3B7, FGF2
GOTERM_BP_FAT	GO:0008202~steroid metabolic process	4	0.384708	CUBN, ADM, HSD3B7, FGF2
GOTERM_BP_FAT	GO:0008610~lipid biosynthetic process	4	0.694612	TPI1, ADM, HSD3B7, FGF2
Annotation Cluster 30	Enrichment Score: 0.3627440559798451
Category	Term	Count	PValue	Genes
GOTERM_BP_FAT	GO:0016044~membrane organization	6	0.410194	PPIF, MRC1, CUBN, LBP, PTX3, TIMM8A
GOTERM_BP_FAT	GO:0010324~membrane invagination	4	0.437813	MRC1, CUBN, LBP, PTX3
GOTERM_BP_FAT	GO:0006897~endocytosis	4	0.437813	MRC1, CUBN, LBP, PTX3
GOTERM_BP_FAT	GO:0016192~vesicle-mediated transport	8	0.450255	MRC1, CCL3, CUBN, SEC22B, LBP, PTX3, CCL5, WIPI1
Annotation Cluster 31	Enrichment Score: 0.3624045914065708
Category	Term	Count	PValue	Genes
GOTERM_BP_FAT	GO:0044271~nitrogen compound biosynthetic process	6	0.288198	ATP6V1C2, BCAT2, ADM, CDA, PAH, NT5E
GOTERM_BP_FAT	GO:0034654~nucleobase, nucleoside, nucleotide and nucleic acid biosynthetic process	4	0.35772	ATP6V1C2, ADM, CDA, NT5E
GOTERM_BP_FAT	GO:0034404~nucleobase, nucleoside and nucleotide biosynthetic process	4	0.35772	ATP6V1C2, ADM, CDA, NT5E
GOTERM_BP_FAT	GO:0006164~purine nucleotide biosynthetic process	3	0.486978	ATP6V1C2, ADM, NT5E
GOTERM_BP_FAT	GO:0006163~purine nucleotide metabolic process	3	0.61044	ATP6V1C2, ADM, NT5E
GOTERM_BP_FAT	GO:0009165~nucleotide biosynthetic process	3	0.61044	ATP6V1C2, ADM, NT5E
Annotation Cluster 32	Enrichment Score: 0.3623802999808725
Category	Term	Count	PValue	Genes
GOTERM_BP_FAT	GO:0043009~chordate embryonic development	6	0.301052	DLC1, MAFF, ACVR1B, ECE1, CUBN, TGIF1
GOTERM_BP_FAT	GO:0009792~embryonic development ending in birth or egg hatching	6	0.307514	DLC1, MAFF, ACVR1B, ECE1, CUBN, TGIF1
GOTERM_BP_FAT	GO:0001701~in utero embryonic development	3	0.580276	MAFF, ACVR1B, CUBN
GOTERM_BP_FAT	GO:0048598~embryonic morphogenesis	4	0.661209	DLC1, ECE1, PRKAR1A, TGIF1
Annotation Cluster 33	Enrichment Score: 0.20325539744834245
Category	Term	Count	PValue	Genes
GOTERM_BP_FAT	GO:0007049~cell cycle	11	0.350952	INHBA, ACVR1B, HSD3B7, PDPN, KATNB1, G0S2, IL12B, SIAH2, CCNG2, PPP1R15A, ING1
GOTERM_BP_FAT	GO:0022402~cell cycle process	7	0.594511	INHBA, ACVR1B, HSD3B7, KATNB1, IL12B, CCNG2, PPP1R15A
GOTERM_BP_FAT	GO:0022403~cell cycle phase	5	0.673134	INHBA, ACVR1B, HSD3B7, KATNB1, CCNG2
GOTERM_BP_FAT	GO:0000278~mitotic cell cycle	4	0.778373	INHBA, ACVR1B, KATNB1, CCNG2
GOTERM_BP_FAT	GO:0000279~M phase	3	0.881103	HSD3B7, KATNB1, CCNG2
Annotation Cluster 34	Enrichment Score: 0.16322294591558698
Category	Term	Count	PValue	Genes
GOTERM_BP_FAT	GO:0016310~phosphorylation	10	0.523152	NTRK3, ACVR1B, ATP6V1C2, ERG, CCL2, HK2, PRDX4, PGK1, IGFBP3, FGF2
GOTERM_BP_FAT	GO:0006468~protein amino acid phosphorylation	7	0.74964	NTRK3, ACVR1B, ERG, CCL2, PRDX4, IGFBP3, FGF2
GOTERM_BP_FAT	GO:0006793~phosphorus metabolic process	10	0.753033	NTRK3, ACVR1B, ATP6V1C2, ERG, CCL2, HK2, PRDX4, PGK1, IGFBP3, FGF2
GOTERM_BP_FAT	GO:0006796~phosphate metabolic process	10	0.753033	NTRK3, ACVR1B, ATP6V1C2, ERG, CCL2, HK2, PRDX4, PGK1, IGFBP3, FGF2
Annotation Cluster 35	Enrichment Score: 0.11812551330772224
Category	Term	Count	PValue	Genes
GOTERM_BP_FAT	GO:0042325~regulation of phosphorylation	7	0.407784	INHBA, JUN, CSF1, PRKAR1A, IGF1, IGFBP3, FGF2
GOTERM_BP_FAT	GO:0045860~positive regulation of protein kinase activity	3	0.707823	CSF1, PRKAR1A, FGF2
GOTERM_BP_FAT	GO:0033674~positive regulation of kinase activity	3	0.72602	CSF1, PRKAR1A, FGF2
GOTERM_BP_FAT	GO:0051347~positive regulation of transferase activity	3	0.745346	CSF1, PRKAR1A, FGF2
GOTERM_BP_FAT	GO:0043085~positive regulation of catalytic activity	5	0.829699	DLC1, F3, CSF1, PRKAR1A, FGF2
GOTERM_BP_FAT	GO:0044093~positive regulation of molecular function	5	0.891613	DLC1, F3, CSF1, PRKAR1A, FGF2
GOTERM_BP_FAT	GO:0045859~regulation of protein kinase activity	3	0.896954	CSF1, PRKAR1A, FGF2
GOTERM_BP_FAT	GO:0043549~regulation of kinase activity	3	0.907536	CSF1, PRKAR1A, FGF2
GOTERM_BP_FAT	GO:0051338~regulation of transferase activity	3	0.919343	CSF1, PRKAR1A, FGF2
Annotation Cluster 36	Enrichment Score: 0.11201594733014625
Category	Term	Count	PValue	Genes
GOTERM_BP_FAT	GO:0030036~actin cytoskeleton organization	3	0.714762	DLC1, TRIOBP, TMOD1
GOTERM_BP_FAT	GO:0030029~actin filament-based process	3	0.74742	DLC1, TRIOBP, TMOD1
GOTERM_BP_FAT	GO:0007010~cytoskeleton organization	4	0.863428	DLC1, TRIOBP, CCL3, TMOD1
Annotation Cluster 37	Enrichment Score: 0.007019577148533217
Category	Term	Count	PValue	Genes
GOTERM_BP_FAT	GO:0006461~protein complex assembly	3	0.97711	C1QTNF1, CNKSR3, CDA
GOTERM_BP_FAT	GO:0070271~protein complex biogenesis	3	0.97711	C1QTNF1, CNKSR3, CDA
GOTERM_BP_FAT	GO:0043933~macromolecular complex subunit organization	4	0.986375	C1QTNF1, CNKSR3, LIPG, CDA
GOTERM_BP_FAT	GO:0065003~macromolecular complex assembly	3	0.995388	C1QTNF1, CNKSR3, CDA
Annotation Cluster 38	Enrichment Score: 0.002287754654703582
Category	Term	Count	PValue	Genes
GOTERM_BP_FAT	GO:0050890~cognition	5	0.991709	TACSTD2, JUN, AFF2, IL12B, CRYZ
GOTERM_BP_FAT	GO:0050877~neurological system process	7	0.99356	TACSTD2, JUN, PAH, AFF2, IL12B, CRYZ, FGF2
GOTERM_BP_FAT	GO:0007600~sensory perception	3	0.998983	TACSTD2, IL12B, CRYZ

## Sheet: up-regulated DEGs MF clustering
Annotation Cluster 1	Enrichment Score: 4.05759688324797
Category	Term	Count	PValue	Genes
GOTERM_MF_FAT	GO:0005125~cytokine activity	11	3.82684e-05	INHBA, GPI, CCL3, CCL2, PPBP, CCL20, CSF1, IL12B, CCL5, CCL4, SCG2
GOTERM_MF_FAT	GO:0008009~chemokine activity	6	0.000113753	CCL3, CCL2, PPBP, CCL20, CCL5, CCL4
GOTERM_MF_FAT	GO:0042379~chemokine receptor binding	6	0.000154315	CCL3, CCL2, PPBP, CCL20, CCL5, CCL4
Annotation Cluster 2	Enrichment Score: 2.713274224983629
Category	Term	Count	PValue	Genes
GOTERM_MF_FAT	GO:0001871~pattern binding	8	0.00117354	TNFAIP6, CCL2, LIPG, PTX3, FGF1, FGF2, MDK, FN1
GOTERM_MF_FAT	GO:0030247~polysaccharide binding	8	0.00117354	TNFAIP6, CCL2, LIPG, PTX3, FGF1, FGF2, MDK, FN1
GOTERM_MF_FAT	GO:0030246~carbohydrate binding	12	0.00123603	MRC1, TNFAIP6, CCL2, OLR1, LIPG, HK2, PTX3, FGF1, FGF2, MDK, CLEC1B, FN1
GOTERM_MF_FAT	GO:0005539~glycosaminoglycan binding	7	0.00352919	TNFAIP6, CCL2, LIPG, FGF1, FGF2, MDK, FN1
GOTERM_MF_FAT	GO:0008201~heparin binding	6	0.00451779	CCL2, LIPG, FGF1, FGF2, MDK, FN1
Annotation Cluster 3	Enrichment Score: 1.4027063619500602
Category	Term	Count	PValue	Genes
GOTERM_MF_FAT	GO:0031418~L-ascorbic acid binding	3	0.0200823	PAM, P4HA1, EGLN3
GOTERM_MF_FAT	GO:0019842~vitamin binding	5	0.0476937	PAM, CUBN, P4HA1, EGLN3, S100G
GOTERM_MF_FAT	GO:0031406~carboxylic acid binding	5	0.0646557	GSS, PAM, P4HA1, EGLN3, PAH
Annotation Cluster 4	Enrichment Score: 1.099544351840062
Category	Term	Count	PValue	Genes
GOTERM_MF_FAT	GO:0046983~protein dimerization activity	12	0.0270267	GSS, INHBA, ECE1, CUBN, JUN, CSF1, KATNB1, CDA, PAH, IL12B, FOSB, NFIL3
GOTERM_MF_FAT	GO:0042802~identical protein binding	11	0.134265	MAGED1, GSS, INHBA, NOL3, ECE1, CUBN, CSF1, CDA, HSPB1, PAH, IL12B
GOTERM_MF_FAT	GO:0042803~protein homodimerization activity	7	0.138552	GSS, ECE1, CUBN, CSF1, CDA, PAH, IL12B
Annotation Cluster 5	Enrichment Score: 0.7665519697676287
Category	Term	Count	PValue	Genes
GOTERM_MF_FAT	GO:0003714~transcription corepressor activity	5	0.0659739	SAP30, TGIF1, SIAH2, NFIL3, ENO1
GOTERM_MF_FAT	GO:0016564~transcription repressor activity	7	0.114731	SAP30, TGIF1, BHLHE40, SIAH2, KAT5, NFIL3, ENO1
GOTERM_MF_FAT	GO:0008134~transcription factor binding	9	0.170211	MAGED1, SAP30, JUN, TGIF1, SIAH2, FOSB, KAT5, NFIL3, ENO1
GOTERM_MF_FAT	GO:0003712~transcription cofactor activity	7	0.181318	MAGED1, SAP30, TGIF1, SIAH2, KAT5, NFIL3, ENO1
GOTERM_MF_FAT	GO:0030528~transcription regulator activity	16	0.629158	MAFF, ERG, RCAN1, FOSB, KAT5, SOX9, MAGED1, SAP30, JUN, TGIF1, SIAH2, BHLHE40, ZNF33B, NFIL3, ING1, ENO1
Annotation Cluster 6	Enrichment Score: 0.5967531306195356
Category	Term	Count	PValue	Genes
GOTERM_MF_FAT	GO:0004620~phospholipase activity	3	0.215936	PNPLA8, LIPG, MGLL
GOTERM_MF_FAT	GO:0004091~carboxylesterase activity	3	0.266309	PNPLA8, LIPG, MGLL
GOTERM_MF_FAT	GO:0016298~lipase activity	3	0.281858	PNPLA8, LIPG, MGLL
Annotation Cluster 7	Enrichment Score: 0.5610548583223524
Category	Term	Count	PValue	Genes
GOTERM_MF_FAT	GO:0004866~endopeptidase inhibitor activity	4	0.194566	SPINK9, C3, SERPINB8, SERPINB2
GOTERM_MF_FAT	GO:0030414~peptidase inhibitor activity	4	0.216164	SPINK9, C3, SERPINB8, SERPINB2
GOTERM_MF_FAT	GO:0004867~serine-type endopeptidase inhibitor activity	3	0.250761	SPINK9, SERPINB8, SERPINB2
GOTERM_MF_FAT	GO:0004857~enzyme inhibitor activity	4	0.540344	SPINK9, C3, SERPINB8, SERPINB2
Annotation Cluster 8	Enrichment Score: 0.4955772308023221
Category	Term	Count	PValue	Genes
GOTERM_MF_FAT	GO:0004175~endopeptidase activity	7	0.200418	ECE1, PRTN3, SERPINB2, CFI, CTSL1, MMP1, ENO1
GOTERM_MF_FAT	GO:0004252~serine-type endopeptidase activity	4	0.2189	PRTN3, SERPINB2, CFI, ENO1
GOTERM_MF_FAT	GO:0008236~serine-type peptidase activity	4	0.286257	PRTN3, SERPINB2, CFI, ENO1
GOTERM_MF_FAT	GO:0017171~serine hydrolase activity	4	0.291971	PRTN3, SERPINB2, CFI, ENO1
GOTERM_MF_FAT	GO:0070011~peptidase activity, acting on L-amino acid peptides	7	0.516871	ECE1, PRTN3, SERPINB2, CFI, CTSL1, MMP1, ENO1
GOTERM_MF_FAT	GO:0008233~peptidase activity	7	0.560888	ECE1, PRTN3, SERPINB2, CFI, CTSL1, MMP1, ENO1
Annotation Cluster 9	Enrichment Score: 0.2332077837772937
Category	Term	Count	PValue	Genes
GOTERM_MF_FAT	GO:0005525~GTP binding	5	0.549653	RAB32, RASL10B, RRAD, RASD1, RAB20
GOTERM_MF_FAT	GO:0032561~guanyl ribonucleotide binding	5	0.57077	RAB32, RASL10B, RRAD, RASD1, RAB20
GOTERM_MF_FAT	GO:0019001~guanyl nucleotide binding	5	0.57077	RAB32, RASL10B, RRAD, RASD1, RAB20
GOTERM_MF_FAT	GO:0003924~GTPase activity	3	0.651865	RASL10B, RRAD, RASD1
Annotation Cluster 10	Enrichment Score: 0.22306052417439715
Category	Term	Count	PValue	Genes
GOTERM_MF_FAT	GO:0005083~small GTPase regulator activity	4	0.550338	DLC1, MLPH, JUN, DNMBP
GOTERM_MF_FAT	GO:0030695~GTPase regulator activity	5	0.615249	DLC1, TAGAP, MLPH, JUN, DNMBP
GOTERM_MF_FAT	GO:0060589~nucleoside-triphosphatase regulator activity	5	0.632613	DLC1, TAGAP, MLPH, JUN, DNMBP
Annotation Cluster 11	Enrichment Score: 0.16348585163025217
Category	Term	Count	PValue	Genes
GOTERM_MF_FAT	GO:0003700~transcription factor activity	11	0.575051	MAFF, ERG, JUN, TGIF1, RCAN1, BHLHE40, FOSB, SOX9, ZNF33B, NFIL3, ENO1
GOTERM_MF_FAT	GO:0043565~sequence-specific DNA binding	7	0.616008	MAFF, ERG, JUN, TGIF1, FOSB, SOX9, NFIL3
GOTERM_MF_FAT	GO:0030528~transcription regulator activity	16	0.629158	MAFF, ERG, RCAN1, FOSB, KAT5, SOX9, MAGED1, SAP30, JUN, TGIF1, SIAH2, BHLHE40, ZNF33B, NFIL3, ING1, ENO1
GOTERM_MF_FAT	GO:0003677~DNA binding	15	0.995415	MAFF, ERG, SNAPC1, ZNF791, RCAN1, FOSB, SOX9, GZF1, JUN, SETMAR, TGIF1, BHLHE40, ZNF33B, NFIL3, ENO1
Annotation Cluster 12	Enrichment Score: 0.07411353196783038
Category	Term	Count	PValue	Genes
GOTERM_MF_FAT	GO:0017076~purine nucleotide binding	19	0.729811	FASTKD3, CNKSR3, HK2, HK1, RRAD, HSPA1A, MOV10L1, NTRK3, GSS, PNPLA8, ACVR1B, RAB32, RASL10B, PRKAR1A, ERO1L, PGK1, RAB20, STEAP1, RASD1
GOTERM_MF_FAT	GO:0001882~nucleoside binding	15	0.810231	FASTKD3, CNKSR3, HK2, HK1, HSPA1A, MOV10L1, GSS, NTRK3, ACVR1B, PNPLA8, PRKAR1A, CDA, ERO1L, PGK1, STEAP1
GOTERM_MF_FAT	GO:0000166~nucleotide binding	21	0.819139	FASTKD3, CNKSR3, HK2, HK1, RRAD, HSPA1A, MOV10L1, NTRK3, GSS, PNPLA8, ACVR1B, RAB32, RASL10B, PRKAR1A, ERO1L, PGK1, GAPDH, RAB20, STEAP1, NT5E, RASD1
GOTERM_MF_FAT	GO:0032553~ribonucleotide binding	17	0.821155	FASTKD3, CNKSR3, HK2, HK1, RRAD, HSPA1A, MOV10L1, GSS, NTRK3, ACVR1B, RAB32, PNPLA8, PRKAR1A, RASL10B, PGK1, RAB20, RASD1
GOTERM_MF_FAT	GO:0032555~purine ribonucleotide binding	17	0.821155	FASTKD3, CNKSR3, HK2, HK1, RRAD, HSPA1A, MOV10L1, GSS, NTRK3, ACVR1B, RAB32, PNPLA8, PRKAR1A, RASL10B, PGK1, RAB20, RASD1
GOTERM_MF_FAT	GO:0030554~adenyl nucleotide binding	14	0.856993	FASTKD3, CNKSR3, HK2, HK1, HSPA1A, MOV10L1, GSS, NTRK3, ACVR1B, PNPLA8, PRKAR1A, ERO1L, PGK1, STEAP1
GOTERM_MF_FAT	GO:0001883~purine nucleoside binding	14	0.87091	FASTKD3, CNKSR3, HK2, HK1, HSPA1A, MOV10L1, GSS, NTRK3, ACVR1B, PNPLA8, PRKAR1A, ERO1L, PGK1, STEAP1
GOTERM_MF_FAT	GO:0032559~adenyl ribonucleotide binding	12	0.924962	FASTKD3, GSS, NTRK3, PNPLA8, ACVR1B, PRKAR1A, CNKSR3, HK2, HK1, MOV10L1, HSPA1A, PGK1
GOTERM_MF_FAT	GO:0005524~ATP binding	11	0.95472	FASTKD3, GSS, NTRK3, PNPLA8, ACVR1B, CNKSR3, HK2, HK1, MOV10L1, HSPA1A, PGK1
Annotation Cluster 13	Enrichment Score: 0.07191639226250382
Category	Term	Count	PValue	Genes
GOTERM_MF_FAT	GO:0015267~channel activity	4	0.810743	FXYD1, PDPN, STEAP1, FGF2
GOTERM_MF_FAT	GO:0022803~passive transmembrane transporter activity	4	0.812046	FXYD1, PDPN, STEAP1, FGF2
GOTERM_MF_FAT	GO:0022838~substrate specific channel activity	3	0.924245	FXYD1, PDPN, FGF2
Annotation Cluster 14	Enrichment Score: 0.02927661444675785
Category	Term	Count	PValue	Genes
GOTERM_MF_FAT	GO:0046914~transition metal ion binding	26	0.83675	PAM, MLPH, EGLN3, PAH, MMP1, ACVR1B, ECE1, MT1A, P4HA1, SETMAR, CDA, ING1, NT5E, CUBN, ZNF791, CRYZ, KAT5, MT1X, S100A12, GZF1, TIMM8A, ZFYVE26, MT2A, SIAH2, ZNF33B, STEAP1
GOTERM_MF_FAT	GO:0008270~zinc ion binding	20	0.90405	PAM, MLPH, ZNF791, CRYZ, KAT5, MMP1, MT1X, S100A12, TIMM8A, GZF1, ECE1, MT1A, ZFYVE26, MT2A, SETMAR, CDA, SIAH2, ZNF33B, ING1, NT5E
GOTERM_MF_FAT	GO:0043167~ion binding	35	0.979626	FXYD1, PAM, S100A8, MLPH, EGLN3, PAH, MOV10L1, MMP1, ACVR1B, ECE1, MT1A, P4HA1, B3GALNT1, SETMAR, CDA, ING1, NT5E, SCG2, ENO1, MRC1, CUBN, ZNF791, KAT5, CRYZ, MT1X, S100A12, TIMM8A, GZF1, ZFYVE26, MT2A, S100G, SIAH2, ZNF33B, STEAP1, IGFBP3
GOTERM_MF_FAT	GO:0046872~metal ion binding	34	0.979822	PAM, S100A8, MLPH, EGLN3, PAH, MOV10L1, MMP1, ACVR1B, ECE1, MT1A, P4HA1, B3GALNT1, SETMAR, CDA, ING1, NT5E, SCG2, ENO1, MRC1, CUBN, ZNF791, KAT5, CRYZ, MT1X, S100A12, TIMM8A, GZF1, ZFYVE26, MT2A, S100G, SIAH2, ZNF33B, IGFBP3, STEAP1
GOTERM_MF_FAT	GO:0043169~cation binding	34	0.983153	PAM, S100A8, MLPH, EGLN3, PAH, MOV10L1, MMP1, ACVR1B, ECE1, MT1A, P4HA1, B3GALNT1, SETMAR, CDA, ING1, NT5E, SCG2, ENO1, MRC1, CUBN, ZNF791, KAT5, CRYZ, MT1X, S100A12, TIMM8A, GZF1, ZFYVE26, MT2A, S100G, SIAH2, ZNF33B, IGFBP3, STEAP1

## Sheet: up-regulated DEGs CC clustering
Annotation Cluster 1	Enrichment Score: 8.794997787896447
Category	Term	Count	PValue	Genes
GOTERM_CC_FAT	GO:0005615~extracellular space	30	2.35512e-11	CCL3, CCL2, C3, CSF1, CLU, PRDX4, CCL5, CCL4, GPC5, CCL20, C1QTNF1, SEMA3C, LBP, CFI, FGF1, FGF2, FN1, SCG2, SAA4, IGF1, INHBA, GPI, PPBP, ADM, F3, LIPG, SERPINB2, IL12B, IGFBP1, IGFBP3
GOTERM_CC_FAT	GO:0044421~extracellular region part	32	3.59168e-09	CCL3, CCL2, C3, CSF1, CLU, PRDX4, CCL5, CCL4, MMP1, GPC5, CCL20, C1QTNF1, SEMA3C, LBP, CFI, FGF1, FGF2, SCG2, FN1, MATN3, SAA4, IGF1, INHBA, GPI, PPBP, ADM, F3, LIPG, SERPINB2, IL12B, IGFBP1, IGFBP3
GOTERM_CC_FAT	GO:0005576~extracellular region	46	4.87188e-08	PAM, CCL3, CCL2, C3, CSF1, CLU, PRDX4, CCL5, MDK, CCL4, MMP1, CTSL1, SPINK9, GPC5, CCL20, C1QTNF1, TNFRSF18, SEMA3C, CDA, LBP, CFI, PTX3, FGF1, FGF2, SCG2, FN1, MATN3, OLR1, APOLD1, IGF1, SAA4, INHBA, GPI, BPI, CHRDL2, PPBP, FCAR, ADM, PLXDC1, F3, LIPG, SERPINB2, IL12B, IGFBP1, IGFBP3, DMBT1
Annotation Cluster 2	Enrichment Score: 1.627633643906884
Category	Term	Count	PValue	Genes
GOTERM_CC_FAT	GO:0031093~platelet alpha granule lumen	4	0.00792366	PPBP, CLU, IGF1, FN1
GOTERM_CC_FAT	GO:0060205~cytoplasmic membrane-bounded vesicle lumen	4	0.00963302	PPBP, CLU, IGF1, FN1
GOTERM_CC_FAT	GO:0031983~vesicle lumen	4	0.0108828	PPBP, CLU, IGF1, FN1
GOTERM_CC_FAT	GO:0031091~platelet alpha granule	4	0.0184915	PPBP, CLU, IGF1, FN1
GOTERM_CC_FAT	GO:0016023~cytoplasmic membrane-bounded vesicle	12	0.0221034	PAM, ECE1, CUBN, PPBP, CLU, SLC2A1, SEC22B, IGF1, WIPI1, PHLDA1, DMBT1, FN1
GOTERM_CC_FAT	GO:0031988~membrane-bounded vesicle	12	0.0271899	PAM, ECE1, CUBN, PPBP, CLU, SLC2A1, SEC22B, IGF1, WIPI1, PHLDA1, DMBT1, FN1
GOTERM_CC_FAT	GO:0030141~secretory granule	6	0.0346736	PAM, ECE1, PPBP, CLU, IGF1, FN1
GOTERM_CC_FAT	GO:0044433~cytoplasmic vesicle part	6	0.0398276	PPBP, CLU, IGF1, PHLDA1, DMBT1, FN1
GOTERM_CC_FAT	GO:0031410~cytoplasmic vesicle	12	0.0571191	PAM, ECE1, CUBN, PPBP, CLU, SLC2A1, SEC22B, IGF1, WIPI1, PHLDA1, DMBT1, FN1
GOTERM_CC_FAT	GO:0031982~vesicle	12	0.0726828	PAM, ECE1, CUBN, PPBP, CLU, SLC2A1, SEC22B, IGF1, WIPI1, PHLDA1, DMBT1, FN1
Annotation Cluster 3	Enrichment Score: 0.6194004414874446
Category	Term	Count	PValue	Genes
GOTERM_CC_FAT	GO:0000267~cell fraction	18	0.0420433	CCL3, CUBN, OLR1, CRYZ, CCL5, CTSL1, S100A12, GSS, PPIF, PNPLA8, TPI1, ECE1, ADM, SLC2A1, HSPB1, ERO1L, NT5E, RASD1
GOTERM_CC_FAT	GO:0005626~insoluble fraction	10	0.465465	PPIF, PNPLA8, ECE1, CUBN, OLR1, SLC2A1, HSPB1, ERO1L, NT5E, S100A12
GOTERM_CC_FAT	GO:0005624~membrane fraction	8	0.708296	PPIF, PNPLA8, ECE1, CUBN, OLR1, SLC2A1, ERO1L, NT5E
Annotation Cluster 4	Enrichment Score: 0.4585936970828025
Category	Term	Count	PValue	Genes
GOTERM_CC_FAT	GO:0044459~plasma membrane part	28	0.148479	FXYD1, DLC1, FFAR3, MARCO, ACVR1B, GPC5, ECE1, SLC2A1, RASL10B, IL13RA1, FN1, MRC1, CUBN, OLR1, PDPN, CNKSR3, CTNNA3, DNMBP, CCR9, NTRK3, BPI, FCAR, TACSTD2, F3, S100G, STEAP1, RASD1, CLEC1B
GOTERM_CC_FAT	GO:0031226~intrinsic to plasma membrane	17	0.155972	MRC1, FXYD1, OLR1, PDPN, FFAR3, CCR9, MARCO, NTRK3, ACVR1B, GPC5, BPI, FCAR, TACSTD2, F3, IL13RA1, STEAP1, CLEC1B
GOTERM_CC_FAT	GO:0005887~integral to plasma membrane	16	0.208353	MRC1, FXYD1, OLR1, PDPN, FFAR3, CCR9, MARCO, NTRK3, ACVR1B, GPC5, BPI, FCAR, TACSTD2, IL13RA1, STEAP1, CLEC1B
GOTERM_CC_FAT	GO:0005886~plasma membrane	41	0.367712	DLC1, FXYD1, FFAR3, CSF1, RRAD, NRN1, FCRL4, MAGED1, MARCO, GPC5, ACVR1B, ECE1, CXCR7, SLC2A1, RASL10B, TNFRSF18, NDRG1, IL13RA1, NT5E, ENO1, FN1, MRC1, CUBN, OLR1, PDPN, CNKSR3, APOLD1, CTNNA3, S100A12, DNMBP, CCR9, NTRK3, BPI, FCAR, TACSTD2, F3, S100G, HSPB1, RASD1, STEAP1, CLEC1B
GOTERM_CC_FAT	GO:0031224~intrinsic to membrane	39	0.999277	FXYD1, PAM, IL1R2, SLC2A10, LRRC8A, FFAR3, HSD3B7, CSF1, NRN1, FCRL4, MARCO, GPC5, ACVR1B, ECE1, CXCR7, B3GALNT1, SLC2A1, TNFRSF18, GXYLT2, SEC22B, FAM162A, IL13RA1, NT5E, MRC1, LRRC3, OLR1, PDPN, APOLD1, CCR9, NTRK3, PNPLA8, BPI, FCAR, TACSTD2, PLXDC1, F3, SLC35E1, STEAP1, CLEC1B
GOTERM_CC_FAT	GO:0016021~integral to membrane	37	0.999386	FXYD1, PAM, IL1R2, SLC2A10, LRRC8A, FFAR3, HSD3B7, CSF1, FCRL4, MARCO, GPC5, ACVR1B, ECE1, CXCR7, B3GALNT1, SLC2A1, TNFRSF18, GXYLT2, SEC22B, FAM162A, IL13RA1, MRC1, LRRC3, OLR1, PDPN, APOLD1, CCR9, NTRK3, PNPLA8, BPI, FCAR, TACSTD2, PLXDC1, F3, SLC35E1, STEAP1, CLEC1B
Annotation Cluster 5	Enrichment Score: 0.15346195809355184
Category	Term	Count	PValue	Genes
GOTERM_CC_FAT	GO:0005739~mitochondrion	13	0.406216	BCAT2, NOL3, CLU, PRDX4, HK2, HK1, HSPA1A, TIMM8A, PPIF, RAB32, CHRDL2, P4HA1, MRPL45
GOTERM_CC_FAT	GO:0031966~mitochondrial membrane	5	0.559681	PPIF, HK2, HK1, MRPL45, TIMM8A
GOTERM_CC_FAT	GO:0005740~mitochondrial envelope	5	0.60864	PPIF, HK2, HK1, MRPL45, TIMM8A
GOTERM_CC_FAT	GO:0031090~organelle membrane	11	0.667612	PPIF, PNPLA8, ECE1, HK2, HK1, ERO1L, MRPL45, WIPI1, TIMM8A, PHLDA1, DMBT1
GOTERM_CC_FAT	GO:0005743~mitochondrial inner membrane	3	0.815287	PPIF, MRPL45, TIMM8A
GOTERM_CC_FAT	GO:0019866~organelle inner membrane	3	0.845774	PPIF, MRPL45, TIMM8A
GOTERM_CC_FAT	GO:0044429~mitochondrial part	5	0.852742	PPIF, HK2, HK1, MRPL45, TIMM8A
GOTERM_CC_FAT	GO:0031967~organelle envelope	5	0.874068	PPIF, HK2, HK1, MRPL45, TIMM8A
GOTERM_CC_FAT	GO:0031975~envelope	5	0.875654	PPIF, HK2, HK1, MRPL45, TIMM8A
Annotation Cluster 6	Enrichment Score: 0.07870626196270028
Category	Term	Count	PValue	Genes
GOTERM_CC_FAT	GO:0005730~nucleolus	8	0.553656	RPS25, NOL3, DNAJB1, SOX9, KAT5, FGF1, S100A12, PHLDA1
GOTERM_CC_FAT	GO:0031974~membrane-enclosed lumen	18	0.69295	PAOX, NOL3, CLU, IGF1, KAT5, SOX9, S100A12, TIMM8A, RPS25, PPIF, SAP30, PPBP, P4HA1, JUN, DNAJB1, FGF1, FN1, PHLDA1
GOTERM_CC_FAT	GO:0043233~organelle lumen	17	0.750822	PAOX, NOL3, CLU, IGF1, KAT5, SOX9, S100A12, RPS25, PPIF, SAP30, PPBP, P4HA1, JUN, DNAJB1, FGF1, PHLDA1, FN1
GOTERM_CC_FAT	GO:0070013~intracellular organelle lumen	13	0.953744	PAOX, NOL3, KAT5, SOX9, S100A12, RPS25, PPIF, SAP30, P4HA1, JUN, DNAJB1, FGF1, PHLDA1
GOTERM_CC_FAT	GO:0043232~intracellular non-membrane-bounded organelle	20	0.95544	TRIOBP, NOL3, HSD3B7, MLPH, KATNB1, KAT5, SOX9, CTNNA3, S100A12, CEP70, DNMBP, RPS25, JUN, HSPB1, NDRG1, DNAJB1, MRPL45, FGF1, PHLDA1, TMOD1
GOTERM_CC_FAT	GO:0043228~non-membrane-bounded organelle	20	0.95544	TRIOBP, NOL3, HSD3B7, MLPH, KATNB1, KAT5, SOX9, CTNNA3, S100A12, CEP70, DNMBP, RPS25, JUN, HSPB1, NDRG1, DNAJB1, MRPL45, FGF1, PHLDA1, TMOD1
GOTERM_CC_FAT	GO:0031981~nuclear lumen	10	0.961723	RPS25, SAP30, NOL3, JUN, DNAJB1, SOX9, KAT5, FGF1, S100A12, PHLDA1
GOTERM_CC_FAT	GO:0005856~cytoskeleton	9	0.972705	TRIOBP, MLPH, KATNB1, HSPB1, NDRG1, CTNNA3, DNMBP, CEP70, TMOD1

## Sheet: up-regulatedPathways Clustering
Annotation Cluster 1	Enrichment Score: 4.7338952458537165
Category	Term	Count	PValue	Genes
BIOCARTA	h_glycolysisPathway:Glycolysis Pathway	7	4.71756e-08	GPI, TPI1, PGAM1, HK1, PGK1, GAPDH, ENO1
KEGG_PATHWAY	hsa00010:Glycolysis / Gluconeogenesis	10	5.23552e-08	LDHC, GPI, TPI1, LDHA, PGAM1, HK2, HK1, PGK1, GAPDH, ENO1
REACTOME_PATHWAY	REACT_474:Metabolism of carbohydrates	10	6.34363e-06	GPI, TPI1, LDHA, SLC2A1, PGAM1, HK2, HK1, PGK1, GAPDH, ENO1
PANTHER_PATHWAY	P00024:Glycolysis	6	3.97244e-05	GPI, PGAM1, HK2, HK1, PGK1, ENO1
REACTOME_PATHWAY	REACT_15380:Diabetes pathways	13	0.00063774	PGAM1, IGF1, CTSL1, MMP1, GPI, TPI1, PRKAR1A, IGFBP1, ERO1L, PGK1, GAPDH, IGFBP3, ENO1
REACTOME_PATHWAY	REACT_1505:Integration of energy metabolism	7	0.0995203	GPI, TPI1, PRKAR1A, PGAM1, PGK1, GAPDH, ENO1
Annotation Cluster 2	Enrichment Score: 2.1155108371037423
Category	Term	Count	PValue	Genes
KEGG_PATHWAY	hsa04060:Cytokine-cytokine receptor interaction	14	2.34801e-05	IL1R2, CCL3, CCL2, CSF1, CCL5, CCL4, CCR9, ACVR1B, INHBA, CCL20, PPBP, TNFRSF18, IL12B, IL13RA1
BBID	109.Chemokine_families	5	0.00630438	CCL3, CCL2, CCL20, CCL5, CCL4
KEGG_PATHWAY	hsa04620:Toll-like receptor signaling pathway	6	0.00959787	CCL3, JUN, LBP, IL12B, CCL5, CCL4
BBID	33.GProt-coupled_Rec_T_Cell_med_Inflamm	3	0.00975889	CCL3, CCL2, CCL5
BBID	34.Chemokines_in_EAE	3	0.00975889	CCL3, CCL2, CCL5
KEGG_PATHWAY	hsa04062:Chemokine signaling pathway	7	0.0333716	CCR9, CCL3, CCL2, PPBP, CCL20, CCL5, CCL4
PANTHER_PATHWAY	P00031:Inflammation mediated by chemokine and cytokine signaling pathway	7	0.344136	CCR9, CCL3, CCL2, CCL20, JUN, CCL5, CCL4
Annotation Cluster 3	Enrichment Score: 1.9987668611786693
Category	Term	Count	PValue	Genes
PANTHER_PATHWAY	P00024:Glycolysis	6	3.97244e-05	GPI, PGAM1, HK2, HK1, PGK1, ENO1
PANTHER_PATHWAY	P02762:Pentose phosphate pathway	3	0.0223646	GPI, HK2, HK1
KEGG_PATHWAY	hsa00500:Starch and sucrose metabolism	3	0.10262	GPI, HK2, HK1
KEGG_PATHWAY	hsa00520:Amino sugar and nucleotide sugar metabolism	3	0.110939	GPI, HK2, HK1

## Sheet: down-regulated DEGs annotations
Category	Term	Count	PValue	Genes
KEGG_PATHWAY	hsa04660:T cell receptor signaling pathway	6	0.000878695	PLCG1, MAPK13, ICOS, CTLA4, CD4, CD28
BIOCARTA	h_ctla4Pathway:The Co-Stimulatory Signal During T-cell Activation	3	0.0118501	ICOS, CTLA4, CD28
BBID	3.T_cell_receptor	3	0.0173417	CTLA4, CD4, CD28
PANTHER_PATHWAY	P00005:Angiogenesis	5	0.0190811	PTPRB, EPHA6, PLCG1, MAPK13, ANGPT2
KEGG_PATHWAY	hsa05340:Primary immunodeficiency	3	0.0250479	ICOS, CD4, IL7R
KEGG_PATHWAY	hsa04060:Cytokine-cytokine receptor interaction	6	0.0355991	IL20RB, LIFR, CNTFR, IL7R, CD27, TGFB2
KEGG_PATHWAY	hsa04672:Intestinal immune network for IgA production	3	0.0465532	ICOS, CD28, TGFB2
KEGG_PATHWAY	hsa04514:Cell adhesion molecules (CAMs)	4	0.0655778	ICOS, CTLA4, CD4, CD28
BIOCARTA	h_bbcellPathway:Bystander B Cell Activation	2	0.0702884	CD4, CD28
BIOCARTA	h_tcapoptosisPathway:HIV Induced T Cell Apoptosis	2	0.0787462	CD4, CD28
REACTOME_PATHWAY	REACT_6900:Signaling in Immune system	4	0.0897352	GLYCAM1, PLCG1, CD4, ANGPT2
KEGG_PATHWAY	hsa04630:Jak-STAT signaling pathway	4	0.0955396	IL20RB, LIFR, CNTFR, IL7R
KEGG_PATHWAY	hsa04370:VEGF signaling pathway	3	0.0980973	PLCG1, MAPK13, PLA2G2C
Category	Term	Count	PValue	Genes
GOTERM_BP_FAT	GO:0051249~regulation of lymphocyte activation	8	2.87678e-05	IL20RB, CTLA4, CD4, IL7R, VSIG4, CD5, CD27, CD28
GOTERM_BP_FAT	GO:0002694~regulation of leukocyte activation	8	5.98791e-05	IL20RB, CTLA4, CD4, IL7R, VSIG4, CD5, CD27, CD28
GOTERM_BP_FAT	GO:0050863~regulation of T cell activation	7	7.04139e-05	IL20RB, CTLA4, CD4, IL7R, VSIG4, CD5, CD28
GOTERM_BP_FAT	GO:0050865~regulation of cell activation	8	8.35557e-05	IL20RB, CTLA4, CD4, IL7R, VSIG4, CD5, CD27, CD28
GOTERM_BP_FAT	GO:0050777~negative regulation of immune response	4	0.000432525	IL20RB, CTLA4, IL7R, TGFB2
GOTERM_BP_FAT	GO:0032663~regulation of interleukin-2 production	4	0.000747222	IL20RB, CD4, VSIG4, CD28
GOTERM_BP_FAT	GO:0048666~neuron development	9	0.00093839	RET, BCL11B, LIFR, GJA1, SEMA3A, AGRN, OLFM3, SLITRK6, TGFB2
GOTERM_BP_FAT	GO:0000902~cell morphogenesis	9	0.00128431	SHROOM4, BCL11B, LIFR, GJA1, LEF1, SEMA3A, IL7R, SLITRK6, TGFB2
GOTERM_BP_FAT	GO:0050670~regulation of lymphocyte proliferation	5	0.00153112	IL20RB, CTLA4, VSIG4, CD5, CD28
GOTERM_BP_FAT	GO:0002683~negative regulation of immune system process	5	0.00153112	IL20RB, CTLA4, IL7R, VSIG4, TGFB2
GOTERM_BP_FAT	GO:0070663~regulation of leukocyte proliferation	5	0.00160043	IL20RB, CTLA4, VSIG4, CD5, CD28
GOTERM_BP_FAT	GO:0032944~regulation of mononuclear cell proliferation	5	0.00160043	IL20RB, CTLA4, VSIG4, CD5, CD28
GOTERM_BP_FAT	GO:0042127~regulation of cell proliferation	13	0.00240408	ENPP7, LIFR, CTLA4, GJA1, CNTFR, TGFB2, IL20RB, BCL11B, FABP4, VSIG4, FGFBP1, CD5, CD28
GOTERM_BP_FAT	GO:0032989~cellular component morphogenesis	9	0.00254395	SHROOM4, BCL11B, LIFR, GJA1, LEF1, SEMA3A, IL7R, SLITRK6, TGFB2
GOTERM_BP_FAT	GO:0051251~positive regulation of lymphocyte activation	5	0.00271026	CD4, IL7R, CD5, CD27, CD28
GOTERM_BP_FAT	GO:0002684~positive regulation of immune system process	7	0.00300975	CD4, IL7R, VSIG4, CD5, CD27, CD28, TGFB2
GOTERM_BP_FAT	GO:0002696~positive regulation of leukocyte activation	5	0.00373149	CD4, IL7R, CD5, CD27, CD28
GOTERM_BP_FAT	GO:0050867~positive regulation of cell activation	5	0.00439861	CD4, IL7R, CD5, CD27, CD28
GOTERM_BP_FAT	GO:0030182~neuron differentiation	9	0.00461852	RET, BCL11B, LIFR, GJA1, SEMA3A, AGRN, OLFM3, SLITRK6, TGFB2
GOTERM_BP_FAT	GO:0008285~negative regulation of cell proliferation	8	0.00582355	ENPP7, IL20RB, BCL11B, CTLA4, GJA1, VSIG4, FGFBP1, TGFB2
GOTERM_BP_FAT	GO:0042129~regulation of T cell proliferation	4	0.00606758	IL20RB, CTLA4, VSIG4, CD28
GOTERM_BP_FAT	GO:0030217~T cell differentiation	4	0.00691849	BCL11B, CD4, IL7R, CD28
GOTERM_BP_FAT	GO:0050870~positive regulation of T cell activation	4	0.0106246	CD4, IL7R, CD5, CD28
GOTERM_BP_FAT	GO:0042130~negative regulation of T cell proliferation	3	0.0112801	IL20RB, CTLA4, VSIG4
GOTERM_BP_FAT	GO:0070664~negative regulation of leukocyte proliferation	3	0.0156356	IL20RB, CTLA4, VSIG4
GOTERM_BP_FAT	GO:0032945~negative regulation of mononuclear cell proliferation	3	0.0156356	IL20RB, CTLA4, VSIG4
GOTERM_BP_FAT	GO:0050672~negative regulation of lymphocyte proliferation	3	0.0156356	IL20RB, CTLA4, VSIG4
GOTERM_BP_FAT	GO:0015939~pantothenate metabolic process	2	0.0178567	VNN2, VNN3
GOTERM_BP_FAT	GO:0006955~immune response	10	0.0218473	LY75, CRISP3, IL20RB, ICOS, CTLA4, CD4, IL7R, VSIG4, CD27, CD28
GOTERM_BP_FAT	GO:0048585~negative regulation of response to stimulus	4	0.0220712	IL20RB, CTLA4, IL7R, TGFB2
GOTERM_BP_FAT	GO:0001817~regulation of cytokine production	5	0.0232317	IL20RB, CD4, VSIG4, CD28, TGFB2
GOTERM_BP_FAT	GO:0030098~lymphocyte differentiation	4	0.023835	BCL11B, CD4, IL7R, CD28
GOTERM_BP_FAT	GO:0050868~negative regulation of T cell activation	3	0.0261187	IL20RB, CTLA4, VSIG4
GOTERM_BP_FAT	GO:0070120~ciliary neurotrophic factor-mediated signaling pathway	2	0.0295859	LIFR, CNTFR
GOTERM_BP_FAT	GO:0032703~negative regulation of interleukin-2 production	2	0.0295859	IL20RB, VSIG4
GOTERM_BP_FAT	GO:0001816~cytokine production	3	0.0309198	FABP4, CD4, CD28
GOTERM_BP_FAT	GO:0002710~negative regulation of T cell mediated immunity	2	0.0353984	IL20RB, IL7R
GOTERM_BP_FAT	GO:0014031~mesenchymal cell development	3	0.0373688	RET, LEF1, TGFB2
GOTERM_BP_FAT	GO:0048762~mesenchymal cell differentiation	3	0.0373688	RET, LEF1, TGFB2
GOTERM_BP_FAT	GO:0060485~mesenchyme development	3	0.0387155	RET, LEF1, TGFB2
GOTERM_BP_FAT	GO:0048812~neuron projection morphogenesis	5	0.0388603	BCL11B, LIFR, GJA1, SEMA3A, SLITRK6
GOTERM_BP_FAT	GO:0042110~T cell activation	4	0.0398168	BCL11B, CD4, IL7R, CD28
GOTERM_BP_FAT	GO:0002704~negative regulation of leukocyte mediated immunity	2	0.0411766	IL20RB, IL7R
GOTERM_BP_FAT	GO:0002707~negative regulation of lymphocyte mediated immunity	2	0.0411766	IL20RB, IL7R
GOTERM_BP_FAT	GO:0051250~negative regulation of lymphocyte activation	3	0.0414637	IL20RB, CTLA4, VSIG4
GOTERM_BP_FAT	GO:0002521~leukocyte differentiation	4	0.0438585	BCL11B, CD4, IL7R, CD28
GOTERM_BP_FAT	GO:0002695~negative regulation of leukocyte activation	3	0.0457193	IL20RB, CTLA4, VSIG4
GOTERM_BP_FAT	GO:0050866~negative regulation of cell activation	3	0.0516311	IL20RB, CTLA4, VSIG4
GOTERM_BP_FAT	GO:0030097~hemopoiesis	5	0.0530662	BCL11B, CD4, IL7R, CD28, TGFB2
GOTERM_BP_FAT	GO:0007167~enzyme linked receptor protein signaling pathway	6	0.0541521	RET, EPHA6, LIFR, CD4, AGRN, TGFB2
GOTERM_BP_FAT	GO:0045619~regulation of lymphocyte differentiation	3	0.0546845	CTLA4, IL7R, CD27
GOTERM_BP_FAT	GO:0000904~cell morphogenesis involved in differentiation	5	0.0585908	BCL11B, LEF1, SEMA3A, SLITRK6, TGFB2
GOTERM_BP_FAT	GO:0048858~cell projection morphogenesis	5	0.0593024	BCL11B, LIFR, GJA1, SEMA3A, SLITRK6
GOTERM_BP_FAT	GO:0006732~coenzyme metabolic process	4	0.0639463	GGT6, ALDH1L2, VNN2, VNN3
GOTERM_BP_FAT	GO:0002820~negative regulation of adaptive immune response	2	0.0639495	IL20RB, IL7R
GOTERM_BP_FAT	GO:0002823~negative regulation of adaptive immune response based on somatic recombination of immune receptors built from immunoglobulin superfamily domains	2	0.0639495	IL20RB, IL7R
GOTERM_BP_FAT	GO:0031175~neuron projection development	5	0.0674346	BCL11B, LIFR, GJA1, SEMA3A, SLITRK6
GOTERM_BP_FAT	GO:0032990~cell part morphogenesis	5	0.0674346	BCL11B, LIFR, GJA1, SEMA3A, SLITRK6
GOTERM_BP_FAT	GO:0048534~hemopoietic or lymphoid organ development	5	0.0705292	BCL11B, CD4, IL7R, CD28, TGFB2
GOTERM_BP_FAT	GO:0045086~positive regulation of interleukin-2 biosynthetic process	2	0.0751348	CD4, CD28
GOTERM_BP_FAT	GO:0006575~cellular amino acid derivative metabolic process	4	0.0774919	GGT6, VNN2, VNN3, TGFB2
GOTERM_BP_FAT	GO:0002520~immune system development	5	0.0836259	BCL11B, CD4, IL7R, CD28, TGFB2
GOTERM_BP_FAT	GO:0002698~negative regulation of immune effector process	2	0.0916656	IL20RB, IL7R
GOTERM_BP_FAT	GO:0048729~tissue morphogenesis	4	0.0933641	RET, LEF1, TGM3, TGFB2
Category	Term	Count	PValue	Genes
GOTERM_CC_FAT	GO:0005886~plasma membrane	47	2.78253e-06	SHROOM4, SLC15A2, SLC5A1, NPY2R, CD109, GJA1, CNTFR, IL7R, LPHN2, GPC5, GLYCAM1, ICOS, BTN1A1, SNPH, TGM3, CD4, MUC15, FGFBP1, SLC28A1, CD5, CEACAM1, CD27, VNN2, CD28, VNN3, PTPRB, LY75, CA12, CTLA4, LIFR, ESR1, GPR132, LYPD6B, EPB41L3, SYNE1, SYNE2, BGN, PROM2, EPHA6, PLCG1, TMEM8A, PKP2, CGN, SLC5A9, VSIG4, SCARA5, GPR116
GOTERM_CC_FAT	GO:0009986~cell surface	11	0.00011084	LY75, GPC5, BGN, ICOS, CTLA4, CD4, AGRN, IL7R, SCARA5, CD5, CD28
GOTERM_CC_FAT	GO:0009897~external side of plasma membrane	8	0.000144603	LY75, GPC5, ICOS, CTLA4, CD4, IL7R, CD5, CD28
GOTERM_CC_FAT	GO:0044459~plasma membrane part	30	0.000154985	SHROOM4, SLC15A2, NPY2R, SLC5A1, GJA1, IL7R, GPC5, ICOS, SNPH, BTN1A1, TGM3, CD4, CD5, SLC28A1, CD27, CEACAM1, CD28, LY75, PTPRB, ESR1, LIFR, CTLA4, EPB41L3, SYNE1, SYNE2, EPHA6, CGN, PKP2, TMEM8A, SCARA5
GOTERM_CC_FAT	GO:0031224~intrinsic to membrane	53	0.000756606	SLC15A2, SLC5A1, GJA1, IL17RE, LPHN2, GPC5, SNPH, RAB6B, MUC15, CEACAM1, VNN2, VNN3, RET, CA12, LIFR, GPR132, PNPLA3, LYPD6B, EBPL, IL20RB, VSIG4, SLITRK6, ENPP7, NPY2R, MFSD4, CD109, CNTFR, PTCHD3, IL7R, ICOS, BTN1A1, CD4, FUT2, CD5, SLC28A1, CD27, CD28, PTPRB, LY75, HAVCR1, TMC5, SCD, CTLA4, SYNE1, GGT6, SYNE2, EPHA6, PROM2, TMEM8A, PKP2, SLC5A9, SCARA5, GPR116
GOTERM_CC_FAT	GO:0005887~integral to plasma membrane	19	0.000797001	LY75, PTPRB, SLC15A2, SLC5A1, NPY2R, CTLA4, LIFR, GJA1, GPC5, EPHA6, TMEM8A, ICOS, BTN1A1, CD5, SCARA5, SLC28A1, CEACAM1, CD27, CD28
GOTERM_CC_FAT	GO:0031226~intrinsic to plasma membrane	19	0.00103538	LY75, PTPRB, SLC15A2, SLC5A1, NPY2R, CTLA4, LIFR, GJA1, GPC5, EPHA6, TMEM8A, ICOS, BTN1A1, CD5, SCARA5, SLC28A1, CEACAM1, CD27, CD28
GOTERM_CC_FAT	GO:0031225~anchored to membrane	7	0.0036358	LYPD6B, GPC5, CD109, CNTFR, RAB6B, VNN2, VNN3
GOTERM_CC_FAT	GO:0005576~extracellular region	24	0.00600407	CRISP3, RNASE1, LPO, COL4A1, CD109, LIFR, IL17RE, IL7R, TGFB2, GPC5, BGN, ICOS, BTN1A1, PLA2G2C, SEMA3A, AGRN, MUC15, PRSS23, OLFM3, ANGPT2, FGFBP1, CEACAM1, CD27, VNN3
GOTERM_CC_FAT	GO:0016021~integral to membrane	47	0.0157415	ENPP7, SLC15A2, SLC5A1, NPY2R, MFSD4, GJA1, IL17RE, PTCHD3, IL7R, LPHN2, GPC5, ICOS, BTN1A1, SNPH, CD4, FUT2, MUC15, SLC28A1, CD5, CEACAM1, CD27, CD28, PTPRB, LY75, RET, HAVCR1, CA12, TMC5, SCD, CTLA4, LIFR, GPR132, PNPLA3, EBPL, SYNE1, GGT6, SYNE2, PROM2, EPHA6, IL20RB, TMEM8A, PKP2, SLC5A9, VSIG4, SLITRK6, SCARA5, GPR116
GOTERM_CC_FAT	GO:0005911~cell-cell junction	5	0.0391596	EPB41L3, PKP2, CGN, SLC5A1, GJA1
GOTERM_CC_FAT	GO:0044421~extracellular region part	12	0.0564957	GPC5, CRISP3, LPO, BGN, COL4A1, CD109, AGRN, OLFM3, FGFBP1, ANGPT2, VNN3, TGFB2
GOTERM_CC_FAT	GO:0031012~extracellular matrix	6	0.0828373	GPC5, CRISP3, BGN, COL4A1, AGRN, TGFB2
Category	Term	Count	PValue	Genes
GOTERM_MF_FAT	GO:0003779~actin binding	9	0.00056666	ABLIM1, EPB41L3, SYNE1, SYNE2, SHROOM4, CGN, SSH2, PLS1, SPTBN2
GOTERM_MF_FAT	GO:0008092~cytoskeletal protein binding	11	0.000610396	ABLIM1, EPB41L3, RET, SYNE1, SYNE2, SHROOM4, CGN, TPPP, SSH2, PLS1, SPTBN2
GOTERM_MF_FAT	GO:0004620~phospholipase activity	4	0.0122255	ENPP7, PLCG1, PLA2G2C, PNPLA3
GOTERM_MF_FAT	GO:0005412~glucose:sodium symporter activity	2	0.0172318	SLC5A1, SLC5A9
GOTERM_MF_FAT	GO:0017159~pantetheine hydrolase activity	2	0.0172318	VNN2, VNN3
GOTERM_MF_FAT	GO:0015294~solute:cation symporter activity	4	0.017536	SLC15A2, SLC5A1, SLC5A9, SLC28A1
GOTERM_MF_FAT	GO:0001948~glycoprotein binding	3	0.019247	GPC5, CD4, CD5
GOTERM_MF_FAT	GO:0016298~lipase activity	4	0.0200725	ENPP7, PLCG1, PLA2G2C, PNPLA3
GOTERM_MF_FAT	GO:0019838~growth factor binding	4	0.0228012	COL4A1, LIFR, IL7R, FGFBP1
GOTERM_MF_FAT	GO:0015370~solute:sodium symporter activity	3	0.0362575	SLC5A1, SLC5A9, SLC28A1
GOTERM_MF_FAT	GO:0004896~cytokine receptor activity	3	0.04016	LIFR, CNTFR, IL7R
GOTERM_MF_FAT	GO:0015293~symporter activity	4	0.0447889	SLC15A2, SLC5A1, SLC5A9, SLC28A1
GOTERM_MF_FAT	GO:0005200~structural constituent of cytoskeleton	3	0.0681428	PLS1, SPTBN2, AGRN
GOTERM_MF_FAT	GO:0005355~glucose transmembrane transporter activity	2	0.0832771	SLC5A1, SLC5A9
GOTERM_MF_FAT	GO:0008081~phosphoric diester hydrolase activity	3	0.0848102	ENPP7, PLCG1, PDE1C
GOTERM_MF_FAT	GO:0005201~extracellular matrix structural constituent	3	0.0882799	BGN, COL4A1, CD4
GOTERM_MF_FAT	GO:0015149~hexose transmembrane transporter activity	2	0.099092	SLC5A1, SLC5A9

## Sheet: down-regulated DEGs summary
Category	Term	Count	PValue	Genes
GOTERM_BP_FAT	GO:0051249~regulation of lymphocyte activation	8	2.87678e-05	IL20RB, CTLA4, CD4, IL7R, VSIG4, CD5, CD27, CD28
GOTERM_BP_FAT	GO:0000902~cell morphogenesis	9	0.00128431	SHROOM4, BCL11B, LIFR, GJA1, LEF1, SEMA3A, IL7R, SLITRK6, TGFB2
GOTERM_BP_FAT	GO:0048762~mesenchymal cell differentiation	3	0.0373688	RET, LEF1, TGFB2
GOTERM_BP_FAT	GO:0002684~positive regulation of immune system process	7	0.00300975	CD4, IL7R, VSIG4, CD5, CD27, CD28, TGFB2
GOTERM_BP_FAT	GO:0050863~regulation of T cell activation	7	7.04139e-05	IL20RB, CTLA4, CD4, IL7R, VSIG4, CD5, CD28
GOTERM_MF_FAT	GO:0015294~solute:cation symporter activity	4	0.017536	SLC15A2, SLC5A1, SLC5A9, SLC28A1
GOTERM_CC_FAT	GO:0044459~plasma membrane part	30	0.000155	SHROOM4, SLC15A2, NPY2R, SLC5A1, GJA1, IL7R, GPC5, ICOS, SNPH, BTN1A1, TGM3, CD4, CD5, SLC28A1, CD27, CEACAM1, CD28, LY75, PTPRB, ESR1, LIFR, CTLA4, EPB41L3, SYNE1, SYNE2, EPHA6, CGN, PKP2, TMEM8A, SCARA5
GOTERM_CC_FAT	GO:0044421~extracellular region part	12	0.0564957	GPC5, CRISP3, LPO, BGN, COL4A1, CD109, AGRN, OLFM3, FGFBP1, ANGPT2, VNN3, TGFB2
KEGG_PATHWAY	hsa04660:T cell receptor signaling pathway	6	0.000878695	PLCG1, MAPK13, ICOS, CTLA4, CD4, CD28

## Sheet: down-regulated DEGs BP clusteri
Annotation Cluster 1	Enrichment Score: 2.324950554898601
Category	Term	Count	PValue	Genes
GOTERM_BP_FAT	GO:0051249~regulation of lymphocyte activation	8	2.87678e-05	IL20RB, CTLA4, CD4, IL7R, VSIG4, CD5, CD27, CD28
GOTERM_BP_FAT	GO:0002694~regulation of leukocyte activation	8	5.98791e-05	IL20RB, CTLA4, CD4, IL7R, VSIG4, CD5, CD27, CD28
GOTERM_BP_FAT	GO:0050863~regulation of T cell activation	7	7.04139e-05	IL20RB, CTLA4, CD4, IL7R, VSIG4, CD5, CD28
GOTERM_BP_FAT	GO:0050865~regulation of cell activation	8	8.35557e-05	IL20RB, CTLA4, CD4, IL7R, VSIG4, CD5, CD27, CD28
GOTERM_BP_FAT	GO:0050777~negative regulation of immune response	4	0.000432525	IL20RB, CTLA4, IL7R, TGFB2
GOTERM_BP_FAT	GO:0032663~regulation of interleukin-2 production	4	0.000747222	IL20RB, CD4, VSIG4, CD28
GOTERM_BP_FAT	GO:0002683~negative regulation of immune system process	5	0.00153112	IL20RB, CTLA4, IL7R, VSIG4, TGFB2
GOTERM_BP_FAT	GO:0050670~regulation of lymphocyte proliferation	5	0.00153112	IL20RB, CTLA4, VSIG4, CD5, CD28
GOTERM_BP_FAT	GO:0032944~regulation of mononuclear cell proliferation	5	0.00160043	IL20RB, CTLA4, VSIG4, CD5, CD28
GOTERM_BP_FAT	GO:0070663~regulation of leukocyte proliferation	5	0.00160043	IL20RB, CTLA4, VSIG4, CD5, CD28
GOTERM_BP_FAT	GO:0042127~regulation of cell proliferation	13	0.00240408	ENPP7, LIFR, CTLA4, GJA1, CNTFR, TGFB2, IL20RB, BCL11B, FABP4, VSIG4, FGFBP1, CD5, CD28
GOTERM_BP_FAT	GO:0002684~positive regulation of immune system process	7	0.00300975	CD4, IL7R, VSIG4, CD5, CD27, CD28, TGFB2
GOTERM_BP_FAT	GO:0008285~negative regulation of cell proliferation	8	0.00582355	ENPP7, IL20RB, BCL11B, CTLA4, GJA1, VSIG4, FGFBP1, TGFB2
GOTERM_BP_FAT	GO:0042129~regulation of T cell proliferation	4	0.00606758	IL20RB, CTLA4, VSIG4, CD28
GOTERM_BP_FAT	GO:0042130~negative regulation of T cell proliferation	3	0.0112801	IL20RB, CTLA4, VSIG4
GOTERM_BP_FAT	GO:0050672~negative regulation of lymphocyte proliferation	3	0.0156356	IL20RB, CTLA4, VSIG4
GOTERM_BP_FAT	GO:0032945~negative regulation of mononuclear cell proliferation	3	0.0156356	IL20RB, CTLA4, VSIG4
GOTERM_BP_FAT	GO:0070664~negative regulation of leukocyte proliferation	3	0.0156356	IL20RB, CTLA4, VSIG4
GOTERM_BP_FAT	GO:0006955~immune response	10	0.0218473	LY75, CRISP3, IL20RB, ICOS, CTLA4, CD4, IL7R, VSIG4, CD27, CD28
GOTERM_BP_FAT	GO:0048585~negative regulation of response to stimulus	4	0.0220712	IL20RB, CTLA4, IL7R, TGFB2
GOTERM_BP_FAT	GO:0001817~regulation of cytokine production	5	0.0232317	IL20RB, CD4, VSIG4, CD28, TGFB2
GOTERM_BP_FAT	GO:0050868~negative regulation of T cell activation	3	0.0261187	IL20RB, CTLA4, VSIG4
GOTERM_BP_FAT	GO:0051250~negative regulation of lymphocyte activation	3	0.0414637	IL20RB, CTLA4, VSIG4
GOTERM_BP_FAT	GO:0002695~negative regulation of leukocyte activation	3	0.0457193	IL20RB, CTLA4, VSIG4
GOTERM_BP_FAT	GO:0050866~negative regulation of cell activation	3	0.0516311	IL20RB, CTLA4, VSIG4
GOTERM_BP_FAT	GO:0045619~regulation of lymphocyte differentiation	3	0.0546845	CTLA4, IL7R, CD27
GOTERM_BP_FAT	GO:0002697~regulation of immune effector process	3	0.122572	IL20RB, IL7R, CD28
GOTERM_BP_FAT	GO:0002252~immune effector process	3	0.191463	IL7R, VSIG4, CD27
Annotation Cluster 2	Enrichment Score: 1.5623927284920096
Category	Term	Count	PValue	Genes
GOTERM_BP_FAT	GO:0048666~neuron development	9	0.00093839	RET, BCL11B, LIFR, GJA1, SEMA3A, AGRN, OLFM3, SLITRK6, TGFB2
GOTERM_BP_FAT	GO:0000902~cell morphogenesis	9	0.00128431	SHROOM4, BCL11B, LIFR, GJA1, LEF1, SEMA3A, IL7R, SLITRK6, TGFB2
GOTERM_BP_FAT	GO:0032989~cellular component morphogenesis	9	0.00254395	SHROOM4, BCL11B, LIFR, GJA1, LEF1, SEMA3A, IL7R, SLITRK6, TGFB2
GOTERM_BP_FAT	GO:0030182~neuron differentiation	9	0.00461852	RET, BCL11B, LIFR, GJA1, SEMA3A, AGRN, OLFM3, SLITRK6, TGFB2
GOTERM_BP_FAT	GO:0048812~neuron projection morphogenesis	5	0.0388603	BCL11B, LIFR, GJA1, SEMA3A, SLITRK6
GOTERM_BP_FAT	GO:0000904~cell morphogenesis involved in differentiation	5	0.0585908	BCL11B, LEF1, SEMA3A, SLITRK6, TGFB2
GOTERM_BP_FAT	GO:0048858~cell projection morphogenesis	5	0.0593024	BCL11B, LIFR, GJA1, SEMA3A, SLITRK6
GOTERM_BP_FAT	GO:0032990~cell part morphogenesis	5	0.0674346	BCL11B, LIFR, GJA1, SEMA3A, SLITRK6
GOTERM_BP_FAT	GO:0031175~neuron projection development	5	0.0674346	BCL11B, LIFR, GJA1, SEMA3A, SLITRK6
GOTERM_BP_FAT	GO:0030030~cell projection organization	5	0.17864	BCL11B, LIFR, GJA1, SEMA3A, SLITRK6
GOTERM_BP_FAT	GO:0007409~axonogenesis	3	0.321828	BCL11B, SEMA3A, SLITRK6
GOTERM_BP_FAT	GO:0048667~cell morphogenesis involved in neuron differentiation	3	0.35682	BCL11B, SEMA3A, SLITRK6
Annotation Cluster 3	Enrichment Score: 1.324229526361512
Category	Term	Count	PValue	Genes
GOTERM_BP_FAT	GO:0048762~mesenchymal cell differentiation	3	0.0373688	RET, LEF1, TGFB2
GOTERM_BP_FAT	GO:0014031~mesenchymal cell development	3	0.0373688	RET, LEF1, TGFB2
GOTERM_BP_FAT	GO:0060485~mesenchyme development	3	0.0387155	RET, LEF1, TGFB2
GOTERM_BP_FAT	GO:0048729~tissue morphogenesis	4	0.0933641	RET, LEF1, TGM3, TGFB2
Annotation Cluster 4	Enrichment Score: 1.0855879725527071
Category	Term	Count	PValue	Genes
GOTERM_BP_FAT	GO:0006732~coenzyme metabolic process	4	0.0639463	GGT6, ALDH1L2, VNN2, VNN3
GOTERM_BP_FAT	GO:0006575~cellular amino acid derivative metabolic process	4	0.0774919	GGT6, VNN2, VNN3, TGFB2
GOTERM_BP_FAT	GO:0051186~cofactor metabolic process	4	0.111729	GGT6, ALDH1L2, VNN2, VNN3
Annotation Cluster 5	Enrichment Score: 1.0740573940215115
Category	Term	Count	PValue	Genes
GOTERM_BP_FAT	GO:0002684~positive regulation of immune system process	7	0.00300975	CD4, IL7R, VSIG4, CD5, CD27, CD28, TGFB2
GOTERM_BP_FAT	GO:0045597~positive regulation of cell differentiation	3	0.399643	IL7R, CD27, TGFB2
GOTERM_BP_FAT	GO:0051094~positive regulation of developmental process	3	0.498455	IL7R, CD27, TGFB2
Annotation Cluster 6	Enrichment Score: 1.0318626036404162
Category	Term	Count	PValue	Genes
GOTERM_BP_FAT	GO:0050863~regulation of T cell activation	7	7.04139e-05	IL20RB, CTLA4, CD4, IL7R, VSIG4, CD5, CD28
GOTERM_BP_FAT	GO:0051251~positive regulation of lymphocyte activation	5	0.00271026	CD4, IL7R, CD5, CD27, CD28
GOTERM_BP_FAT	GO:0002684~positive regulation of immune system process	7	0.00300975	CD4, IL7R, VSIG4, CD5, CD27, CD28, TGFB2
GOTERM_BP_FAT	GO:0002696~positive regulation of leukocyte activation	5	0.00373149	CD4, IL7R, CD5, CD27, CD28
GOTERM_BP_FAT	GO:0050867~positive regulation of cell activation	5	0.00439861	CD4, IL7R, CD5, CD27, CD28
GOTERM_BP_FAT	GO:0030217~T cell differentiation	4	0.00691849	BCL11B, CD4, IL7R, CD28
GOTERM_BP_FAT	GO:0050870~positive regulation of T cell activation	4	0.0106246	CD4, IL7R, CD5, CD28
GOTERM_BP_FAT	GO:0030098~lymphocyte differentiation	4	0.023835	BCL11B, CD4, IL7R, CD28
GOTERM_BP_FAT	GO:0042110~T cell activation	4	0.0398168	BCL11B, CD4, IL7R, CD28
GOTERM_BP_FAT	GO:0002521~leukocyte differentiation	4	0.0438585	BCL11B, CD4, IL7R, CD28
GOTERM_BP_FAT	GO:0030097~hemopoiesis	5	0.0530662	BCL11B, CD4, IL7R, CD28, TGFB2
GOTERM_BP_FAT	GO:0048534~hemopoietic or lymphoid organ development	5	0.0705292	BCL11B, CD4, IL7R, CD28, TGFB2
GOTERM_BP_FAT	GO:0002520~immune system development	5	0.0836259	BCL11B, CD4, IL7R, CD28, TGFB2
GOTERM_BP_FAT	GO:0046649~lymphocyte activation	4	0.116846	BCL11B, CD4, IL7R, CD28
GOTERM_BP_FAT	GO:0010604~positive regulation of macromolecule metabolic process	9	0.139996	RFX4, BCL11B, ESR1, GJA1, LEF1, CD4, AGRN, CD28, TGFB2
GOTERM_BP_FAT	GO:0045321~leukocyte activation	4	0.176799	BCL11B, CD4, IL7R, CD28
GOTERM_BP_FAT	GO:0010557~positive regulation of macromolecule biosynthetic process	7	0.197151	RFX4, BCL11B, LEF1, CD4, AGRN, CD28, TGFB2
GOTERM_BP_FAT	GO:0009891~positive regulation of biosynthetic process	7	0.236458	RFX4, BCL11B, LEF1, CD4, AGRN, CD28, TGFB2
GOTERM_BP_FAT	GO:0001775~cell activation	4	0.246592	BCL11B, CD4, IL7R, CD28
GOTERM_BP_FAT	GO:0045944~positive regulation of transcription from RNA polymerase II promoter	4	0.383988	RFX4, BCL11B, LEF1, AGRN
GOTERM_BP_FAT	GO:0031328~positive regulation of cellular biosynthetic process	6	0.391492	RFX4, BCL11B, LEF1, CD4, AGRN, CD28
GOTERM_BP_FAT	GO:0010628~positive regulation of gene expression	5	0.461339	RFX4, BCL11B, ESR1, LEF1, AGRN
GOTERM_BP_FAT	GO:0045893~positive regulation of transcription, DNA-dependent	4	0.548001	RFX4, BCL11B, LEF1, AGRN
GOTERM_BP_FAT	GO:0051254~positive regulation of RNA metabolic process	4	0.553715	RFX4, BCL11B, LEF1, AGRN
GOTERM_BP_FAT	GO:0045941~positive regulation of transcription	4	0.662307	RFX4, BCL11B, LEF1, AGRN
GOTERM_BP_FAT	GO:0045935~positive regulation of nucleobase, nucleoside, nucleotide and nucleic acid metabolic process	4	0.728317	RFX4, BCL11B, LEF1, AGRN
GOTERM_BP_FAT	GO:0051173~positive regulation of nitrogen compound metabolic process	4	0.747991	RFX4, BCL11B, LEF1, AGRN
GOTERM_BP_FAT	GO:0006355~regulation of transcription, DNA-dependent	10	0.750957	RFX4, BCL11B, ESR1, ETV1, LEF1, AGRN, ZNF33B, MYB, MLLT3, MLL2
GOTERM_BP_FAT	GO:0051252~regulation of RNA metabolic process	10	0.774648	RFX4, BCL11B, ESR1, ETV1, LEF1, AGRN, ZNF33B, MYB, MLLT3, MLL2
GOTERM_BP_FAT	GO:0006357~regulation of transcription from RNA polymerase II promoter	4	0.817902	RFX4, BCL11B, LEF1, AGRN
GOTERM_BP_FAT	GO:0045449~regulation of transcription	12	0.9296	RFX4, BCL11B, ESR1, ETV1, LEF1, FABP4, AGRN, ZNF33B, MYB, SFMBT2, MLLT3, MLL2
GOTERM_BP_FAT	GO:0006350~transcription	9	0.948319	RFX4, BCL11B, ESR1, ETV1, LEF1, ZNF33B, MYB, MLLT3, MLL2
Annotation Cluster 7	Enrichment Score: 0.7482032112500597
Category	Term	Count	PValue	Genes
GOTERM_BP_FAT	GO:0048514~blood vessel morphogenesis	4	0.13271	BGN, ANGPT2, CEACAM1, TGFB2
GOTERM_BP_FAT	GO:0001568~blood vessel development	4	0.181268	BGN, ANGPT2, CEACAM1, TGFB2
GOTERM_BP_FAT	GO:0001944~vasculature development	4	0.1903	BGN, ANGPT2, CEACAM1, TGFB2
GOTERM_BP_FAT	GO:0001525~angiogenesis	3	0.222086	ANGPT2, CEACAM1, TGFB2
Annotation Cluster 8	Enrichment Score: 0.6749435089773186
Category	Term	Count	PValue	Genes
GOTERM_BP_FAT	GO:0048729~tissue morphogenesis	4	0.0933641	RET, LEF1, TGM3, TGFB2
GOTERM_BP_FAT	GO:0008544~epidermis development	3	0.301946	LEF1, TGM3, TGFB2
GOTERM_BP_FAT	GO:0007398~ectoderm development	3	0.335012	LEF1, TGM3, TGFB2
Annotation Cluster 9	Enrichment Score: 0.56575254842597
Category	Term	Count	PValue	Genes
GOTERM_BP_FAT	GO:0007010~cytoskeleton organization	6	0.120205	ABLIM1, EPB41L3, RET, SHROOM4, TPPP, SSH2
GOTERM_BP_FAT	GO:0030036~actin cytoskeleton organization	3	0.393297	EPB41L3, SHROOM4, SSH2
GOTERM_BP_FAT	GO:0030029~actin filament-based process	3	0.424717	EPB41L3, SHROOM4, SSH2
Annotation Cluster 10	Enrichment Score: 0.5459979156257346
Category	Term	Count	PValue	Genes
GOTERM_BP_FAT	GO:0009967~positive regulation of signal transduction	5	0.100621	ESR1, GJA1, CD4, CD27, TGFB2
GOTERM_BP_FAT	GO:0010647~positive regulation of cell communication	5	0.13465	ESR1, GJA1, CD4, CD27, TGFB2
GOTERM_BP_FAT	GO:0032535~regulation of cellular component size	4	0.221185	SPTBN2, SEMA3A, IL7R, TGFB2
GOTERM_BP_FAT	GO:0008219~cell death	7	0.260553	FASTKD3, SYNE1, SPTBN2, GJA1, SEMA3A, CD27, TGFB2
GOTERM_BP_FAT	GO:0010740~positive regulation of protein kinase cascade	3	0.264194	GJA1, CD27, TGFB2
GOTERM_BP_FAT	GO:0016265~death	7	0.265658	FASTKD3, SYNE1, SPTBN2, GJA1, SEMA3A, CD27, TGFB2
GOTERM_BP_FAT	GO:0010627~regulation of protein kinase cascade	3	0.441138	GJA1, CD27, TGFB2
GOTERM_BP_FAT	GO:0006915~apoptosis	4	0.705341	FASTKD3, GJA1, SEMA3A, CD27
GOTERM_BP_FAT	GO:0012501~programmed cell death	4	0.714911	FASTKD3, GJA1, SEMA3A, CD27
Annotation Cluster 11	Enrichment Score: 0.4362974125240987
Category	Term	Count	PValue	Genes
GOTERM_BP_FAT	GO:0022610~biological adhesion	7	0.242414	RET, PKP2, TMEM8A, SDSL, LEF1, CD4, CEACAM1
GOTERM_BP_FAT	GO:0007155~cell adhesion	6	0.409524	RET, PKP2, TMEM8A, LEF1, CD4, CEACAM1
GOTERM_BP_FAT	GO:0016337~cell-cell adhesion	3	0.49462	RET, PKP2, CEACAM1
Annotation Cluster 12	Enrichment Score: 0.37949389185174587
Category	Term	Count	PValue	Genes
GOTERM_BP_FAT	GO:0051259~protein oligomerization	3	0.279755	GJA1, TGM3, SCARA5
GOTERM_BP_FAT	GO:0070271~protein complex biogenesis	5	0.358149	TPPP, GJA1, TGM3, AGRN, SCARA5
GOTERM_BP_FAT	GO:0006461~protein complex assembly	5	0.358149	TPPP, GJA1, TGM3, AGRN, SCARA5
GOTERM_BP_FAT	GO:0065003~macromolecular complex assembly	5	0.568385	TPPP, GJA1, TGM3, AGRN, SCARA5
GOTERM_BP_FAT	GO:0043933~macromolecular complex subunit organization	5	0.620844	TPPP, GJA1, TGM3, AGRN, SCARA5
Annotation Cluster 13	Enrichment Score: 0.3541807506919561
Category	Term	Count	PValue	Genes
GOTERM_BP_FAT	GO:0010033~response to organic substance	7	0.262592	LIFR, ESR1, LEF1, FABP4, CD4, CD27, TGFB2
GOTERM_BP_FAT	GO:0048545~response to steroid hormone stimulus	3	0.319625	ESR1, FABP4, TGFB2
GOTERM_BP_FAT	GO:0009725~response to hormone stimulus	3	0.649692	ESR1, FABP4, TGFB2
GOTERM_BP_FAT	GO:0009719~response to endogenous stimulus	3	0.702503	ESR1, FABP4, TGFB2
Annotation Cluster 14	Enrichment Score: 0.33017439445562174
Category	Term	Count	PValue	Genes
GOTERM_BP_FAT	GO:0006928~cell motion	5	0.317105	RET, SEMA3A, VNN2, CEACAM1, TGFB2
GOTERM_BP_FAT	GO:0016477~cell migration	3	0.49462	RET, CEACAM1, TGFB2
GOTERM_BP_FAT	GO:0048870~cell motility	3	0.551968	RET, CEACAM1, TGFB2
GOTERM_BP_FAT	GO:0051674~localization of cell	3	0.551968	RET, CEACAM1, TGFB2
Annotation Cluster 15	Enrichment Score: 0.2120966526578042
Category	Term	Count	PValue	Genes
GOTERM_BP_FAT	GO:0010033~response to organic substance	7	0.262592	LIFR, ESR1, LEF1, FABP4, CD4, CD27, TGFB2
GOTERM_BP_FAT	GO:0045859~regulation of protein kinase activity	3	0.61592	FABP4, CD4, TGFB2
GOTERM_BP_FAT	GO:0043549~regulation of kinase activity	3	0.634636	FABP4, CD4, TGFB2
GOTERM_BP_FAT	GO:0051338~regulation of transferase activity	3	0.657036	FABP4, CD4, TGFB2
GOTERM_BP_FAT	GO:0042325~regulation of phosphorylation	3	0.773513	FABP4, CD4, TGFB2
GOTERM_BP_FAT	GO:0051174~regulation of phosphorus metabolic process	3	0.792443	FABP4, CD4, TGFB2
GOTERM_BP_FAT	GO:0019220~regulation of phosphate metabolic process	3	0.792443	FABP4, CD4, TGFB2
Annotation Cluster 16	Enrichment Score: 0.194969518617926
Category	Term	Count	PValue	Genes
GOTERM_BP_FAT	GO:0006954~inflammatory response	3	0.583147	LY75, IL20RB, VSIG4
GOTERM_BP_FAT	GO:0009611~response to wounding	4	0.620199	LY75, IL20RB, VSIG4, TGFB2
GOTERM_BP_FAT	GO:0006952~defense response	4	0.719088	LY75, CRISP3, IL20RB, VSIG4
Annotation Cluster 17	Enrichment Score: 0.15681737000406032
Category	Term	Count	PValue	Genes
GOTERM_BP_FAT	GO:0043066~negative regulation of apoptosis	3	0.630023	BCL11B, ESR1, CD27
GOTERM_BP_FAT	GO:0043069~negative regulation of programmed cell death	3	0.637686	BCL11B, ESR1, CD27
GOTERM_BP_FAT	GO:0060548~negative regulation of cell death	3	0.639204	BCL11B, ESR1, CD27
GOTERM_BP_FAT	GO:0042981~regulation of apoptosis	5	0.717082	BCL11B, ESR1, CD5, CD27, TGFB2
GOTERM_BP_FAT	GO:0043067~regulation of programmed cell death	5	0.724401	BCL11B, ESR1, CD5, CD27, TGFB2
GOTERM_BP_FAT	GO:0010941~regulation of cell death	5	0.72711	BCL11B, ESR1, CD5, CD27, TGFB2
GOTERM_BP_FAT	GO:0043065~positive regulation of apoptosis	3	0.733576	CD5, CD27, TGFB2
GOTERM_BP_FAT	GO:0043068~positive regulation of programmed cell death	3	0.737116	CD5, CD27, TGFB2
GOTERM_BP_FAT	GO:0010942~positive regulation of cell death	3	0.739455	CD5, CD27, TGFB2
Annotation Cluster 18	Enrichment Score: 0.12121570941486592
Category	Term	Count	PValue	Genes
GOTERM_BP_FAT	GO:0006793~phosphorus metabolic process	6	0.701395	PTPRB, RET, EPHA6, MAPK13, SSH2, TGFB2
GOTERM_BP_FAT	GO:0006796~phosphate metabolic process	6	0.701395	PTPRB, RET, EPHA6, MAPK13, SSH2, TGFB2
GOTERM_BP_FAT	GO:0006468~protein amino acid phosphorylation	4	0.76922	RET, EPHA6, MAPK13, TGFB2
GOTERM_BP_FAT	GO:0016310~phosphorylation	4	0.865289	RET, EPHA6, MAPK13, TGFB2
Annotation Cluster 19	Enrichment Score: 0.09523170275070757
Category	Term	Count	PValue	Genes
GOTERM_BP_FAT	GO:0055085~transmembrane transport	4	0.668213	SLC5A1, MFSD4, SLC5A9, SCARA5
GOTERM_BP_FAT	GO:0030001~metal ion transport	3	0.772477	SLC5A1, SLC5A9, SCARA5
GOTERM_BP_FAT	GO:0006812~cation transport	3	0.849343	SLC5A1, SLC5A9, SCARA5
GOTERM_BP_FAT	GO:0006811~ion transport	3	0.948833	SLC5A1, SLC5A9, SCARA5
Annotation Cluster 20	Enrichment Score: 0.06748024067262279
Category	Term	Count	PValue	Genes
GOTERM_BP_FAT	GO:0045934~negative regulation of nucleobase, nucleoside, nucleotide and nucleic acid metabolic process	3	0.816973	ENPP7, LEF1, FABP4
GOTERM_BP_FAT	GO:0051172~negative regulation of nitrogen compound metabolic process	3	0.822902	ENPP7, LEF1, FABP4
GOTERM_BP_FAT	GO:0010558~negative regulation of macromolecule biosynthetic process	3	0.84495	ENPP7, LEF1, FABP4
GOTERM_BP_FAT	GO:0031327~negative regulation of cellular biosynthetic process	3	0.855027	ENPP7, LEF1, FABP4
GOTERM_BP_FAT	GO:0009890~negative regulation of biosynthetic process	3	0.863193	ENPP7, LEF1, FABP4
GOTERM_BP_FAT	GO:0010605~negative regulation of macromolecule metabolic process	3	0.938953	ENPP7, LEF1, FABP4
Annotation Cluster 21	Enrichment Score: 0.019515901520538476
Category	Term	Count	PValue	Genes
GOTERM_BP_FAT	GO:0015031~protein transport	3	0.947206	SLC15A2, RAB6B, TGFB2
GOTERM_BP_FAT	GO:0045184~establishment of protein localization	3	0.949099	SLC15A2, RAB6B, TGFB2
GOTERM_BP_FAT	GO:0008104~protein localization	3	0.972067	SLC15A2, RAB6B, TGFB2

## Sheet: down-regulatedDEGs MFclustering
Annotation Cluster 1	Enrichment Score: 1.5151672404469048
Category	Term	Count	PValue	Genes
GOTERM_MF_FAT	GO:0015294~solute:cation symporter activity	4	0.017536	SLC15A2, SLC5A1, SLC5A9, SLC28A1
GOTERM_MF_FAT	GO:0015370~solute:sodium symporter activity	3	0.0362575	SLC5A1, SLC5A9, SLC28A1
GOTERM_MF_FAT	GO:0015293~symporter activity	4	0.0447889	SLC15A2, SLC5A1, SLC5A9, SLC28A1
Annotation Cluster 2	Enrichment Score: 0.08356849159259748
Category	Term	Count	PValue	Genes
GOTERM_MF_FAT	GO:0004672~protein kinase activity	5	0.466391	FASTKD3, RET, EPHA6, MAPK13, TGFB2
GOTERM_MF_FAT	GO:0005525~GTP binding	3	0.637822	GVIN1, TGM3, RAB6B
GOTERM_MF_FAT	GO:0032561~guanyl ribonucleotide binding	3	0.65228	GVIN1, TGM3, RAB6B
GOTERM_MF_FAT	GO:0019001~guanyl nucleotide binding	3	0.65228	GVIN1, TGM3, RAB6B
GOTERM_MF_FAT	GO:0001882~nucleoside binding	7	0.917043	FASTKD3, RET, EPHA6, PDE1C, MAPK13, TGM3, SLC28A1
GOTERM_MF_FAT	GO:0032555~purine ribonucleotide binding	8	0.920654	FASTKD3, RET, EPHA6, GVIN1, PDE1C, MAPK13, TGM3, RAB6B
GOTERM_MF_FAT	GO:0032553~ribonucleotide binding	8	0.920654	FASTKD3, RET, EPHA6, GVIN1, PDE1C, MAPK13, TGM3, RAB6B
GOTERM_MF_FAT	GO:0017076~purine nucleotide binding	8	0.940208	FASTKD3, RET, EPHA6, GVIN1, PDE1C, MAPK13, TGM3, RAB6B
GOTERM_MF_FAT	GO:0000166~nucleotide binding	9	0.960181	FASTKD3, RET, EPHA6, GVIN1, PDE1C, MAPK13, TGM3, RAB6B, RNF213
GOTERM_MF_FAT	GO:0001883~purine nucleoside binding	6	0.962662	FASTKD3, RET, EPHA6, PDE1C, MAPK13, TGM3
GOTERM_MF_FAT	GO:0032559~adenyl ribonucleotide binding	5	0.979064	FASTKD3, RET, EPHA6, PDE1C, MAPK13
GOTERM_MF_FAT	GO:0030554~adenyl nucleotide binding	5	0.985505	FASTKD3, RET, EPHA6, PDE1C, MAPK13
GOTERM_MF_FAT	GO:0005524~ATP binding	4	0.993545	FASTKD3, RET, EPHA6, MAPK13
Annotation Cluster 3	Enrichment Score: 0.03698124419333112
Category	Term	Count	PValue	Genes
GOTERM_MF_FAT	GO:0043565~sequence-specific DNA binding	3	0.871774	ESR1, ETV1, LEF1
GOTERM_MF_FAT	GO:0030528~transcription regulator activity	7	0.883251	RFX4, ESR1, ETV1, LEF1, FABP4, ZNF33B, MYB
GOTERM_MF_FAT	GO:0003700~transcription factor activity	4	0.927832	ESR1, ETV1, LEF1, ZNF33B
GOTERM_MF_FAT	GO:0003677~DNA binding	7	0.995675	RFX4, ESR1, ETV1, LEF1, ZNF33B, MYB, MLL2
Annotation Cluster 4	Enrichment Score: 0.019679105073497214
Category	Term	Count	PValue	Genes
GOTERM_MF_FAT	GO:0046872~metal ion binding	19	0.947637	ABLIM1, LPO, RET, SLC5A1, CA12, SCD, ESR1, RNF213, ZNF704, PLCG1, BCL11B, PLS1, SLC5A9, TGM3, PLA2G2C, CD4, ZNF33B, SCARA5, MLL2
GOTERM_MF_FAT	GO:0046914~transition metal ion binding	12	0.948048	ABLIM1, ZNF704, LPO, BCL11B, CA12, SCD, ESR1, CD4, ZNF33B, RNF213, SCARA5, MLL2
GOTERM_MF_FAT	GO:0043169~cation binding	19	0.95322	ABLIM1, LPO, RET, SLC5A1, CA12, SCD, ESR1, RNF213, ZNF704, PLCG1, BCL11B, PLS1, SLC5A9, TGM3, PLA2G2C, CD4, ZNF33B, SCARA5, MLL2
GOTERM_MF_FAT	GO:0043167~ion binding	19	0.961074	ABLIM1, LPO, RET, SLC5A1, CA12, SCD, ESR1, RNF213, ZNF704, PLCG1, BCL11B, PLS1, SLC5A9, TGM3, PLA2G2C, CD4, ZNF33B, SCARA5, MLL2
GOTERM_MF_FAT	GO:0008270~zinc ion binding	9	0.968684	ABLIM1, ZNF704, BCL11B, CA12, ESR1, CD4, ZNF33B, RNF213, MLL2

[truncated: 5 more sheets: down-regulatedDEGs CCclustering, up-regulatedDEGS_Kegg Pathway, up-regulatedDEGs_Pathway Common, down-regulatedDEGs_Kegg pathway, down-regulatedDEGs_Pathway Comm]
