# Supplementary material for: RNA-Sequencing for profiling goat milk transcriptome in colostrum and mature milk
Source: BMC Vet Res. 2016 Nov 25;12:264. doi: 10.1186/s12917-016-0881-7 (PMC5123407; doi:10.1186/s12917-016-0881-7)
Supplement: Additional file 10: — List of the 110 genes belonging to eleven functional oligosaccharides metabolism categories with FPKM expression in D1 and D2 samples. (XLSX 17 kb) [file 12917_2016_881_MOESM10_ESM.xlsx]

## Sheet: glyco.annot.fc.2.txt
Category	Gene Symbol	Colostrum expression (FPKM)	120-days expression (FPKM)	log2(FC)
Fucose synthesis genes	FPGT	0.899674	1.28519	-0.514507
	FUK	14.4701	15.0563	-0.0572865
	GMDS	601.09	465.706	0.368161
	TSTA3	93.5564	52.3243	0.838355
Fucosyltransferase	FUT1	0.303064	0.894603	-1.56163
	FUT10	1.41223	1.92617	-0.44776
	FUT11	7.58898	6.06357	0.323739
	FUT2	0.283457	2.30719	-3.02494
	FUT4	0.790485	0.298424	1.40537
	FUT7	1.57894	0.896318	0.816874
	FUT8	4.68048	5.02566	-0.102657
	POFUT1	3.07597	4.27175	-0.473786
	POFUT2	21.4567	19.1537	0.163805
Galactosaminyl transferase	B3GALNT1	4.44613	0.987772	2.1703
	B3GALNT2	10.1211	7.7345	0.387986
	B4GALNT1	2.72721	2.10353	0.374612
	B4GALNT3	13.0431	9.01945	0.532173
	B4GALNT4	4.22222	3.32902	0.342904
	GALNT1	16.5272	15.1965	0.121103
	GALNT10	15.1641	15.0772	0.00829135
	GALNT11	12.3841	9.6783	0.355663
	GALNT2	8.8295	7.43099	0.248777
	GALNT3	17.0876	20.8912	-0.289946
	GALNT4	1.53276	1.71395	-0.161193
	GALNT5	1.56178	1.236	0.337509
	GALNT6	7.45641	4.5962	0.69804
	GALNT7	4.80185	6.48167	-0.432775
Galactosyltransferase	A4GALT	17.2056	7.85187	1.13177
	B3GALT4	9.64312	11.3255	-0.232003
	B3GALT6	1.95182	2.1518	-0.140724
	B4GALT1	232.686	272.141	-0.22597
	B4GALT2	17.4345	13.6616	0.351819
	B4GALT3	8.67633	8.61126	0.0108606
	B4GALT4	4.54253	5.20243	-0.19569
	B4GALT5	23.5233	15.2844	0.622031
	B4GALT6	13.6309	6.52403	1.06305
	B4GALT7	7.49181	6.47385	0.21069
	C1GALT1	13.5207	6.65846	1.02191
Glycosidases	FUCA1	52.9775	41.0086	0.369453
	FUCA2	2.0834	2.51158	-0.269655
	GANAB	38.4427	50.8963	-0.404851
	GLA	44.7906	37.0529	0.27361
	GLB1	64.8719	41.4795	0.645196
	HEXA	17.5054	16.8775	0.0526988
	HEXB	128.953	59.5486	1.11471
	NEU1	18.996	12.5476	0.598284
	NEU3	1.54528	0.960512	0.685993
Mannosyltransferase	MGAT1	72.7627	63.3694	0.199413
	MGAT2	9.33536	7.77642	0.2636
	MGAT4A	1.96742	3.15164	-0.679798
	MGAT4B	42.8453	32.7925	0.385771
	MGAT5	2.16663	3.31661	-0.614257
	MGAT5B	2.70554	2.99669	-0.147453
	POMT1	18.9297	17.0311	0.152475
N-acetylglucosaminyl transferase	B3GNT1	0.591902	1.4504	-1.29302
	B3GNT2	199.645	88.1956	1.17866
	B3GNT3	0.695962	0.671565	0.0514815
	B3GNT4	0.340319	0.913033	-1.42378
	B3GNT5	1.80765	1.5619	0.210813
	B3GNT7	1.01253	0.436355	1.21439
	GCNT1	3.84256	1.66589	1.20577
	GCNT2	27.5822	17.8535	0.627529
	GCNT3	0.437858	0.754014	-0.784128
	GCNT4	0.995921	1.43884	-0.530799
	LFNG	33.0405	39.429	-0.255021
	MFNG	6.47043	4.51183	0.520149
	OGT	23.1658	27.3013	-0.236973
	POMGNT1	11.6841	9.61923	0.280553
	RFNG	55.6654	38.964	0.514639
SIA synthesis genes	CMAH	1.66061	5.37739	-1.69519
	CMAS	62.0481	48.8528	0.344946
	GNE	5.09227	6.02312	-0.242202
	NANP	4.76272	3.43746	0.470443
	NANS	133.751	83.1297	0.686114
Sialyltransferase	ST3GAL1	18.1637	9.58677	0.921941
	ST3GAL2	5.14685	7.02697	-0.449211
	ST3GAL3	6.20473	4.78373	0.375232
	ST3GAL4	16.5697	11.4161	0.537478
	ST3GAL5	8.34764	6.511	0.358489
	ST3GAL6	16.7281	26.9571	-0.688392
	ST6GAL1	4.89285	4.41679	0.147677
	ST6GALNAC2	18.3179	37.9226	-1.0498
	ST6GALNAC3	0.0236959	1.37971	-5.86358
	ST6GALNAC4	26.8628	18.7334	0.519997
	ST6GALNAC6	1.28976	0.52919	1.28524
	ST8SIA1	2.13035	2.57306	-0.272395
Sugar transporters	SLC17A5	16.388	16.7705	-0.0332859
	SLC2A1	290.343	74.9919	1.95295
	SLC2A10	5.81281	5.17754	0.166968
	SLC2A3	1584.53	678.549	1.22353
	SLC2A9	1.63404	1.50162	0.121924
	SLC35A1	9.94048	9.93526	0.000757359
	SLC35A2	22.2308	19.5797	0.183201
	SLC35A3	5.8349	4.88286	0.256982
	SLC35A5	20.8381	21.6659	-0.0562024
	SLC35B1	61.6618	55.0085	0.164722
	SLC35C1	15.6239	16.5482	-0.0829197
	SLC35D1	5.55427	5.22417	0.0883955
Lactose synthesis	CANT1	8.04778	10.8865	-0.435877
	CMPK1	103.876	114.976	-0.14647
	GALE	43.8157	22.8825	0.937203
	GALK1	15.8197	15.6448	0.016039
	GALK2	12.0829	9.43487	0.356892
	GALT	7.36823	6.46795	0.18801
	HK1	79.5342	21.0656	1.91669
	NME2	425.692	250.939	0.762473
	PGM1	53.237	29.9507	0.82984
	PGM2	16.551	14.1114	0.230057
	UGP2	211.884	123.862	0.774541
	LALBA	39378.8	60453.7	-0.618411

## Sheet: not expressed genes
Category	Gene symbol
Galactosaminyl transferase	B4GALNT 2
Galactosaminyl transferase	GALNT 8
Galactosaminyl transferase	GALNT 9
Galactosaminyl transferase	GALNT 12
Galactosaminyl transferase	GALNT 13
Galactosaminyl transferase	GALNT 14
Galactosaminyl transferase	GBGT I
N-acetylglucosaminyl transferase	A4GNT
N-acetylglucosaminyl transferase	B3GNT 6
N-acetylglucosaminyl transferase	B3GNT 8
N-acetylglucosaminyl transferase	B3GNT 9
Sialyltransferase	ST6GAL 2
Sialyltransferase	ST6GALNAC 1
Sialyltransferase	ST6GALNAC 5
Sialyltransferase	ST8SIA 2
Sialyltransferase	ST8SIA 3
Sialyltransferase	ST8SIA 4
Sialyltransferase	ST8SIA 5
Sialyltransferase	ST8SIA 6
Sugar transporters	SLC2A8
Sugar transporters	SLC35A4
Mannosyltransferase	MGAT 3
Mannosyltransferase	MGAT4C
Fucosyltransferase	FUT 3
Fucosyltransferase	FUT 5
Fucosyltransferase	FUT 6
Fucosyltransferase	FUT 9
Galactosyltransferase	B3GALT 1
Galactosyltransferase	B3GALT 2
Galactosyltransferase	B3GALT 3
Galactosyltransferase	B3GALT 5
Galactosyltransferase	UGT8
Glycosidases	NEU2
Glycosidases	NEU4
